# Supplementary material for: Crystal structures of 9-[bis­(benzyl­sulfan­yl)meth­yl]anthracene and of cyclo-dodeca­kis­(μ2-phenyl­methane­thiol­ato-κ2 S:S)hexa­palladium(6 Pd—Pd)–anthracene-9,10-dione (1/1)
Source: Acta Crystallogr E Crystallogr Commun. 2021 Jun 18;77(Pt 7):718–25. doi: 10.1107/S2056989021006113 (PMC8382052; doi:10.1107/S2056989021006113)
Supplement: Supplementary file 1 [file e-77-00718-sup1.cif]

##############################################################################
#                                                                            #
# This CIF contains the data in a paper accepted for publication in          #
# Acta Crystallographica Section E. It conforms to the requirements of       #
# Notes for Authors for Acta Crystallographica Section E, and has been       #
# peer reviewed under the auspices of the IUCr Commission on Journals.       #
#                                                                            #
# Full details of the Crystallographic Information File format               #
# are given in the paper "The Crystallographic Information File (CIF):       #
# a New Standard Archive File for Crystallography" by S. R. Hall, F. H.      #
# Allen and I. D. Brown [Acta Cryst. (1991), A47, 655-685].                  #
#                                                                            #
# The current version of the core CIF dictionary is obtainable from          #
# ftp://ftp.iucr.org/pub/cif_core.dic.                                       #
#                                                                            #
# Software is freely available for graphical display of the structure(s)     #
# in this CIF. For information consult the CIF software page                 #
# http://www.iucr.org/resources/cif/software.                                #
#                                                                            #
# This file may be used for bona fide research purposes within the           #
# scientific community so long as proper attribution is given to the journal # 
# article from which it was obtained.                                        #
#                                                                            #
##############################################################################
data_mo_b0159_0m
_audit_creation_method
;
Olex2 1.3
(compiled 2020.11.12 svn.r5f609507 for OlexSys, GUI svn.r6272)
;
_chemical_name_systematic
;
9-[Bis(benzylsulfanyl)methyl]anthracene
;
_chemical_name_common     ?
_chemical_formula_moiety     'C29 H24 S2'
_chemical_formula_sum     'C29 H24 S2'
_chemical_formula_iupac     'C29 H24 S2'
_chemical_formula_weight     436.60
_chemical_melting_point     ?
_space_group_crystal_system     monoclinic
_space_group_name_H-M_alt     'P 1 21/c 1'
_space_group_name_Hall     '-P 2ybc'
loop_
    _space_group_symop_operation_xyz
    'x, y, z'
    '-x, y+1/2, -z+1/2'
    '-x, -y, -z'
    'x, -y-1/2, z-1/2'
_cell_length_a     18.0842(13)
_cell_length_b     7.5279(5)
_cell_length_c     17.4975(13)
_cell_angle_alpha     90
_cell_angle_beta     108.439(3)
_cell_angle_gamma     90
_cell_volume     2259.7(3)
_cell_formula_units_Z     4
_cell_measurement_reflns_used     9706
_cell_measurement_theta_min     2.82
_cell_measurement_theta_max     27.11
_cell_measurement_temperature     122.99
_exptl_crystal_description     block
_exptl_crystal_colour     yellow
_exptl_crystal_size_max     0.953
_exptl_crystal_size_mid     0.44
_exptl_crystal_size_min     0.3014
_exptl_crystal_density_diffrn     1.283
_exptl_crystal_density_meas     ?
_exptl_crystal_density_method     ?
_exptl_crystal_F_000     920
loop_
    _exptl_crystal_face_index_h
    _exptl_crystal_face_index_k
    _exptl_crystal_face_index_l
    _exptl_crystal_face_perp_dist
    -1.00 -1.00 -1.00 0.1810
    -1.00 -1.00 1.00 0.1860
    0.00 0.00 1.00 0.4680
    0.00 0.00 -1.00 0.2590
    0.00 1.00 1.00 0.2590
    0.00 -1.00 0.00 0.1940
    0.00 1.00 0.00 0.2200
    0.00 1.00 -1.00 0.2710
    0.00 -1.00 1.00 0.2300
    -1.00 1.00 0.00 0.2050
    1.00 -1.00 1.00 0.2490
    1.00 -1.00 0.00 0.2240
    -1.00 1.00 1.00 0.2460
    1.00 -1.00 -1.00 0.2250
    -1.00 0.00 1.00 0.3650
    1.00 0.00 -1.00 0.2070
    -1.00 0.00 0.00 0.0430
    1.00 0.00 0.00 0.1570
    1.00 1.00 0.00 0.2560
    -1.00 -1.00 0.00 0.1830
_exptl_absorpt_coefficient_mu     0.250
_exptl_absorpt_correction_type     multi-scan
_exptl_absorpt_process_details
;
(SADABS; Bruker, 2016)
;
_exptl_absorpt_correction_T_min     0.5218
_exptl_absorpt_correction_T_max     0.5628
_diffrn_ambient_temperature     122.99
_diffrn_source     'microfocus sealed X-ray tube'
_diffrn_source_power     0.05
_diffrn_source_voltage     50.0
_diffrn_source_current     1.0
_diffrn_radiation_type     MoK\a
_diffrn_radiation_wavelength     0.71073
_diffrn_radiation_monochromator     'HELIOS mirror optics'
_diffrn_measurement_device_type     'Bruker D8 Venture'
_diffrn_measurement_device     'four-circle diffractometer'
_diffrn_measurement_method     '\w and \f scans'
_diffrn_detector     'Bruker D8 VENTURE area detector'
_diffrn_detector_area_resol_mean     10.4167
_diffrn_reflns_number     25688
_diffrn_reflns_av_R_equivalents     0.0253
_diffrn_reflns_av_unetI/netI     0.0189
_diffrn_reflns_theta_min     2.824
_diffrn_reflns_theta_max     27.117
_diffrn_reflns_theta_full     25.242
_diffrn_measured_fraction_theta_max     0.998
_diffrn_measured_fraction_theta_full     0.999
_diffrn_reflns_limit_h_min     -23
_diffrn_reflns_limit_h_max     23
_diffrn_reflns_limit_k_min     -9
_diffrn_reflns_limit_k_max     9
_diffrn_reflns_limit_l_min     -22
_diffrn_reflns_limit_l_max     22
_diffrn_radiation_probe     x-ray
_refine_special_details     ?
_reflns_number_total     4994
_reflns_number_gt     4423
_reflns_threshold_expression     'I > 2\s(I)'
_refine_ls_structure_factor_coef     Fsqd
_refine_ls_matrix_type     full
_refine_ls_R_factor_all     0.0377
_refine_ls_R_factor_gt     0.0319
_refine_ls_wR_factor_gt     0.0820
_refine_ls_wR_factor_ref     0.0857
_refine_ls_goodness_of_fit_ref     1.045
_refine_ls_restrained_S_all     1.045
_refine_ls_number_reflns     4994
_refine_ls_number_parameters     295
_refine_ls_number_restraints     0
_refine_ls_hydrogen_treatment     mixed
_refine_ls_weighting_scheme     calc
_refine_ls_weighting_details
              'w=1/[\s^2^(Fo^2^)+(0.0436P)^2^+0.9034P] where P=(Fo^2^+2Fc^2^)/3'
_atom_sites_solution_hydrogens     mixed
_atom_sites_solution_primary     iterative
_atom_sites_solution_secondary     ?
_refine_ls_shift/su_max     0.001
_refine_ls_shift/su_mean     0.000
_refine_diff_density_max     0.242
_refine_diff_density_min     -0.301
_refine_ls_extinction_method     none
_refine_ls_extinction_coef     .
loop_
    _atom_type_symbol
    _atom_type_description
    _atom_type_scat_dispersion_real
    _atom_type_scat_dispersion_imag
    _atom_type_scat_source
    'C' 'C' 0.0033 0.0016
                         'International Tables Vol C Tables 4.2.6.8 and 6.1.1.4'
    'H' 'H' 0.0000 0.0000
                         'International Tables Vol C Tables 4.2.6.8 and 6.1.1.4'
    'S' 'S' 0.1246 0.1234
                         'International Tables Vol C Tables 4.2.6.8 and 6.1.1.4'
_computing_data_collection
;
APEX2 (Bruker, 2018)
;
_computing_cell_refinement
;
SAINT (Bruker, 2016)
;
_computing_data_reduction
;
SAINT (Bruker, 2016)
;
_computing_structure_solution
;
SHELXT (Sheldrick, 2015a)
;
_computing_structure_refinement
;
SHELXL (Sheldrick, 2015b)
;
_computing_molecular_graphics
;
<i>OLEX2</i> (Dolomanov <i>et al.</i>,  2009)
;
_computing_publication_material
;
<i>OLEX2</i> (Dolomanov <i>et al.</i>,  2009), <i>CrystalExplorer17</i>
(Turner <i>et al.</i>,  2017), publCIF (Westrip, 2010),
Mercury
(Macrae <i>et al.</i>,  2020)
;
loop_
    _atom_site_type_symbol
    _atom_site_label
    _atom_site_fract_x
    _atom_site_fract_y
    _atom_site_fract_z
    _atom_site_U_iso_or_equiv
    _atom_site_adp_type
    _atom_site_calc_flag
    _atom_site_occupancy
    _atom_site_disorder_assembly
    _atom_site_disorder_group
    S S1 0.68666(2) 0.64448(5) 0.70893(2) 0.02319(9) Uani d 1 . .
    S S2 0.80911(2) 0.92465(4) 0.72381(2) 0.02454(9) Uani d 1 . .
    C C1 0.62676(7) 0.52418(17) 0.62051(8) 0.0205(2) Uani d 1 . .
    H H1A 0.6175(9) 0.602(2) 0.5751(9) 0.025 Uiso d 1 . .
    C C2 0.55092(7) 0.47989(16) 0.63477(7) 0.0185(2) Uani d 1 . .
    C C3 0.54888(7) 0.35800(16) 0.69428(8) 0.0221(3) Uani d 1 . .
    H H3 0.5950 0.2966 0.7235 0.027 Uiso calc 1 . .
    C C4 0.47989(8) 0.32580(18) 0.71106(8) 0.0269(3) Uani d 1 . .
    H H4 0.4793 0.2443 0.7523 0.032 Uiso calc 1 . .
    C C5 0.41191(8) 0.41281(18) 0.66757(8) 0.0270(3) Uani d 1 . .
    H H5 0.3648 0.3909 0.6790 0.032 Uiso calc 1 . .
    C C6 0.41294(7) 0.53190(18) 0.60730(8) 0.0250(3) Uani d 1 . .
    H H6 0.3663 0.5899 0.5768 0.030 Uiso calc 1 . .
    C C7 0.48232(7) 0.56614(16) 0.59167(7) 0.0213(3) Uani d 1 . .
    H H7 0.4829 0.6494 0.5511 0.026 Uiso calc 1 . .
    C C8 0.73177(9) 1.08485(18) 0.67732(9) 0.0324(3) Uani d 1 . .
    H H8A 0.6879 1.0657 0.6987 0.039 Uiso calc 1 . .
    H H8B 0.7519 1.2066 0.6922 0.039 Uiso calc 1 . .
    C C9 0.70229(8) 1.06923(16) 0.58667(9) 0.0269(3) Uani d 1 . .
    C C10 0.62799(8) 1.00169(18) 0.54845(9) 0.0298(3) Uani d 1 . .
    H H10 0.5945 0.9749 0.5792 0.036 Uiso calc 1 . .
    C C11 0.60257(9) 0.97328(19) 0.46564(9) 0.0350(3) Uani d 1 . .
    H H11 0.5521 0.9259 0.4402 0.042 Uiso calc 1 . .
    C C12 0.65053(10) 1.0137(2) 0.42027(9) 0.0368(3) Uani d 1 . .
    H H12 0.6332 0.9937 0.3638 0.044 Uiso calc 1 . .
    C C13 0.72407(10) 1.08361(19) 0.45753(10) 0.0378(4) Uani d 1 . .
    H H13 0.7568 1.1134 0.4264 0.045 Uiso calc 1 . .
    C C14 0.74995(9) 1.11021(18) 0.54031(10) 0.0330(3) Uani d 1 . .
    C C15 0.76483(7) 0.72278(16) 0.67172(7) 0.0177(2) Uani d 1 . .
    H H15 0.7393 0.7570 0.6142 0.021 Uiso calc 1 . .
    C C16 0.82754(6) 0.59003(15) 0.67177(7) 0.0151(2) Uani d 1 . .
    C C17 0.87649(7) 0.51631(15) 0.74463(7) 0.0160(2) Uani d 1 . .
    C C18 0.86799(7) 0.55321(17) 0.82190(7) 0.0203(2) Uani d 1 . .
    H H18 0.8266 0.6274 0.8251 0.024 Uiso calc 1 . .
    C C19 0.91823(8) 0.48387(18) 0.89085(7) 0.0240(3) Uani d 1 . .
    H H19 0.9110 0.5098 0.9411 0.029 Uiso calc 1 . .
    C C20 0.98118(8) 0.37349(18) 0.88869(8) 0.0251(3) Uani d 1 . .
    H H20 1.0163 0.3281 0.9373 0.030 Uiso calc 1 . .
    C C21 0.99092(8) 0.33320(17) 0.81703(8) 0.0231(3) Uani d 1 . .
    C C22 0.93948(7) 0.40166(15) 0.74321(7) 0.0178(2) Uani d 1 . .
    C C23 0.95162(7) 0.36306(16) 0.67019(7) 0.0196(2) Uani d 1 . .
    H H23 0.9933 0.2866 0.6697 0.024 Uiso calc 1 . .
    C C24 0.90401(7) 0.43409(15) 0.59806(7) 0.0172(2) Uani d 1 . .
    C C25 0.91875(7) 0.39569(17) 0.52438(8) 0.0228(3) Uani d 1 . .
    H H25 0.9608 0.3194 0.5251 0.027 Uiso calc 1 . .
    C C26 0.87412(8) 0.46550(19) 0.45322(8) 0.0257(3) Uani d 1 . .
    H H26 0.8849 0.4387 0.4048 0.031 Uiso calc 1 . .
    C C27 0.81107(8) 0.57903(18) 0.45207(7) 0.0239(3) Uani d 1 . .
    H H27 0.7797 0.6278 0.4023 0.029 Uiso calc 1 . .
    C C28 0.79469(7) 0.61934(16) 0.52090(7) 0.0203(2) Uani d 1 . .
    H H28 0.7520 0.6954 0.5180 0.024 Uiso calc 1 . .
    C C29 0.84043(6) 0.54966(15) 0.59774(7) 0.0154(2) Uani d 1 . .
    H H1B 0.6540(9) 0.417(2) 0.6137(9) 0.025(4) Uiso d 1 . .
    H H21 1.0321(9) 0.258(2) 0.8136(9) 0.033(4) Uiso d 1 . .
    H H14 0.8029(10) 1.152(2) 0.5669(10) 0.038(5) Uiso d 1 . .
loop_
    _atom_site_aniso_label
    _atom_site_aniso_U_11
    _atom_site_aniso_U_22
    _atom_site_aniso_U_33
    _atom_site_aniso_U_12
    _atom_site_aniso_U_13
    _atom_site_aniso_U_23
    S1 0.01573(15) 0.03525(18) 0.02062(16) -0.00149(12) 0.00864(12) -0.00719(12)
    S2 0.02187(17) 0.02029(16) 0.02713(17) 0.00168(11) 0.00160(13) -0.00742(12)
    C1 0.0191(6) 0.0225(6) 0.0207(6) 0.0010(5) 0.0076(5) -0.0028(5)
    C2 0.0183(6) 0.0188(5) 0.0187(6) -0.0005(4) 0.0060(5) -0.0038(4)
    C3 0.0209(6) 0.0208(6) 0.0228(6) 0.0017(5) 0.0043(5) 0.0017(5)
    C4 0.0283(7) 0.0261(6) 0.0266(6) -0.0042(5) 0.0093(5) 0.0040(5)
    C5 0.0208(6) 0.0304(7) 0.0311(7) -0.0060(5) 0.0102(5) -0.0030(6)
    C6 0.0175(6) 0.0260(6) 0.0286(7) 0.0018(5) 0.0032(5) -0.0016(5)
    C7 0.0221(6) 0.0202(6) 0.0202(6) 0.0004(5) 0.0047(5) 0.0009(5)
    C8 0.0315(7) 0.0227(6) 0.0377(8) 0.0088(6) 0.0032(6) -0.0093(6)
    C9 0.0253(7) 0.0145(6) 0.0364(7) 0.0061(5) 0.0032(6) -0.0024(5)
    C10 0.0222(6) 0.0246(6) 0.0399(8) 0.0062(5) 0.0058(6) 0.0022(6)
    C11 0.0276(7) 0.0288(7) 0.0388(8) 0.0039(6) -0.0033(6) 0.0016(6)
    C12 0.0449(9) 0.0272(7) 0.0324(8) 0.0068(6) 0.0039(7) 0.0053(6)
    C13 0.0439(9) 0.0263(7) 0.0453(9) 0.0049(6) 0.0171(7) 0.0116(6)
    C14 0.0282(7) 0.0192(6) 0.0479(9) -0.0019(5) 0.0068(7) 0.0025(6)
    C15 0.0156(5) 0.0190(5) 0.0188(5) 0.0003(4) 0.0058(4) -0.0032(4)
    C16 0.0133(5) 0.0154(5) 0.0177(5) -0.0017(4) 0.0064(4) -0.0015(4)
    C17 0.0147(5) 0.0168(5) 0.0177(6) -0.0018(4) 0.0066(4) -0.0005(4)
    C18 0.0195(6) 0.0244(6) 0.0187(6) -0.0010(5) 0.0083(5) -0.0018(5)
    C19 0.0256(6) 0.0312(7) 0.0172(6) -0.0034(5) 0.0095(5) 0.0001(5)
    C20 0.0227(6) 0.0310(7) 0.0195(6) -0.0001(5) 0.0036(5) 0.0082(5)
    C21 0.0203(6) 0.0243(6) 0.0243(6) 0.0042(5) 0.0064(5) 0.0054(5)
    C22 0.0162(6) 0.0174(5) 0.0195(6) 0.0004(4) 0.0052(5) 0.0022(4)
    C23 0.0163(6) 0.0200(6) 0.0235(6) 0.0036(4) 0.0077(5) -0.0008(5)
    C24 0.0158(5) 0.0178(5) 0.0189(6) -0.0011(4) 0.0068(4) -0.0024(4)
    C25 0.0201(6) 0.0287(6) 0.0220(6) 0.0026(5) 0.0101(5) -0.0045(5)
    C26 0.0259(7) 0.0357(7) 0.0178(6) -0.0006(6) 0.0102(5) -0.0041(5)
    C27 0.0224(6) 0.0312(7) 0.0171(6) 0.0000(5) 0.0047(5) 0.0021(5)
    C28 0.0176(6) 0.0228(6) 0.0202(6) 0.0014(5) 0.0057(5) 0.0010(5)
    C29 0.0137(5) 0.0155(5) 0.0175(5) -0.0024(4) 0.0056(4) -0.0015(4)
_geom_special_details
;
 All esds (except the esd in the dihedral angle between two l.s. planes)
 are estimated using the full covariance matrix.  The cell esds are taken
 into account individually in the estimation of esds in distances, angles
 and torsion angles; correlations between esds in cell parameters are only
 used when they are defined by crystal symmetry.  An approximate (isotropic)
 treatment of cell esds is used for estimating esds involving l.s. planes.
;
loop_
    _geom_bond_atom_site_label_1
    _geom_bond_atom_site_label_2
    _geom_bond_site_symmetry_2
    _geom_bond_distance
    _geom_bond_publ_flag
    S1 C1 . 1.8240(13) ?
    S1 C15 . 1.8309(12) y
    S2 C8 . 1.8309(14) ?
    S2 C15 . 1.8220(12) y
    C1 H1A . 0.958(16) ?
    C1 C2 . 1.5070(17) ?
    C1 H1B . 0.971(16) ?
    C2 C3 . 1.3971(18) ?
    C2 C7 . 1.3920(17) ?
    C3 H3 . 0.9500 ?
    C3 C4 . 1.3905(19) ?
    C4 H4 . 0.9500 ?
    C4 C5 . 1.3884(19) ?
    C5 H5 . 0.9500 ?
    C5 C6 . 1.3887(19) ?
    C6 H6 . 0.9500 ?
    C6 C7 . 1.3902(18) ?
    C7 H7 . 0.9500 ?
    C8 H8A . 0.9900 ?
    C8 H8B . 0.9900 ?
    C8 C9 . 1.510(2) ?
    C9 C10 . 1.3938(19) ?
    C9 C14 . 1.392(2) ?
    C10 H10 . 0.9500 ?
    C10 C11 . 1.391(2) ?
    C11 H11 . 0.9500 ?
    C11 C12 . 1.382(2) ?
    C12 H12 . 0.9500 ?
    C12 C13 . 1.386(2) ?
    C13 H13 . 0.9500 ?
    C13 C14 . 1.389(2) ?
    C14 H14 . 0.976(17) ?
    C15 H15 . 1.0000 ?
    C15 C16 . 1.5114(15) ?
    C16 C17 . 1.4153(16) ?
    C16 C29 . 1.4197(16) ?
    C17 C18 . 1.4355(16) ?
    C17 C22 . 1.4356(16) ?
    C18 H18 . 0.9500 ?
    C18 C19 . 1.3639(18) ?
    C19 H19 . 0.9500 ?
    C19 C20 . 1.4195(19) ?
    C20 H20 . 0.9500 ?
    C20 C21 . 1.3545(19) ?
    C21 C22 . 1.4281(17) ?
    C21 H21 . 0.951(17) ?
    C22 C23 . 1.3937(17) ?
    C23 H23 . 0.9500 ?
    C23 C24 . 1.3902(17) ?
    C24 C25 . 1.4262(16) ?
    C24 C29 . 1.4405(16) ?
    C25 H25 . 0.9500 ?
    C25 C26 . 1.3573(19) ?
    C26 H26 . 0.9500 ?
    C26 C27 . 1.4200(19) ?
    C27 H27 . 0.9500 ?
    C27 C28 . 1.3623(18) ?
    C28 H28 . 0.9500 ?
    C28 C29 . 1.4365(16) ?
loop_
    _geom_angle_atom_site_label_1
    _geom_angle_atom_site_label_2
    _geom_angle_atom_site_label_3
    _geom_angle_site_symmetry_1
    _geom_angle_site_symmetry_3
    _geom_angle
    _geom_angle_publ_flag
    C1 S1 C15 . . 100.16(6) ?
    C15 S2 C8 . . 100.02(6) ?
    S1 C1 H1A . . 107.5(9) ?
    S1 C1 H1B . . 109.1(9) ?
    H1A C1 H1B . . 111.7(13) ?
    C2 C1 S1 . . 107.27(8) ?
    C2 C1 H1A . . 110.1(9) ?
    C2 C1 H1B . . 111.0(9) ?
    C3 C2 C1 . . 120.58(11) ?
    C7 C2 C1 . . 120.60(11) ?
    C7 C2 C3 . . 118.75(11) ?
    C2 C3 H3 . . 119.7 ?
    C4 C3 C2 . . 120.59(12) ?
    C4 C3 H3 . . 119.7 ?
    C3 C4 H4 . . 120.0 ?
    C5 C4 C3 . . 120.01(12) ?
    C5 C4 H4 . . 120.0 ?
    C4 C5 H5 . . 120.0 ?
    C4 C5 C6 . . 119.91(12) ?
    C6 C5 H5 . . 120.0 ?
    C5 C6 H6 . . 120.0 ?
    C5 C6 C7 . . 119.92(12) ?
    C7 C6 H6 . . 120.0 ?
    C2 C7 H7 . . 119.6 ?
    C6 C7 C2 . . 120.81(12) ?
    C6 C7 H7 . . 119.6 ?
    S2 C8 H8A . . 109.1 ?
    S2 C8 H8B . . 109.1 ?
    H8A C8 H8B . . 107.8 ?
    C9 C8 S2 . . 112.44(9) ?
    C9 C8 H8A . . 109.1 ?
    C9 C8 H8B . . 109.1 ?
    C10 C9 C8 . . 119.94(14) ?
    C14 C9 C8 . . 121.12(13) ?
    C14 C9 C10 . . 118.80(14) ?
    C9 C10 H10 . . 119.8 ?
    C11 C10 C9 . . 120.45(14) ?
    C11 C10 H10 . . 119.8 ?
    C10 C11 H11 . . 119.9 ?
    C12 C11 C10 . . 120.24(14) ?
    C12 C11 H11 . . 119.9 ?
    C11 C12 H12 . . 120.1 ?
    C11 C12 C13 . . 119.75(15) ?
    C13 C12 H12 . . 120.1 ?
    C12 C13 H13 . . 119.9 ?
    C12 C13 C14 . . 120.13(15) ?
    C14 C13 H13 . . 119.9 ?
    C9 C14 H14 . . 119.3(10) ?
    C13 C14 C9 . . 120.61(14) ?
    C13 C14 H14 . . 120.0(10) ?
    S1 C15 H15 . . 106.2 ?
    S1 C15 S2 . . 110.93(6) y
    S2 C15 H15 . . 106.2 ?
    C16 C15 S1 . . 116.78(8) ?
    C16 C15 S2 . . 109.89(8) ?
    C16 C15 H15 . . 106.2 ?
    C17 C16 C15 . . 121.01(10) ?
    C17 C16 C29 . . 120.10(10) ?
    C29 C16 C15 . . 118.73(10) ?
    C16 C17 C18 . . 123.35(11) ?
    C16 C17 C22 . . 119.59(10) ?
    C18 C17 C22 . . 117.04(11) ?
    C17 C18 H18 . . 119.4 ?
    C19 C18 C17 . . 121.28(12) ?
    C19 C18 H18 . . 119.4 ?
    C18 C19 H19 . . 119.5 ?
    C18 C19 C20 . . 121.06(12) ?
    C20 C19 H19 . . 119.5 ?
    C19 C20 H20 . . 120.1 ?
    C21 C20 C19 . . 119.74(12) ?
    C21 C20 H20 . . 120.1 ?
    C20 C21 C22 . . 121.21(12) ?
    C20 C21 H21 . . 121.7(10) ?
    C22 C21 H21 . . 117.1(10) ?
    C21 C22 C17 . . 119.65(11) ?
    C23 C22 C17 . . 119.81(11) ?
    C23 C22 C21 . . 120.50(11) ?
    C22 C23 H23 . . 119.3 ?
    C24 C23 C22 . . 121.35(11) ?
    C24 C23 H23 . . 119.3 ?
    C23 C24 C25 . . 120.23(11) ?
    C23 C24 C29 . . 120.02(11) ?
    C25 C24 C29 . . 119.74(11) ?
    C24 C25 H25 . . 119.2 ?
    C26 C25 C24 . . 121.59(12) ?
    C26 C25 H25 . . 119.2 ?
    C25 C26 H26 . . 120.4 ?
    C25 C26 C27 . . 119.19(11) ?
    C27 C26 H26 . . 120.4 ?
    C26 C27 H27 . . 119.3 ?
    C28 C27 C26 . . 121.32(12) ?
    C28 C27 H27 . . 119.3 ?
    C27 C28 H28 . . 119.2 ?
    C27 C28 C29 . . 121.61(11) ?
    C29 C28 H28 . . 119.2 ?
    C16 C29 C24 . . 119.14(10) ?
    C16 C29 C28 . . 124.31(11) ?
    C28 C29 C24 . . 116.54(10) ?
loop_
    _geom_torsion_atom_site_label_1
    _geom_torsion_atom_site_label_2
    _geom_torsion_atom_site_label_3
    _geom_torsion_atom_site_label_4
    _geom_torsion_site_symmetry_1
    _geom_torsion_site_symmetry_2
    _geom_torsion_site_symmetry_3
    _geom_torsion_site_symmetry_4
    _geom_torsion
    _geom_torsion_publ_flag
    S1 C1 C2 C3 . . . . -67.96(13) ?
    S1 C1 C2 C7 . . . . 108.83(11) ?
    S1 C15 C16 C17 . . . . -63.16(13) ?
    S1 C15 C16 C29 . . . . 121.33(10) ?
    S2 C8 C9 C10 . . . . 109.50(13) ?
    S2 C8 C9 C14 . . . . -66.21(15) ?
    S2 C15 C16 C17 . . . . 64.29(12) ?
    S2 C15 C16 C29 . . . . -111.22(10) ?
    C1 S1 C15 S2 . . . . 153.75(6) ?
    C1 S1 C15 C16 . . . . -79.31(9) ?
    C1 C2 C3 C4 . . . . 175.75(11) ?
    C1 C2 C7 C6 . . . . -176.90(11) ?
    C2 C3 C4 C5 . . . . 1.1(2) ?
    C3 C2 C7 C6 . . . . -0.05(18) ?
    C3 C4 C5 C6 . . . . 0.0(2) ?
    C4 C5 C6 C7 . . . . -1.2(2) ?
    C5 C6 C7 C2 . . . . 1.19(19) ?
    C7 C2 C3 C4 . . . . -1.10(19) ?
    C8 S2 C15 S1 . . . . -73.63(8) ?
    C8 S2 C15 C16 . . . . 155.73(9) ?
    C8 C9 C10 C11 . . . . -174.81(12) ?
    C8 C9 C14 C13 . . . . 175.49(13) ?
    C9 C10 C11 C12 . . . . -0.7(2) ?
    C10 C9 C14 C13 . . . . -0.3(2) ?
    C10 C11 C12 C13 . . . . -0.3(2) ?
    C11 C12 C13 C14 . . . . 1.0(2) ?
    C12 C13 C14 C9 . . . . -0.8(2) ?
    C14 C9 C10 C11 . . . . 1.00(19) ?
    C15 S1 C1 C2 . . . . -169.19(8) ?
    C15 S2 C8 C9 . . . . -47.89(12) ?
    C15 C16 C17 C18 . . . . 3.46(17) ?
    C15 C16 C17 C22 . . . . -175.01(10) ?
    C15 C16 C29 C24 . . . . 175.17(10) ?
    C15 C16 C29 C28 . . . . -3.66(17) ?
    C16 C17 C18 C19 . . . . -177.73(12) ?
    C16 C17 C22 C21 . . . . 177.36(11) ?
    C16 C17 C22 C23 . . . . -0.39(17) ?
    C17 C16 C29 C24 . . . . -0.38(16) ?
    C17 C16 C29 C28 . . . . -179.21(11) ?
    C17 C18 C19 C20 . . . . 0.44(19) ?
    C17 C22 C23 C24 . . . . 0.29(18) ?
    C18 C17 C22 C21 . . . . -1.20(17) ?
    C18 C17 C22 C23 . . . . -178.95(11) ?
    C18 C19 C20 C21 . . . . -1.3(2) ?
    C19 C20 C21 C22 . . . . 0.8(2) ?
    C20 C21 C22 C17 . . . . 0.42(19) ?
    C20 C21 C22 C23 . . . . 178.16(12) ?
    C21 C22 C23 C24 . . . . -177.45(11) ?
    C22 C17 C18 C19 . . . . 0.77(17) ?
    C22 C23 C24 C25 . . . . 178.59(11) ?
    C22 C23 C24 C29 . . . . -0.23(18) ?
    C23 C24 C25 C26 . . . . -178.85(12) ?
    C23 C24 C29 C16 . . . . 0.27(17) ?
    C23 C24 C29 C28 . . . . 179.19(11) ?
    C24 C25 C26 C27 . . . . -0.2(2) ?
    C25 C24 C29 C16 . . . . -178.55(11) ?
    C25 C24 C29 C28 . . . . 0.37(16) ?
    C25 C26 C27 C28 . . . . 0.1(2) ?
    C26 C27 C28 C29 . . . . 0.2(2) ?
    C27 C28 C29 C16 . . . . 178.40(12) ?
    C27 C28 C29 C24 . . . . -0.46(17) ?
    C29 C16 C17 C18 . . . . 178.91(11) ?
    C29 C16 C17 C22 . . . . 0.44(16) ?
    C29 C24 C25 C26 . . . . -0.04(19) ?
loop_
    _geom_hbond_atom_site_label_D
    _geom_hbond_atom_site_label_H
    _geom_hbond_atom_site_label_A
    _geom_hbond_site_symmetry_A
    _geom_hbond_distance_DH
    _geom_hbond_distance_HA
    _geom_hbond_distance_DA
    _geom_hbond_angle_DHA
    C21 H21 C16 2_746 0.951(17) 2.775(17) 3.7095(17) 167.6(13)
    C21 H21 C17 2_746 0.951(17) 2.856(17) 3.7737(18) 162.6(13)
    C21 H21 C29 2_746 0.951(17) 2.816(17) 3.6338(17) 144.7(12)
    C21 H21 Cg 2_746 0.951(17) 2.519(18) 3.4116(14) 156.3(13)
    C14 H14 C24 1_565 0.976(17) 2.741(18) 3.5982(19) 146.9(13)
    C1 H1B C9 1_545 0.972(16) 2.847(16) 3.8023(17) 168.0(12)
_shelx_space_group_comment
;
The symmetry employed for this shelxl refinement is uniquely defined
by the following loop, which should always be used as a source of
symmetry information in preference to the above space-group names.
They are only intended as comments.
;
_shelx_estimated_absorpt_T_min     0.797
_shelx_estimated_absorpt_T_max     0.928
_shelx_hkl_file
;
   0   0  -2   32.11    0.61
   0   0  -3    0.01    0.01
   0   0  -3    0.02    0.02
   0   0   3   -0.01    0.01
   0   0   3    0.03    0.01
   0   0   4    0.28    0.04
   0   0  -4    0.35    0.04
   0   0   4    0.44    0.04
   0   0   5    0.02    0.03
   0   0  -5    0.12    0.03
   0   0  -5    0.09    0.02
   0   0   6   29.68    0.61
   0   0  -6   29.35    0.63
   0   0  -6   29.21    0.58
   0   0   6   28.99    0.64
   0   0   7    0.06    0.03
   0   0  -7    0.08    0.02
   0   0   7    0.07    0.04
   0   0  -7    0.06    0.04
   0   0   8   78.37    1.53
   0   0   8   79.29    1.58
   0   0  -8   78.98    1.56
   0   0  -8   76.69    1.48
   0   0   9   -0.01    0.04
   0   0  -9   -0.01    0.04
   0   0   9    0.01    0.05
   0   0  10   28.83    0.66
   0   0  10   29.07    0.71
   0   0 -10   29.86    0.68
   0   0 -11    0.04    0.06
   0   0  11    0.01    0.05
   0   0  11   -0.02    0.07
   0   0  12   15.32    0.47
   0   0 -12   15.65    0.44
   0   0  12   15.38    0.43
   0   0  13   -0.04    0.09
   0   0 -13    0.00    0.07
   0   0  13    0.03    0.07
   0   0  14   40.94    0.94
   0   0 -14   41.03    0.95
   0   0  14   41.90    1.00
   0   0 -15    0.06    0.08
   0   0  15   -0.04    0.11
   0   0  15   -0.01    0.08
   0   0  16   20.05    0.59
   0   0 -16   20.81    0.59
   0   0 -17   -0.03    0.10
   0   0  17   -0.05    0.12
   0   0  17   -0.17    0.14
   0   0  18   11.22    0.51
   0   0  18   11.29    0.45
   0   0 -18   11.03    0.42
   0   0  19   -0.26    0.19
   0   0  19    0.00    0.15
   0   0 -19    0.10    0.13
   0   0  20    0.54    0.19
   0   0  20    0.50    0.25
   0   0 -20    0.57    0.16
   0   0  21   -0.04    0.20
   0   1   0    0.00    0.01
   0   1   0    0.00    0.01
   0   1   0    0.01    0.01
   0  -1   0   -0.01    0.01
   0  -1   0    0.01    0.01
   0  -1   0    0.03    0.01
   0   1  -1   31.38    0.62
   0   1   1   31.36    0.61
   0   1  -1   30.74    0.59
   0   1   1   30.71    0.59
   0  -1  -1   31.18    0.59
   0  -1   1   30.21    0.62
   0  -1   1   30.33    0.62
   0  -1   1   30.59    0.59
   0  -1  -1   29.62    0.58
   0  -1  -1   30.25    0.60
   0   1   2   13.89    0.28
   0   1  -2   13.33    0.33
   0   1   2   14.08    0.30
   0   1  -2   14.76    0.32
   0  -1  -2   14.07    0.28
   0  -1   2   13.62    0.32
   0  -1   2   14.25    0.33
   0  -1  -2   14.01    0.30
   0   1  -3   60.52    1.19
   0   1  -3   63.95    1.22
   0   1   3   61.82    1.15
   0  -1   3   64.37    1.22
   0  -1   3   62.06    1.20
   0  -1  -3   53.96    1.17
   0  -1  -3   63.42    1.16
   0   1  -4    3.49    0.15
   0   1   4    3.96    0.10
   0   1   4    3.97    0.11
   0   1  -4    3.73    0.13
   0  -1   4    3.94    0.14
   0  -1  -4    3.94    0.10
   0  -1   4    3.76    0.16
   0   1   5    2.13    0.08
   0   1  -5    2.03    0.12
   0   1   5    2.12    0.08
   0   1  -5    2.19    0.10
   0  -1  -5    1.98    0.06
   0  -1  -5    1.98    0.07
   0  -1  -5    1.95    0.06
   0  -1   5    2.08    0.11
   0  -1   5    1.94    0.12
   0   1  -6    1.37    0.09
   0   1   6    1.41    0.07
   0   1   6    1.54    0.07
   0   1  -6    1.45    0.11
   0  -1   6    1.33    0.09
   0  -1   6    1.49    0.12
   0  -1  -6    1.44    0.07
   0  -1  -6    1.46    0.04
   0   1  -7   24.20    0.60
   0   1   7   25.30    0.53
   0   1  -7   24.83    0.55
   0   1   7   24.73    0.52
   0  -1   7   25.53    0.58
   0  -1   7   24.74    0.61
   0  -1  -7   25.13    0.52
   0   1  -8   35.91    0.82
   0   1   8   35.66    0.73
   0   1  -8   34.72    0.75
   0   1   8   36.34    0.75
   0  -1  -8   35.66    0.72
   0  -1   8   35.37    0.79
   0  -1   8   35.13    0.83
   0   1  -9   12.21    0.38
   0   1  -9   12.40    0.32
   0   1   9   11.90    0.31
   0   1   9   12.27    0.33
   0  -1   9   11.99    0.36
   0  -1  -9   12.12    0.31
   0  -1   9   12.61    0.40
   0   1  10   10.48    0.31
   0   1  10   10.92    0.30
   0   1 -10   10.72    0.37
   0   1 -10   10.71    0.29
   0  -1 -10   11.12    0.29
   0  -1  10   11.38    0.39
   0  -1  10   11.01    0.35
   0   1  11    6.10    0.23
   0   1  11    5.98    0.21
   0   1 -11    5.81    0.19
   0   1 -11    5.94    0.27
   0  -1  11    5.50    0.29
   0  -1 -11    5.85    0.20
   0  -1  11    5.77    0.25
   0   1 -12    0.10    0.04
   0   1  12   -0.02    0.06
   0   1  12    0.08    0.05
   0   1 -12    0.09    0.08
   0  -1 -12    0.04    0.05
   0  -1  12    0.24    0.11
   0  -1  12    0.04    0.07
   0   1 -13    3.54    0.24
   0   1  13    3.78    0.21
   0   1  13    3.90    0.19
   0  -1 -13    4.02    0.18
   0  -1  13    4.08    0.24
   0  -1  13    3.92    0.28
   0   1  14    0.10    0.09
   0   1  14    0.08    0.07
   0   1 -14    0.14    0.10
   0  -1  14    0.07    0.09
   0  -1 -14    0.07    0.06
   0  -1  14    0.11    0.12
   0   1 -15    0.49    0.12
   0   1  15    0.63    0.12
   0   1  15    0.38    0.09
   0  -1 -15    0.52    0.09
   0  -1  15    0.54    0.13
   0  -1  15    0.53    0.16
   0   1 -16    0.22    0.12
   0   1  16    0.16    0.09
   0   1  16   -0.02    0.11
   0  -1  16    0.25    0.16
   0  -1  16    0.08    0.12
   0  -1 -16    0.15    0.08
   0   1  17    6.07    0.33
   0   1  17    6.04    0.30
   0   1 -17    5.95    0.35
   0  -1  17    5.73    0.35
   0  -1  17    5.86    0.43
   0  -1 -17    6.10    0.26
   0   1  18    0.59    0.16
   0   1 -18    0.42    0.16
   0   1  18    0.41    0.13
   0  -1  18    0.61    0.16
   0  -1 -18    0.45    0.11
   0  -1  18    0.69    0.23
   0   1  19    2.92    0.29
   0   1 -19    3.00    0.33
   0  -1  19    3.77    0.35
   0  -1 -19    3.13    0.23
   0  -1  19    3.08    0.34
   0   1  20    3.98    0.34
   0   1 -20    3.99    0.36
   0  -1  20    4.31    0.41
   0  -1  20    5.01    0.53
   0  -1 -20    4.23    0.26
   0   1 -21    0.08    0.19
   0   1  21    0.25    0.20
   0  -1  21   -0.18    0.23
   0  -1  21    0.02    0.32
   0   2   0  975.13   19.51
   0  -2   0 1000.00   19.60
   0   2   1   25.85    0.54
   0   2  -1   25.08    0.53
   0   2   1   26.61    0.57
   0   2   1   25.24    0.52
   0   2  -1   26.30    0.58
   0  -2   1   25.98    0.58
   0  -2   1   25.78    0.57
   0  -2   1   25.42    0.53
   0  -2  -1   25.75    0.54
   0  -2  -1   25.20    0.52
   0  -2  -1   26.73    0.57
   0   2  -2   95.70    1.84
   0   2   2   92.89    1.77
   0   2  -2   93.58    1.79
   0   2   2   89.78    1.78
   0   2   2   95.92    1.82
   0   2  -2   96.23    1.85
   0  -2   2   95.20    1.85
   0  -2  -2   95.56    1.78
   0  -2   2   92.82    1.78
   0  -2  -2   96.68    1.82
   0  -2   2   94.08    1.84
   0   2   3   33.60    0.64
   0   2  -3   34.31    0.73
   0   2   3   32.52    0.65
   0   2  -3   33.69    0.74
   0   2   3   32.86    0.69
   0  -2  -3   32.57    0.65
   0  -2   3   32.66    0.68
   0  -2  -3   33.43    0.69
   0  -2   3   33.37    0.74
   0  -2   3   33.55    0.73
   0   2  -4   33.94    0.74
   0   2   4   32.25    0.66
   0  -2   4   34.86    0.75
   0  -2   4   32.48    0.76
   0  -2  -4   33.15    0.66
   0  -2  -4   33.96    0.69
   0   2  -5    1.62    0.13
   0   2   5    1.82    0.07
   0   2  -5    1.54    0.11
   0  -2   5    1.66    0.13
   0  -2   5    1.53    0.12
   0  -2  -5    1.78    0.07
   0  -2  -5    1.68    0.08
   0   2  -6  139.84    2.71
   0   2  -6  141.02    2.76
   0   2   6  137.26    2.63
   0  -2   6  143.19    2.74
   0  -2  -6  140.27    2.63
   0  -2   6  144.00    2.78
   0  -2  -6  140.60    2.61
   0   2  -7   10.01    0.31
   0   2  -7    9.65    0.34
   0   2   7   10.38    0.25
   0  -2   7    9.49    0.32
   0  -2  -7    9.89    0.22
   0  -2   7   10.29    0.36
   0   2   8   12.65    0.31
   0   2  -8   13.17    0.37
   0   2  -8   12.56    0.41
   0  -2   8   12.62    0.39
   0  -2   8   12.22    0.42
   0   2  -9   18.88    0.49
   0   2  -9   19.17    0.56
   0   2   9   18.99    0.43
   0  -2   9   19.49    0.53
   0  -2   9   19.65    0.58
   0   2 -10    3.51    0.23
   0   2 -10    3.45    0.18
   0   2  10    3.52    0.15
   0   2  10    3.50    0.12
   0  -2  10    3.52    0.21
   0  -2  10    3.76    0.25
   0   2  11    2.42    0.12
   0   2 -11    2.63    0.16
   0   2 -11    2.93    0.22
   0   2  11    2.88    0.14
   0  -2  11    2.66    0.20
   0  -2  11    2.71    0.25
   0  -2 -11    2.72    0.10
   0   2  12    0.33    0.06
   0   2 -12    0.39    0.07
   0   2 -12    0.42    0.11
   0   2  12    0.32    0.06
   0  -2  12    0.36    0.13
   0  -2 -12    0.30    0.04
   0  -2  12    0.32    0.10
   0   2 -13   -0.04    0.10
   0   2 -13    0.10    0.06
   0   2  13    0.04    0.06
   0  -2 -13    0.00    0.04
   0  -2  13    0.14    0.13
   0  -2  13   -0.05    0.09
   0   2  14   14.88    0.40
   0   2 -14   13.94    0.51
   0  -2  14   12.27    0.69
   0  -2  14   14.41    0.57
   0  -2 -14   14.55    0.34
   0   2 -15    3.32    0.28
   0   2  15    3.56    0.20
   0  -2  15    3.69    0.35
   0  -2  15    3.51    0.28
   0  -2 -15    3.57    0.15
   0   2 -16    2.56    0.37
   0   2  16    2.51    0.19
   0  -2  16    2.15    0.27
   0  -2  16    2.60    0.28
   0   2 -17    0.61    0.18
   0   2  17    1.00    0.14
   0  -2  17    0.91    0.24
   0  -2  17    0.76    0.18
   0   2  18    1.44    0.17
   0   2 -18    2.45    0.31
   0  -2  18    1.12    0.27
   0  -2  18    1.27    0.23
   0   2  19    2.18    0.25
   0   2 -19    2.03    0.26
   0  -2  19    2.12    0.27
   0  -2  19    1.19    0.30
   0   2 -20    0.00    0.20
   0   2  20    0.25    0.15
   0  -2  20    0.37    0.32
   0  -2  20   -0.05    0.23
   0   3   0    0.03    0.02
   0   3   0    0.01    0.04
   0   3   0    0.02    0.04
   0  -3   0   -0.01    0.04
   0  -3   0    0.00    0.04
   0  -3   0    0.01    0.02
   0   3  -1   17.64    0.40
   0   3   1   17.92    0.40
   0   3   1   17.41    0.42
   0   3  -1   17.41    0.45
   0   3  -1   17.49    0.46
   0   3   1   17.26    0.45
   0  -3   1   16.52    0.45
   0  -3   1   17.59    0.40
   0  -3  -1   17.35    0.45
   0  -3   1   17.52    0.47
   0  -3  -1   17.70    0.39
   0  -3  -1   17.21    0.43
   0   3   2    0.35    0.06
   0   3  -2    0.40    0.07
   0   3  -2    0.53    0.06
   0   3  -2    0.50    0.08
   0   3   2    0.54    0.07
   0   3   2    0.47    0.05
   0  -3   2    0.47    0.09
   0  -3  -2    0.46    0.06
   0  -3  -2    0.51    0.05
   0  -3   2    0.56    0.08
   0  -3  -2    0.49    0.07
   0  -3   2    0.49    0.06
   0   3  -3    5.28    0.23
   0   3   3    5.11    0.20
   0   3   3    5.43    0.16
   0   3   3    5.15    0.16
   0   3  -3    5.93    0.24
   0  -3  -3    5.14    0.20
   0  -3   3    6.18    0.25
   0  -3  -3    5.32    0.16
   0  -3  -3    5.51    0.17
   0  -3   3    5.16    0.23
   0  -3   3    5.33    0.18
   0   3   4    2.57    0.14
   0   3   4    2.75    0.09
   0   3  -4    2.81    0.17
   0   3  -4    2.68    0.18
   0   3   4    2.60    0.11
   0  -3  -4    2.55    0.14
   0  -3   4    2.61    0.12
   0  -3   4    2.97    0.18
   0  -3  -4    2.66    0.10
   0  -3   4    2.37    0.18
   0   3  -5  166.56    3.25
   0   3  -5  167.54    3.22
   0   3   5  161.86    3.10
   0  -3   5  174.94    3.27
   0  -3  -5  161.71    3.10
   0  -3   5  168.51    3.24
   0  -3   5  163.13    3.14
   0  -3  -5  164.83    3.15
   0   3  -6    0.89    0.13
   0   3   6    0.74    0.07
   0   3  -6    0.87    0.11
   0  -3  -6    0.80    0.07
   0  -3  -6    0.74    0.08
   0  -3   6    0.78    0.08
   0  -3   6    0.56    0.09
   0  -3   6    0.79    0.13
   0   3  -7   51.20    1.18
   0   3  -7   51.74    1.14
   0   3   7   50.70    1.02
   0  -3   7   51.60    1.20
   0  -3   7   54.43    1.17
   0  -3  -7   51.37    1.03
   0  -3  -7   51.16    1.01
   0   3   8  104.62    2.05
   0   3  -8  108.06    2.17
   0   3  -8  109.81    2.24
   0  -3   8  111.94    2.27
   0  -3  -8  106.23    2.02
   0  -3  -8  105.97    2.03
   0  -3   8  109.52    2.21
   0   3   9    0.05    0.04
   0   3  -9    0.19    0.09
   0   3  -9    0.11    0.07
   0  -3   9    0.08    0.08
   0   3 -10   55.69    1.23
   0   3  10   56.67    1.12
   0   3 -10   55.84    1.31
   0  -3  10   55.82    1.28
   0  -3  10   56.92    1.35
   0   3 -11    0.13    0.11
   0   3 -11    0.03    0.08
   0   3  11    0.09    0.05
   0  -3  11    0.01    0.09
   0  -3  11    0.12    0.13
   0   3 -12    9.58    0.43
   0   3  12    9.69    0.28
   0   3 -12    9.52    0.35
   0  -3  12    9.62    0.41
   0  -3  12    9.85    0.47
   0   3 -13    0.36    0.14
   0   3 -13    0.27    0.09
   0   3  13    0.23    0.07
   0  -3  13    0.30    0.13
   0  -3  13    0.24    0.15
   0   3 -14    1.22    0.17
   0   3  14    1.55    0.14
   0  -3  14    1.13    0.22
   0  -3  14    1.48    0.20
   0   3  15    1.42    0.15
   0   3 -15    1.47    0.21
   0  -3  15    1.49    0.26
   0  -3  15    1.39    0.21
   0   3  16    0.04    0.08
   0   3 -16    0.23    0.17
   0  -3  16    0.16    0.22
   0  -3  16   -0.04    0.15
   0   3 -17   12.55    0.57
   0   3  17   11.85    0.38
   0  -3  17   11.00    0.64
   0  -3  17   11.14    0.55
   0   3 -18    3.11    0.39
   0   3  18    2.63    0.23
   0  -3  18    2.10    0.28
   0  -3  18    2.17    0.35
   0   3  19    2.99    0.27
   0   3 -19    3.40    0.41
   0  -3  19    2.51    0.32
   0   3 -20    5.28    0.50
   0   3  20    5.44    0.38
   0  -3  20    5.77    0.56
   0   4   0   60.49    1.27
   0   4   0   60.74    1.31
   0   4   0   59.90    1.22
   0  -4   0   60.80    1.29
   0  -4   0   60.33    1.21
   0  -4   0   61.84    1.32
   0   4   1    0.00    0.05
   0   4  -1    0.05    0.04
   0   4  -1    0.11    0.07
   0   4   1    0.02    0.06
   0   4   1    0.06    0.04
   0   4  -1    0.07    0.06
   0  -4  -1    0.05    0.05
   0  -4   1    0.08    0.06
   0  -4  -1    0.05    0.06
   0  -4  -1    0.14    0.04
   0  -4   1    0.01    0.03
   0  -4   1    0.02    0.06
   0   4  -2   37.50    0.89
   0   4  -2   36.14    0.87
   0   4   2   37.58    0.81
   0   4   2   37.06    0.87
   0   4   2   39.09    0.79
   0   4  -2   36.78    0.80
   0  -4  -2   37.79    0.87
   0  -4   2   36.22    0.89
   0  -4   2   36.20    0.88
   0  -4  -2   36.81    0.82
   0  -4  -2   37.30    0.77
   0  -4   2   37.21    0.79
   0   4  -3   40.21    0.94
   0   4   3   40.66    0.92
   0   4   3   40.12    0.84
   0   4  -3   40.20    0.95
   0   4   3   39.50    0.83
   0  -4   3   39.55    0.85
   0  -4  -3   39.37    0.84
   0  -4  -3   38.76    0.90
   0  -4   3   39.77    0.96
   0  -4   3   41.24    0.96
   0  -4  -3   39.22    0.81
   0   4   4   56.56    1.15
   0   4   4   57.46    1.13
   0   4  -4   57.71    1.28
   0   4  -4   56.76    1.27
   0   4   4   56.49    1.23
   0  -4  -4   57.14    1.13
   0  -4   4   57.32    1.28
   0  -4   4   57.93    1.30
   0  -4   4   56.15    1.17
   0  -4  -4   57.87    1.22
   0  -4  -4   58.19    1.14
   0   4  -5   19.90    0.57
   0   4   5   19.84    0.45
   0   4   5   19.66    0.41
   0   4  -5   19.12    0.58
   0  -4  -5   19.44    0.51
   0  -4   5   19.71    0.58
   0  -4   5   19.26    0.60
   0  -4   5   19.60    0.48
   0  -4  -5   19.04    0.44
   0   4   6   22.12    0.49
   0   4   6   22.09    0.42
   0   4  -6   20.74    0.61
   0   4  -6   21.43    0.63
   0  -4  -6   21.57    0.48
   0  -4   6   21.66    0.65
   0  -4   6   21.00    0.63
   0  -4  -6   21.37    0.53
   0  -4   6   21.79    0.53
   0   4  -7    3.42    0.23
   0   4   7    3.68    0.15
   0   4  -7    3.42    0.24
   0  -4  -7    3.60    0.17
   0  -4  -7    3.80    0.15
   0  -4   7    3.66    0.18
   0  -4   7    3.57    0.27
   0  -4   7    3.55    0.25
   0   4  -8   18.23    0.55
   0   4   8   18.24    0.43
   0   4  -8   17.97    0.59
   0  -4   8   17.93    0.47
   0  -4  -8   18.21    0.41
   0  -4  -8   17.28    0.43
   0  -4   8   17.85    0.61
   0   4   9   12.79    0.33
   0   4  -9   12.98    0.49
   0   4  -9   12.54    0.44
   0  -4   9   12.80    0.52
   0  -4   9   12.58    0.38
   0  -4  -9   12.49    0.31
   0  -4  -9   12.23    0.29
   0  -4   9   12.29    0.48
   0   4 -10    8.16    0.36
   0   4  10    8.90    0.26
   0   4 -10    8.90    0.42
   0  -4  10    9.00    0.31
   0  -4  10    8.87    0.41
   0  -4  10    8.60    0.43
   0   4  11    0.31    0.06
   0   4 -11    0.27    0.14
   0   4 -11    0.30    0.11
   0  -4  11    0.35    0.13
   0  -4  11    0.34    0.09
   0  -4  11    0.34    0.15
   0   4 -12    1.61    0.20
   0   4  12    1.93    0.13
   0   4 -12    1.25    0.21
   0  -4  12    1.39    0.22
   0  -4  12    1.89    0.23
   0  -4  12    1.49    0.19
   0   4  13   22.76    0.54
   0   4 -13   22.98    0.65
   0   4 -13   23.22    0.77
   0  -4  13   22.99    0.61
   0  -4  13   23.39    0.75
   0  -4  13   22.63    0.81
   0   4 -14    1.16    0.16
   0   4  14    1.33    0.14
   0   4 -14    0.97    0.20
   0  -4  14    0.97    0.25
   0  -4  14    1.17    0.21
   0   4 -15    8.89    0.48
   0   4  15    9.22    0.31
   0  -4  15    9.08    0.58
   0  -4  15    8.99    0.50
   0   4  16    7.56    0.29
   0   4 -16    7.07    0.47
   0  -4  16    7.68    0.49
   0  -4  16    6.46    0.58
   0   4 -17    3.63    0.41
   0   4  17    3.17    0.23
   0  -4  17    3.69    0.44
   0   4  18    0.40    0.13
   0   4 -18    0.50    0.24
   0  -4  18    0.67    0.26
   0   4 -19    0.92    0.27
   0   4  19    1.42    0.18
   0   5   0    0.08    0.05
   0   5   0    0.21    0.08
   0   5   0    0.37    0.09
   0  -5   0    0.19    0.09
   0  -5   0    0.43    0.09
   0  -5   0    0.11    0.05
   0   5   1    4.62    0.20
   0   5  -1    4.77    0.20
   0   5  -1    4.70    0.25
   0   5  -1    4.58    0.26
   0   5   1    4.54    0.26
   0   5   1    4.75    0.23
   0  -5  -1    4.80    0.19
   0  -5   1    4.53    0.27
   0  -5   1    4.80    0.19
   0  -5  -1    4.23    0.26
   0  -5   1    4.73    0.26
   0  -5  -1    4.90    0.25
   0   5   2    1.86    0.15
   0   5  -2    1.81    0.18
   0   5  -2    1.50    0.15
   0   5  -2    1.57    0.19
   0   5   2    1.91    0.13
   0   5   2    1.86    0.18
   0  -5   2    1.92    0.20
   0  -5   2    1.78    0.19
   0  -5  -2    1.89    0.16
   0  -5  -2    1.92    0.12
   0  -5   2    1.84    0.13
   0  -5  -2    1.82    0.18
   0   5   3    7.28    0.32
   0   5   3    7.00    0.25
   0   5  -3    7.88    0.34
   0   5   3    7.39    0.25
   0   5  -3    7.02    0.33
   0  -5  -3    7.39    0.23
   0  -5   3    7.44    0.26
   0  -5  -3    6.82    0.30
   0  -5   3    6.60    0.33
   0  -5  -3    6.98    0.27
   0   5   4    1.73    0.18
   0   5  -4    2.11    0.21
   0   5   4    2.12    0.13
   0   5  -4    1.91    0.20
   0   5   4    2.14    0.13
   0  -5   4    2.09    0.14
   0  -5  -4    2.11    0.18
   0  -5  -4    2.01    0.14
   0  -5   4    1.80    0.21
   0  -5  -4    2.13    0.12
   0  -5   4    1.25    0.23
   0   5   5    0.20    0.06
   0   5  -5    0.01    0.10
   0   5   5    0.11    0.05
   0   5  -5    0.10    0.08
   0  -5   5    0.00    0.09
   0  -5  -5    0.10    0.04
   0  -5   5   -0.03    0.10
   0  -5   5   -0.02    0.05
   0  -5  -5    0.10    0.08
   0   5  -6    1.00    0.15
   0   5   6    0.88    0.11
   0   5   6    0.86    0.07
   0   5  -6    0.75    0.15
   0  -5   6    1.00    0.17
   0  -5   6    0.77    0.15
   0  -5  -6    0.95    0.10
   0  -5  -6    0.88    0.12
   0  -5   6    0.84    0.11
   0   5  -7    0.69    0.15
   0   5  -7    1.01    0.15
   0   5   7    0.68    0.08
   0  -5  -7    0.77    0.09
   0  -5   7    0.60    0.17
   0  -5   7    0.99    0.12
   0  -5  -7    1.14    0.15
   0  -5   7    0.79    0.15
   0   5  -8    4.64    0.29
   0   5   8    4.04    0.18
   0   5  -8    4.16    0.31
   0  -5  -8    4.42    0.21
   0  -5   8    4.14    0.22
   0  -5  -8    4.22    0.17
   0  -5   8    4.37    0.32
   0  -5   8    4.44    0.35
   0   5  -9    9.53    0.47
   0   5   9    9.85    0.30
   0   5  -9    8.90    0.41
   0  -5  -9    9.42    0.29
   0  -5   9    9.62    0.46
   0  -5  -9    9.53    0.26
   0   5 -10    0.50    0.16
   0   5 -10    0.59    0.14
   0  -5 -10    0.61    0.08
   0  -5  10    0.62    0.11
   0  -5 -10    0.58    0.07
   0  -5  10    0.64    0.16
   0   5 -11   12.83    0.55
   0   5 -11   12.57    0.49
   0   5  11   11.99    0.38
   0  -5  11   12.10    0.54
   0  -5  11   13.05    0.42
   0   5 -12    2.46    0.27
   0   5  12    2.54    0.17
   0   5 -12    2.16    0.27
   0  -5  12    1.95    0.25
   0  -5  12    2.51    0.21
   0   5  13    0.34    0.09
   0   5 -13    0.19    0.18
   0   5 -13    0.16    0.14
   0  -5  13    0.30    0.18
   0  -5  13    0.35    0.23
   0  -5  13    0.31    0.11
   0   5  14    4.26    0.22
   0   5 -14    4.10    0.32
   0   5 -14    4.34    0.41
   0  -5  14    3.65    0.42
   0  -5  14    4.30    0.50
   0  -5  14    4.34    0.28
   0   5 -15    0.33    0.20
   0   5  15    0.24    0.10
   0  -5  15    0.34    0.25
   0  -5  15    0.47    0.13
   0   5 -16    9.71    0.57
   0   5  16    9.24    0.34
   0  -5  16    8.60    0.40
   0  -5  16    8.77    0.60
   0   5  17    2.03    0.22
   0   5 -17    1.77    0.30
   0  -5  17    1.96    0.23
   0   5 -18    0.02    0.27
   0   5  18    0.02    0.13
   0  -5  18    0.37    0.17
   0   6   0   11.80    0.48
   0   6   0   12.19    0.39
   0   6   0   12.64    0.44
   0  -6   0   14.18    0.48
   0  -6   0   13.37    0.50
   0  -6   0   12.33    0.37
   0   6   1    2.78    0.18
   0   6  -1    2.44    0.17
   0   6   1    2.46    0.20
   0   6   1    2.16    0.23
   0   6  -1    2.46    0.22
   0   6  -1    2.44    0.25
   0  -6  -1    2.41    0.15
   0  -6   1    2.67    0.17
   0  -6  -1    2.38    0.24
   0  -6   1    2.84    0.26
   0  -6  -1    2.55    0.23
   0   6   2   -0.01    0.09
   0   6  -2   -0.03    0.06
   0   6   2   -0.04    0.06
   0   6  -2    0.01    0.09
   0   6  -2   -0.08    0.09
   0   6   2    0.13    0.08
   0  -6  -2    0.05    0.10
   0  -6  -2    0.03    0.05
   0  -6   2    0.01    0.11
   0  -6  -2    0.07    0.09
   0  -6   2   -0.03    0.06
   0  -6   2   -0.09    0.10
   0   6   3   10.61    0.34
   0   6  -3   10.06    0.43
   0   6   3   10.04    0.42
   0   6   3   10.46    0.34
   0   6  -3    9.80    0.44
   0  -6   3   10.08    0.45
   0  -6   3   10.33    0.34
   0  -6   3   10.47    0.46
   0  -6  -3   10.16    0.31
   0  -6  -3   10.45    0.37
   0   6  -4    2.92    0.27
   0   6  -4    3.07    0.27
   0   6   4    2.81    0.17
   0   6   4    2.58    0.18
   0  -6   4    2.93    0.29
   0  -6   4    2.89    0.18
   0  -6  -4    2.50    0.15
   0  -6  -4    3.05    0.25
   0  -6   4    2.33    0.28
   0   6  -5    2.77    0.27
   0   6  -5    2.42    0.31
   0   6   5    2.83    0.16
   0   6   5    2.79    0.18
   0  -6   5    2.46    0.29
   0  -6   5    2.46    0.22
   0  -6  -5    2.50    0.23
   0  -6  -5    2.84    0.15
   0  -6   5    2.54    0.34
   0   6  -6    0.94    0.18
   0   6   6    1.07    0.10
   0   6   6    1.06    0.12
   0  -6  -6    0.97    0.14
   0  -6  -6    1.03    0.12
   0  -6   6    0.80    0.12
   0  -6   6    1.06    0.20
   0   6   7    0.34    0.04
   0   6  -7    0.25    0.15
   0   6  -7    0.36    0.14
   0   6   7    0.12    0.07
   0  -6   7    0.21    0.16
   0  -6  -7    0.21    0.07
   0  -6   7    0.37    0.10
   0  -6  -7    0.24    0.10
   0   6   8    0.14    0.07
   0   6  -8    0.11    0.15
   0   6  -8    0.05    0.12
   0  -6   8    0.24    0.10
   0  -6   8    0.05    0.17
   0  -6  -8    0.07    0.06
   0  -6   8    0.25    0.16
   0  -6  -8    0.10    0.09
   0   6  -9    0.02    0.13
   0   6   9    0.03    0.07
   0   6  -9    0.11    0.15
   0  -6   9    0.15    0.16
   0  -6   9    0.03    0.09
   0  -6  -9    0.08    0.09
   0  -6  -9    0.03    0.06
   0   6 -10    3.46    0.33
   0   6  10    4.00    0.22
   0   6 -10    3.44    0.37
   0  -6 -10    3.62    0.16
   0  -6 -10    3.66    0.19
   0  -6  10    4.30    0.40
   0  -6  10    3.94    0.25
   0   6  11    2.99    0.21
   0   6 -11    3.04    0.37
   0   6 -11    2.58    0.32
   0  -6  11    2.84    0.23
   0  -6  11    2.95    0.40
   0   6 -12   14.46    0.58
   0   6  12   15.21    0.44
   0   6 -12   14.78    0.66
   0  -6  12   14.27    0.67
   0  -6  12   14.43    0.50
   0  -6  12   13.73    0.75
   0   6 -13   26.58    0.82
   0   6 -13   25.87    0.91
   0   6  13   27.81    0.67
   0  -6  13   25.54    0.93
   0  -6  13   26.55    0.74
   0   6 -14    3.75    0.42
   0   6  14    3.37    0.25
   0  -6  14    3.28    0.29
   0   6 -15   15.52    0.75
   0   6  15   16.79    0.50
   0  -6  15   16.98    0.58
   0   6  16    9.91    0.39
   0   6 -16    9.70    0.64
   0  -6  16    9.63    0.46
   0   7   0    0.06    0.09
   0   7   0    0.21    0.12
   0   7   0    0.05    0.14
   0  -7   0    0.51    0.15
   0  -7   0    0.48    0.16
   0  -7   0    0.10    0.08
   0   7  -1    1.07    0.17
   0   7   1    0.72    0.18
   0   7   1    0.77    0.12
   0   7   1    0.81    0.14
   0   7  -1    0.66    0.17
   0  -7   1    1.03    0.20
   0  -7  -1    0.88    0.13
   0  -7  -1    0.97    0.17
   0  -7   1    0.93    0.13
   0  -7   1    0.80    0.19
   0  -7  -1    1.10    0.18
   0   7   2    3.13    0.24
   0   7   2    3.32    0.31
   0   7  -2    3.21    0.31
   0   7   2    3.32    0.23
   0   7  -2    3.08    0.29
   0  -7  -2    3.60    0.28
   0  -7   2    2.73    0.32
   0  -7   2    3.35    0.21
   0  -7   2    3.18    0.33
   0  -7  -2    2.97    0.19
   0  -7  -2    3.10    0.31
   0   7   3   13.77    0.43
   0   7  -3   12.84    0.52
   0   7  -3   12.61    0.54
   0   7   3   12.60    0.43
   0  -7   3   13.22    0.58
   0  -7  -3   12.44    0.52
   0  -7   3   12.98    0.42
   0  -7  -3   12.97    0.39
   0  -7  -3   13.00    0.46
   0   7  -4    2.37    0.31
   0   7   4    3.11    0.23
   0   7  -4    3.47    0.32
   0   7   4    2.61    0.21
   0  -7  -4    3.43    0.19
   0  -7  -4    3.04    0.30
   0  -7   4    2.81    0.32
   0  -7   4    2.91    0.22
   0   7   5   47.00    1.05
   0   7   5   46.96    0.99
   0   7  -5   46.25    1.21
   0   7  -5   46.19    1.22
   0  -7   5   38.62    1.21
   0  -7   5   47.21    1.06
   0  -7  -5   46.78    1.00
   0  -7  -5   47.45    1.15
   0   7  -6   -0.12    0.16
   0   7   6   -0.02    0.09
   0   7   6    0.16    0.07
   0   7  -6    0.10    0.16
   0  -7   6    0.12    0.10
   0  -7  -6    0.12    0.08
   0  -7  -6    0.07    0.13
   0   7  -7   12.66    0.58
   0   7   7   13.37    0.32
   0   7  -7   12.74    0.57
   0   7   7   13.31    0.44
   0  -7  -7   10.67    0.65
   0  -7   7   13.10    0.76
   0  -7  -7   13.76    0.39
   0  -7   7   14.23    0.46
   0   7   8    0.52    0.12
   0   7  -8    0.47    0.20
   0   7  -8    0.18    0.16
   0  -7  -8    0.41    0.09
   0  -7  -8    0.26    0.14
   0  -7   8    0.52    0.13
   0  -7   8    0.67    0.27
   0  -7   8    0.17    0.24
   0   7   9   16.22    0.48
   0   7  -9   15.47    0.67
   0   7  -9   15.26    0.63
   0  -7   9   14.54    0.75
   0  -7  -9   14.69    0.42
   0  -7   9   14.58    0.70
   0  -7   9   15.88    0.52
   0  -7  -9   15.47    0.49
   0   7  10    0.38    0.12
   0   7 -10    0.20    0.18
   0   7 -10    0.11    0.20
   0  -7  10    0.46    0.14
   0  -7 -10    0.37    0.11
   0  -7  10    0.05    0.24
   0  -7 -10    0.44    0.09
   0   7 -11   13.58    0.66
   0   7 -11   13.07    0.60
   0   7  11   13.26    0.45
   0  -7  11   13.52    0.50
   0  -7 -11   13.01    0.31
   0   7 -12    1.42    0.29
   0   7  12    1.36    0.17
   0  -7  12    1.67    0.21
   0   7  13    1.57    0.18
   0   7 -13    1.24    0.31
   0  -7  13    1.31    0.19
   0   7  14    1.03    0.18
   0   7 -14    0.88    0.32
   0  -7  14    0.71    0.18
   0   8   0    0.38    0.13
   0   8   0    0.34    0.15
   0  -8   0    0.48    0.21
   0  -8   0    0.22    0.19
   0  -8   0    0.14    0.09
   0   8   1    4.58    0.30
   0   8  -1    4.38    0.30
   0   8  -1    4.18    0.43
   0   8   1    4.66    0.33
   0  -8   1    4.33    0.26
   0  -8   1    4.69    0.45
   0  -8  -1    4.62    0.37
   0  -8  -1    4.61    0.25
   0  -8   1    4.50    0.41
   0   8  -2    1.86    0.26
   0   8  -2    2.37    0.31
   0   8   2    1.99    0.25
   0   8   2    1.95    0.26
   0  -8   2    2.29    0.22
   0  -8  -2    2.21    0.19
   0  -8   2    2.26    0.31
   0  -8  -2    2.66    0.31
   0  -8   2    1.92    0.27
   0   8   3    1.93    0.25
   0   8  -3    2.56    0.35
   0   8   3    2.78    0.27
   0   8  -3    2.37    0.28
   0  -8  -3    2.57    0.21
   0  -8   3    2.85    0.35
   0  -8   3    2.62    0.23
   0   8  -4    0.34    0.19
   0   8  -4    0.14    0.18
   0   8   4    0.17    0.11
   0   8   4    0.28    0.13
   0  -8  -4    0.25    0.10
   0  -8   4    0.37    0.13
   0  -8   4    0.28    0.24
   0  -8   4    0.37    0.25
   0  -8  -4    0.53    0.20
   0   8  -5   23.02    0.84
   0   8   5   24.12    0.69
   0   8   5   23.92    0.61
   0   8  -5   25.16    0.83
   0  -8  -5   23.80    0.79
   0  -8   5   24.96    0.69
   0  -8   5   24.80    0.90
   0  -8   5   22.14    0.89
   0   8   6    2.56    0.28
   0   8  -6    2.95    0.39
   0   8  -6    2.08    0.28
   0   8   6    3.08    0.20
   0  -8   6    2.93    0.27
   0  -8  -6    3.17    0.36
   0  -8   6    2.29    0.35
   0  -8  -6    2.67    0.22
   0   8  -7    6.74    0.50
   0   8   7    6.27    0.22
   0   8   7    5.98    0.35
   0   8  -7    6.43    0.48
   0  -8   7    6.53    0.35
   0  -8  -7    6.14    0.40
   0  -8  -7    6.46    0.29
   0   8  -8    2.32    0.33
   0   8   8    1.84    0.21
   0   8  -8    2.36    0.31
   0  -8  -8    2.32    0.21
   0  -8   8    2.06    0.27
   0  -8  -8    2.52    0.33
   0   8   9    4.39    0.34
   0   8  -9    5.45    0.51
   0  -8  -9    4.97    0.27
   0  -8   9    4.79    0.35
   0   8 -10    3.87    0.42
   0   8  10    3.40    0.35
   0  -8  10    3.85    0.33
   0   8 -11    2.45    0.36
   0  -8  11    3.22    0.34
   0   9   0   -0.13    0.19
   0  -9   0    0.01    0.11
   0   9  -1    0.79    0.24
   0   9   1    1.06    0.22
   0  -9   1    0.83    0.15
   0  -9  -1    0.92    0.15
   0  -9  -1    0.92    0.30
   0  -9   1    0.77    0.27
   0  -9  -1    1.13    0.26
   0   9  -2    2.12    0.29
   0  -9   2    2.19    0.33
   0  -9   2    2.19    0.27
   0  -9  -2    2.07    0.35
   0  -9  -2    1.80    0.23
   0   9  -3    1.98    0.29
   0   9   3    2.18    0.24
   0  -9   3    1.10    0.34
   0  -9   3    2.00    0.26
   0  -9  -3    1.94    0.24
   0  -9  -3    1.78    0.32
   0   9  -4    2.58    0.33
   0   9   4    2.45    0.29
   0  -9  -4    2.66    0.25
   0  -9  -4    2.06    0.31
   0  -9   4    2.47    0.28
   0   9   5    9.86    0.40
   0   9  -5   10.30    0.61
   0  -9   5    8.76    0.43
   0  -9  -5    9.99    0.39
   0  -9  -5   10.03    0.58
   0   9  -6    1.19    0.30
   0  -9  -6    0.67    0.15
   0  -9   6    0.70    0.17
   0   9  -7    1.44    0.33
   0  -9  -7    1.50    0.32
   0  -9  -7    1.56    0.18
   0  -9   7    1.22    0.26
   1   0 -21   -0.03    0.17
  -1   0  21    0.09    0.20
   1   0 -20    6.56    0.36
  -1   0  20    6.17    0.48
  -1   0  20    5.81    0.40
  -1   0  19    0.23    0.19
   1   0 -19   -0.04    0.12
  -1   0  19    0.19    0.15
   1   0 -18    5.53    0.32
  -1   0  18    4.88    0.33
  -1   0  18    5.33    0.39
  -1   0  17   -0.04    0.14
   1   0 -17    0.13    0.10
  -1   0  17   -0.23    0.10
  -1   0  16    0.72    0.14
   1   0 -16    0.83    0.14
  -1   0  16    0.76    0.17
  -1   0  15    0.01    0.09
  -1   0  15    0.06    0.11
   1   0 -15    0.20    0.09
  -1   0  14  113.34    2.30
  -1   0  14  112.64    2.26
   1   0 -14  111.73    2.26
  -1   0  13    0.00    0.07
   1   0 -13   -0.06    0.07
  -1   0  13    0.06    0.09
  -1   0  12   27.69    0.70
   1   0 -12   27.59    0.56
   1   0 -12   27.08    0.68
  -1   0  12   27.32    0.66
  -1   0  11   -0.03    0.05
   1   0 -11   -0.02    0.03
   1   0 -11    0.10    0.06
  -1   0  11   -0.03    0.06
   1   0 -10   80.28    1.62
  -1   0  10   79.92    1.63
  -1   0  10   79.27    1.60
   1   0 -10   79.38    1.54
   1   0  -9   -0.01    0.03
  -1   0   9    0.01    0.04
  -1   0   9   -0.02    0.05
   1   0  -9   -0.03    0.04
   1   0  -8  143.26    2.75
  -1   0   8  144.80    2.76
  -1   0   8  142.26    2.73
   1   0  -8  143.10    2.70
  -1   0   7   -0.06    0.03
   1   0  -7    0.04    0.03
   1   0  -7    0.05    0.04
  -1   0   7   -0.02    0.03
  -1   0   6   79.09    1.53
  -1   0   6   79.87    1.55
   1   0  -6   79.12    1.52
   1   0  -6   79.26    1.55
   1   0  -5    0.05    0.03
  -1   0   5    0.03    0.03
   1   0  -5    0.01    0.02
  -1   0   5    0.00    0.02
   1   0  -4  401.21    8.25
  -1   0   4  412.15    8.25
   1   0  -3    0.00    0.01
  -1   0   3    0.01    0.01
   1   0  -3    0.05    0.02
  -1   0   3    0.01    0.01
  -1   0   2  138.38    3.34
   1   0   2  122.03    2.48
  -1   0  -2  122.96    2.50
  -1   0  -3    0.00    0.02
   1   0   3    0.03    0.01
   1   0   3    0.03    0.02
   1   0   4  120.59    2.25
  -1   0  -4  118.13    2.24
  -1   0  -5    0.05    0.03
   1   0   5    0.01    0.02
   1   0   5   -0.02    0.02
   1   0   6  107.79    2.02
   1   0   6  106.53    2.07
  -1   0  -6  107.22    2.05
   1   0   7    0.01    0.04
  -1   0  -7    0.00    0.03
   1   0   7   -0.03    0.03
  -1   0  -8   29.99    0.67
   1   0   8   30.00    0.70
   1   0   8   30.95    0.65
   1   0   9    0.06    0.05
   1   0   9    0.05    0.04
  -1   0  -9    0.00    0.04
   1   0  10   11.74    0.38
  -1   0 -10   12.33    0.35
   1   0  10   11.69    0.33
   1   0  11    0.07    0.05
   1   0  11   -0.04    0.07
  -1   0 -11   -0.02    0.05
   1   0  12   18.73    0.56
  -1   0 -12   20.33    0.53
   1   0  12   19.92    0.51
   1   0  13   -0.05    0.09
   1   0  13    0.00    0.07
  -1   0 -13   -0.04    0.07
  -1   0 -14    6.17    0.28
   1   0  14    6.31    0.33
   1   0  14    6.43    0.28
  -1   0 -15   -0.09    0.09
   1   0  15    0.04    0.09
   1   0  15   -0.03    0.12
   1   0  16    4.99    0.28
  -1   0 -16    5.05    0.27
   1   0  16    4.45    0.34
   1   0  17   -0.01    0.15
   1   0  17    0.03    0.13
  -1   0 -17   -0.01    0.10
   1   0  18    5.71    0.34
  -1   0 -18    5.38    0.31
   1   0  18    5.13    0.41
  -1   0 -19    0.23    0.13
   1   0  19    0.16    0.21
   1   0  19    0.17    0.16
   1   0  20    0.39    0.26
  -1   0 -20    1.01    0.18
   1   0  20    1.21    0.22
   1   1 -21    0.12    0.19
  -1   1  21    0.15    0.19
  -1  -1  21    0.26    0.23
   1  -1 -21    0.00    0.16
  -1  -1  21   -0.36    0.28
  -1   1  20    1.20    0.21
   1   1 -20    0.96    0.21
  -1  -1  20    1.11    0.23
  -1  -1  20    0.78    0.29
   1  -1 -20    1.06    0.15
  -1   1  19    0.10    0.14
   1   1 -19   -0.09    0.15
  -1  -1  19   -0.05    0.21
  -1  -1  19    0.02    0.16
   1  -1 -19    0.04    0.10
  -1   1  18    7.49    0.35
   1   1 -18    8.08    0.41
  -1  -1  18    8.14    0.49
   1  -1 -18    7.73    0.31
  -1  -1  18    7.43    0.40
   1   1 -17   14.88    0.54
  -1   1  17   14.16    0.51
  -1  -1  17   14.94    0.59
   1  -1 -17   15.52    0.44
  -1  -1  17   15.19    0.53
   1   1 -16    6.47    0.34
  -1   1  16    6.75    0.30
  -1   1  16    6.82    0.31
   1  -1 -16    6.62    0.27
  -1  -1  16    6.56    0.39
  -1  -1  16    6.30    0.34
  -1   1  15    5.01    0.26
  -1   1  15    5.42    0.25
   1   1 -15    4.97    0.30
   1  -1 -15    5.17    0.23
  -1  -1  15    4.77    0.32
  -1  -1  15    5.05    0.35
  -1   1  14    1.78    0.16
   1   1 -14    1.68    0.11
   1   1 -14    1.31    0.16
  -1   1  14    1.67    0.18
   1  -1 -14    1.77    0.15
  -1  -1  14    1.56    0.19
   1   1 -13    3.79    0.17
   1   1 -13    4.20    0.25
  -1   1  13    3.93    0.21
  -1   1  13    3.76    0.20
   1  -1 -13    3.88    0.18
  -1  -1  13    4.11    0.27
  -1  -1  13    3.67    0.23
   1   1 -12    1.87    0.19
  -1   1  12    1.33    0.14
  -1   1  12    1.76    0.13
   1   1 -12    1.58    0.12
  -1  -1  12    1.55    0.16
  -1  -1  12    1.29    0.16
   1  -1 -12    1.76    0.13
   1   1 -11   15.40    0.40
  -1   1  11   15.01    0.40
  -1   1  11   15.24    0.40
   1   1 -11   15.07    0.47
  -1  -1  11   15.57    0.49
  -1  -1  11   14.91    0.44
   1  -1 -11   14.93    0.39
  -1   1  10    7.12    0.23
   1   1 -10    6.96    0.24
  -1   1  10    6.88    0.23
   1   1 -10    7.33    0.29
  -1  -1  10    6.81    0.26
   1  -1 -10    7.00    0.20
   1  -1 -10    7.05    0.22
   1  -1 -10    7.11    0.17
  -1  -1  10    6.70    0.29
   1   1  -9   55.15    1.18
   1   1  -9   54.54    1.11
  -1   1   9   52.68    1.09
  -1   1   9   53.62    1.09
   1  -1  -9   53.52    1.05
  -1  -1   9   54.51    1.19
  -1  -1   9   54.30    1.15
   1  -1  -9   53.90    1.08
   1   1  -8    5.53    0.20
   1   1  -8    5.89    0.24
  -1   1   8    5.77    0.18
  -1   1   8    6.00    0.18
  -1  -1   8    5.94    0.22
   1  -1  -8    5.75    0.18
   1  -1  -8    5.75    0.16
  -1  -1   8    5.45    0.24
  -1   1   7    2.02    0.10
   1   1  -7    1.71    0.13
   1   1  -7    1.78    0.11
  -1   1   7    1.75    0.09
   1  -1  -7    1.82    0.08
  -1  -1   7    1.54    0.13
  -1  -1   7    1.70    0.12
   1  -1  -7    1.79    0.09
  -1   1   6   21.50    0.45
  -1   1   6   21.56    0.44
   1   1  -6   21.22    0.49
   1   1  -6   20.53    0.52
  -1  -1   6   20.32    0.49
   1  -1  -6   21.30    0.45
  -1  -1   6   20.86    0.52
   1  -1  -6   21.00    0.44
  -1   1   5   41.30    0.81
   1   1  -5   41.01    0.88
   1   1  -5   41.71    0.85
   1  -1  -5   41.39    0.79
  -1  -1   5   42.18    0.88
  -1  -1   5   40.39    0.86
   1  -1  -5   40.69    0.81
   1   1  -4    4.03    0.16
   1   1  -4    4.47    0.15
  -1   1   4    4.08    0.12
  -1  -1   4    3.95    0.16
   1  -1  -4    4.18    0.12
  -1  -1   4    4.31    0.15
   1   1  -3  275.60    6.11
   1  -1  -3  267.12    5.69
  -1  -1   3  270.99    6.04
  -1   1   2   53.49    1.02
   1   1  -2   55.57    1.07
  -1  -1   2   55.71    1.07
  -1  -1   2   55.42    1.06
   1  -1  -2   54.13    1.01
   1  -1  -2   50.98    1.02
  -1   1   1   16.21    0.34
   1   1  -1   16.78    0.37
  -1   1   1   16.97    0.34
   1   1  -1   17.21    0.37
  -1  -1   1   16.77    0.36
   1  -1  -1   17.15    0.34
  -1  -1   1   17.06    0.37
   1  -1  -1   16.52    0.34
  -1  -1   1   17.25    0.34
  -1   1   0   66.83    1.47
   1   1   0   83.20    1.48
  -1  -1   0   80.55    1.47
   1  -1   0   79.08    1.48
  -1  -1   0   79.61    1.48
   1  -1   0   80.48    1.48
  -1   1  -1   46.27    0.89
  -1   1  -1   45.22    0.87
   1   1   1   45.87    0.88
  -1   1  -1   45.30    0.90
   1  -1   1   45.85    0.87
   1  -1   1   47.07    0.91
   1  -1   1   46.39    0.90
  -1  -1  -1   46.20    0.87
  -1   1  -3  363.19    7.71
   1  -1   3  353.94    7.68
  -1  -1  -3  365.21    7.15
  -1  -1  -3  368.86    7.08
   1   1   4   84.73    1.60
  -1   1  -4   85.56    1.63
  -1   1  -4   84.42    1.67
   1  -1   4   86.69    1.68
   1  -1   4   86.26    1.65
  -1   1  -5   10.74    0.26
   1   1   5   11.23    0.25
   1   1   5   11.09    0.23
  -1   1  -5   10.65    0.31
  -1  -1  -5   10.90    0.24
   1  -1   5   10.63    0.32
   1  -1   5   10.99    0.29
   1   1   6    3.59    0.11
  -1   1  -6    3.44    0.12
   1   1   6    3.57    0.12
  -1   1  -6    3.67    0.17
   1  -1   6    3.52    0.15
  -1  -1  -6    3.54    0.11
   1  -1   6    3.76    0.18
   1   1   7    2.86    0.10
  -1   1  -7    2.84    0.11
  -1   1  -7    2.82    0.16
   1   1   7    3.05    0.12
   1  -1   7    2.90    0.17
  -1  -1  -7    2.89    0.11
   1  -1   7    2.83    0.14
  -1   1  -8    0.05    0.03
   1   1   8    0.00    0.04
   1   1   8    0.00    0.03
  -1   1  -8    0.02    0.05
  -1  -1  -8    0.01    0.03
   1  -1   8    0.09    0.04
   1  -1   8   -0.04    0.06
   1   1   9   47.84    0.99
  -1   1  -9   47.86    1.05
   1   1   9   47.49    0.95
   1  -1   9   47.65    1.01
  -1  -1  -9   47.11    0.95
   1  -1   9   46.09    1.07
   1   1  10    7.87    0.23
  -1   1 -10    7.71    0.30
   1   1  10    7.96    0.27
   1  -1  10    8.07    0.28
  -1  -1 -10    8.04    0.24
   1  -1  10    7.99    0.33
   1   1  11    3.81    0.19
  -1   1 -11    3.73    0.22
   1   1  11    4.07    0.17
  -1  -1 -11    3.79    0.16
   1  -1  11    4.22    0.25
   1  -1  11    3.60    0.20
  -1   1 -12    5.31    0.27
   1   1  12    5.51    0.25
   1   1  12    5.99    0.22
   1  -1  12    5.82    0.32
   1  -1  12    5.42    0.26
  -1  -1 -12    5.32    0.20
  -1   1 -13   21.99    0.61
   1   1  13   22.00    0.58
   1   1  13   21.48    0.53
   1  -1  13   22.24    0.60
  -1  -1 -13   21.54    0.52
   1  -1  13   20.20    0.74
  -1   1 -14   12.44    0.44
   1   1  14   13.08    0.42
   1   1  14   11.88    0.37
   1  -1  14   12.40    0.50
   1  -1  14   12.61    0.43
  -1  -1 -14   12.22    0.36
   1   1  15    5.91    0.30
  -1   1 -15    5.51    0.31
   1   1  15    5.60    0.25
   1  -1  15    5.71    0.37
  -1  -1 -15    5.38    0.24
   1  -1  15    5.82    0.31
   1   1  16    1.91    0.19
   1   1  16    1.82    0.20
  -1   1 -16    1.60    0.19
  -1  -1 -16    1.89    0.17
   1  -1  16    1.56    0.23
  -1   1 -17    5.42    0.33
   1   1  17    5.08    0.33
   1   1  17    4.88    0.27
   1  -1  17    5.12    0.42
  -1  -1 -17    4.94    0.24
   1  -1  17    6.65    0.35
   1   1  18    1.07    0.19
   1   1  18    1.61    0.21
   1  -1  18    1.77    0.22
   1  -1  18    0.86    0.24
  -1  -1 -18    1.30    0.14
  -1   1 -19    3.44    0.33
   1   1  19    3.65    0.30
   1  -1  19    4.13    0.37
   1  -1  19    3.56    0.48
  -1  -1 -19    3.72    0.24
   1   1  20    0.51    0.18
  -1   1 -20    0.67    0.19
   1  -1  20    1.22    0.24
   1  -1  20   -0.29    0.28
  -1  -1 -20    0.82    0.14
   1   2 -21    3.24    0.34
  -1   2  21    2.42    0.33
  -1  -2  21    2.90    0.34
   1   2 -20    4.62    0.43
  -1   2  20    4.53    0.33
  -1  -2  20    4.98    0.45
  -1  -2  20    5.26    0.57
  -1   2  19    3.54    0.27
   1   2 -19    2.94    0.37
  -1  -2  19    3.84    0.39
  -1  -2  19    3.39    0.39
   1   2 -18    0.15    0.17
  -1   2  18    0.16    0.12
  -1  -2  18   -0.06    0.21
  -1  -2  18    0.23    0.17
   1  -2 -18    0.01    0.06
   1   2 -17    0.57    0.17
  -1   2  17    0.58    0.12
   1  -2 -17    0.69    0.08
  -1  -2  17    0.92    0.19
  -1  -2  17    0.49    0.21
   1   2 -16    0.53    0.16
  -1   2  16    0.72    0.12
  -1  -2  16    0.93    0.22
   1  -2 -16    0.67    0.07
  -1  -2  16    0.48    0.15
  -1   2  15    1.76    0.17
   1   2 -15    1.97    0.15
   1   2 -15    1.96    0.25
  -1  -2  15    2.48    0.31
   1  -2 -15    1.91    0.11
  -1  -2  15    1.48    0.19
  -1   2  14    7.60    0.28
   1   2 -14    7.13    0.37
   1   2 -14    7.70    0.28
  -1  -2  14    7.19    0.41
   1  -2 -14    7.72    0.21
  -1  -2  14    7.67    0.36
   1   2 -13   24.15    0.60
  -1   2  13   24.26    0.58
   1   2 -13   24.17    0.71
  -1  -2  13   23.95    0.68
   1  -2 -13   23.68    0.51
  -1  -2  13   23.08    0.72
  -1   2  12    3.89    0.18
   1   2 -12    3.98    0.27
   1   2 -12    4.41    0.22
  -1  -2  12    4.04    0.25
   1  -2 -12    3.83    0.13
  -1  -2  12    4.58    0.30
   1   2 -11    0.01    0.06
  -1   2  11   -0.03    0.04
   1   2 -11   -0.09    0.08
  -1  -2  11    0.07    0.07
   1  -2 -11   -0.05    0.03
  -1  -2  11   -0.02    0.09
  -1   2  10    5.81    0.20
   1   2 -10    5.82    0.24
   1   2 -10    5.54    0.28
  -1  -2  10    5.77    0.27
   1  -2 -10    5.68    0.14
   1  -2 -10    5.76    0.15
  -1  -2  10    5.43    0.29
   1   2  -9   18.48    0.49
  -1   2   9   18.67    0.43
   1   2  -9   17.65    0.54
  -1  -2   9   18.83    0.56
   1  -2  -9   18.25    0.40
   1  -2  -9   18.19    0.36
  -1  -2   9   18.26    0.52
   1  -2  -9   18.25    0.39
  -1   2   8   34.75    0.73
   1   2  -8   36.73    0.82
   1   2  -8   34.71    0.86
  -1  -2   8   36.71    0.83
   1  -2  -8   35.09    0.72
   1  -2  -8   35.14    0.72
  -1  -2   8   35.81    0.87
   1   2  -7    7.95    0.30
  -1   2   7    7.82    0.21
   1   2  -7    7.49    0.27
  -1  -2   7    7.46    0.28
   1  -2  -7    8.06    0.21
  -1  -2   7    7.95    0.31
   1  -2  -7    7.78    0.22
   1   2  -6    0.55    0.08
   1   2  -6    0.59    0.09
  -1   2   6    0.66    0.05
   1  -2  -6    0.61    0.06
  -1  -2   6    0.57    0.08
   1  -2  -6    0.55    0.06
  -1  -2   6    0.52    0.09
  -1   2   5    1.38    0.07
   1   2  -5    1.35    0.11
   1   2  -5    1.48    0.12
   1  -2  -5    1.57    0.09
   1  -2  -5    1.60    0.08
  -1  -2   5    1.31    0.12
  -1  -2   5    1.56    0.12
   1   2  -4   91.49    1.79
  -1   2   4   89.48    1.71
   1   2  -4   93.15    1.81
   1  -2  -4   90.82    1.75
  -1  -2   4   90.92    1.81
  -1  -2   4   90.18    1.79
   1  -2  -4   89.16    1.67
   1  -2  -4   89.43    1.71
   1   2  -3   28.43    0.66
   1   2  -3   29.55    0.65
  -1   2   3   28.65    0.58
  -1   2   3   28.15    0.56
   1  -2  -3   28.88    0.57
   1  -2  -3   28.78    0.62
  -1  -2   3   29.02    0.60
   1  -2  -3   28.79    0.58
  -1  -2   3   29.27    0.65
  -1  -2   3   29.22    0.66
   1   2  -2   32.57    0.73
   1   2  -2   32.69    0.73
  -1   2   2   33.65    0.66
  -1   2   2   33.61    0.67
   1  -2  -2   34.42    0.67
  -1  -2   2   33.83    0.68
   1  -2  -2   33.59    0.66
  -1  -2   2   34.81    0.73
   1  -2  -2   33.71    0.71
  -1  -2   2   32.94    0.73
  -1   2   1   19.96    0.43
   1   2  -1   20.09    0.47
   1   2  -1   20.84    0.48
  -1   2   1   20.24    0.42
  -1   2   1   19.86    0.46
   1   2  -1   20.26    0.43
  -1  -2   1   21.15    0.48
   1  -2  -1   20.04    0.42
   1  -2  -1   19.36    0.46
  -1  -2   1   20.87    0.47
   1  -2  -1   20.10    0.44
  -1  -2   1   20.06    0.42
   1   2   0    2.82    0.12
   1   2   0    2.82    0.09
  -1   2   0    2.66    0.11
  -1   2   0    2.73    0.10
   1   2   0    2.73    0.12
  -1   2   0    2.38    0.12
   1  -2   0    2.54    0.12
   1  -2   0    2.55    0.09
  -1  -2   0    2.90    0.09
  -1  -2   0    2.85    0.12
   1  -2   0    2.65    0.12
  -1  -2   0    2.66    0.12
  -1   2  -1  334.18    7.40
   1   2   1  297.46    7.54
   1  -2   1  323.33    7.40
  -1   2  -2   72.71    1.47
   1   2   2   74.13    1.40
  -1   2  -2   72.82    1.42
   1   2   2   75.64    1.42
   1   2   2   74.89    1.45
  -1   2  -2   76.77    1.48
   1  -2   2   71.45    1.42
   1  -2   2   78.20    1.50
  -1  -2  -2   73.22    1.40
  -1  -2  -2   75.44    1.44
  -1   2  -3   10.38    0.30
   1   2   3   10.34    0.26
   1   2   3   10.64    0.22
  -1   2  -3    9.34    0.28
   1   2   3    9.55    0.23
  -1  -2  -3   10.29    0.22
   1  -2   3    9.69    0.24
   1  -2   3   10.07    0.29
   1  -2   3    9.13    0.30
  -1  -2  -3    9.93    0.24
   1   2   4   39.12    0.75
  -1   2  -4   38.66    0.83
   1   2   4   39.81    0.74
  -1   2  -4   37.92    0.86
   1   2   4   38.71    0.79
   1  -2   4   39.24    0.88
  -1  -2  -4   38.88    0.76
   1  -2   4   39.71    0.85
   1  -2   4   38.86    0.79
  -1  -2  -4   39.29    0.75
  -1   2  -5   65.57    1.35
  -1   2  -5   63.48    1.30
   1   2   5   64.43    1.26
   1   2   5   63.43    1.22
   1   2   5   63.71    1.20
  -1  -2  -5   64.42    1.20
   1  -2   5   67.42    1.37
   1  -2   5   65.13    1.33
   1   2   6   28.68    0.58
   1   2   6   29.96    0.56
  -1   2  -6   29.47    0.71
  -1   2  -6   28.42    0.65
   1  -2   6   29.19    0.72
   1  -2   6   29.58    0.69
  -1   2  -7   38.20    0.88
   1   2   7   36.80    0.75
   1   2   7   38.21    0.73
  -1   2  -7   38.04    0.82
   1  -2   7   39.18    0.91
   1  -2   7   37.43    0.86
  -1   2  -8   14.52    0.39
   1   2   8   14.67    0.33
  -1   2  -8   14.80    0.45
   1   2   8   14.68    0.32
   1  -2   8   14.87    0.48
   1  -2   8   14.40    0.43
   1   2   9    9.14    0.23
   1   2   9    8.85    0.24
  -1   2  -9    9.39    0.35
  -1   2  -9    9.23    0.28
   1  -2   9    8.85    0.37
   1  -2   9    8.90    0.32
   1   2  10   15.95    0.39
   1   2  10   16.53    0.38
  -1   2 -10   16.87    0.52
  -1   2 -10   16.79    0.42
   1  -2  10   16.54    0.55
   1  -2  10   16.58    0.49
   1   2  11   16.27    0.39
  -1   2 -11   16.23    0.52
   1   2  11   16.44    0.39
   1  -2  11   16.10    0.49
  -1   2 -12    2.68    0.23
   1   2  12    3.13    0.15
   1   2  12    2.96    0.15
   1  -2  12    3.29    0.29
   1  -2  12    3.05    0.22
   1   2  13    2.92    0.16
  -1   2 -13    2.82    0.25
   1   2  13    3.25    0.17
   1  -2  13    3.20    0.24
   1  -2  13    2.92    0.30
   1   2  14    2.13    0.16
  -1   2 -14    2.13    0.25
   1   2  14    2.54    0.16
   1  -2  14    2.50    0.30
  -1   2 -15    2.30    0.26
   1   2  15    2.78    0.18
   1   2  15    2.60    0.17
   1  -2  15    2.72    0.34
   1  -2  15    2.97    0.28
   1   2  16    0.27    0.10
   1   2  16    0.55    0.11
  -1   2 -16    0.45    0.15
   1  -2  16    0.30    0.15
   1  -2  16    0.38    0.20
   1   2  17   14.17    0.43
  -1   2 -17   13.59    0.55
   1  -2  17   13.72    0.64
   1  -2  17   14.14    0.55
  -1   2 -18    4.23    0.38
   1   2  18    3.08    0.32
   1  -2  18    3.77    0.49
   1  -2  18    3.76    0.37
   1   2  19    6.16    0.33
  -1   2 -19    5.70    0.43
   1  -2  19    5.98    0.46
   1  -2  19    5.87    0.60
  -1   2 -20    0.24    0.21
   1   2  20    0.66    0.18
   1  -2  20    0.42    0.33
   1  -2  20    0.61    0.26
   1   3 -20    1.15    0.28
  -1   3  20    1.10    0.19
  -1  -3  20    1.10    0.31
  -1   3  19    2.38    0.26
   1   3 -19    2.15    0.30
  -1  -3  19    1.60    0.29
   1   3 -18    8.73    0.51
  -1   3  18    9.43    0.36
  -1  -3  18    9.44    0.52
  -1  -3  18    8.27    0.62
   1   3 -17    8.78    0.49
  -1   3  17    8.77    0.33
  -1  -3  17    9.22    0.58
  -1  -3  17    8.58    0.48
  -1   3  16    7.95    0.34
   1   3 -16    8.29    0.33
   1   3 -16    8.11    0.47
  -1  -3  16    8.31    0.53
  -1  -3  16    8.84    0.46
  -1   3  15   13.04    0.39
   1   3 -15   13.85    0.44
   1   3 -15   12.82    0.55
  -1  -3  15   12.32    0.60
  -1  -3  15   13.38    0.54
   1   3 -14    7.89    0.33
   1   3 -14    7.83    0.43
  -1   3  14    8.11    0.28
  -1  -3  14    8.31    0.41
  -1  -3  14    7.71    0.46
  -1   3  13   16.45    0.43
   1   3 -13   16.84    0.60
   1   3 -13   17.13    0.51
  -1  -3  13   17.14    0.58
  -1  -3  13   16.54    0.63
   1   3 -12   13.72    0.52
  -1   3  12   13.36    0.36
   1   3 -12   13.66    0.45
  -1  -3  12   13.55    0.50
  -1  -3  12   13.49    0.54
   1   3 -11    9.11    0.35
  -1   3  11    9.03    0.27
   1   3 -11    8.58    0.40
  -1  -3  11    8.73    0.45
  -1  -3  11    9.09    0.42
  -1   3  10    3.78    0.16
   1   3 -10    3.74    0.23
   1   3 -10    4.01    0.27
   1  -3 -10    3.78    0.13
  -1  -3  10    4.21    0.26
   1  -3 -10    3.90    0.13
  -1  -3  10    3.65    0.27
   1   3  -9   10.45    0.41
   1   3  -9   10.75    0.38
  -1   3   9   10.79    0.29
  -1  -3   9   10.76    0.45
   1  -3  -9   10.77    0.27
   1  -3  -9   10.70    0.28
  -1  -3   9   10.95    0.40
   1   3  -8    5.75    0.29
  -1   3   8    5.42    0.18
   1   3  -8    5.31    0.26
   1  -3  -8    5.34    0.18
   1  -3  -8    5.35    0.19
  -1  -3   8    6.20    0.29
  -1  -3   8    5.85    0.30
   1   3  -7    5.54    0.25
   1   3  -7    5.78    0.28
  -1   3   7    5.34    0.17
   1  -3  -7    5.07    0.19
  -1  -3   7    5.31    0.26
  -1  -3   7    5.39    0.28
   1  -3  -7    5.38    0.17
   1   3  -6    0.04    0.06
  -1   3   6    0.03    0.03
   1   3  -6    0.11    0.07
  -1  -3   6    0.17    0.08
   1  -3  -6   -0.03    0.04
   1  -3  -6    0.02    0.03
  -1  -3   6    0.03    0.04
  -1  -3   6    0.07    0.06
   1   3  -5   53.55    1.22
  -1   3   5   55.90    1.09
   1   3  -5   57.23    1.21
   1  -3  -5   55.27    1.05
  -1  -3   5   54.52    1.12
   1  -3  -5   55.34    1.09
  -1  -3   5   56.78    1.21
  -1  -3   5   57.35    1.24
   1  -3  -5   54.49    1.15
   1   3  -4    8.06    0.30
  -1   3   4    8.40    0.22
   1   3  -4    7.79    0.30
  -1   3   4    8.39    0.20
  -1  -3   4    8.41    0.24
  -1  -3   4    8.46    0.30
   1  -3  -4    8.32    0.21
   1  -3  -4    8.27    0.27
  -1  -3   4    8.59    0.32
   1  -3  -4    8.56    0.22
  -1   3   3   22.15    0.48
   1   3  -3   20.86    0.55
  -1   3   3   21.89    0.46
   1   3  -3   21.15    0.56
  -1  -3   3   21.79    0.49
  -1  -3   3   22.83    0.57
  -1  -3   3   21.99    0.57
   1  -3  -3   21.44    0.47
   1  -3  -3   21.95    0.48
   1  -3  -3   21.34    0.53
   1   3  -2   84.99    1.72
  -1   3   2   86.43    1.70
   1   3  -2   84.25    1.65
   1   3  -2   86.31    1.73
  -1   3   2   83.64    1.64
  -1   3   2   85.42    1.64
  -1  -3   2   86.48    1.73
   1  -3  -2   86.09    1.66
   1  -3  -2   84.09    1.63
   1  -3  -2   87.07    1.71
  -1  -3   2   85.12    1.73
  -1  -3   2   84.01    1.64
   1   3  -1   36.00    0.75
  -1   3   1   36.73    0.74
   1   3  -1   36.77    0.82
  -1   3   1   36.11    0.77
   1   3  -1   36.17    0.80
   1  -3  -1   36.99    0.81
   1  -3  -1   35.21    0.73
  -1  -3   1   35.82    0.74
   1  -3  -1   36.63    0.78
  -1  -3   1   37.05    0.82
  -1  -3   1   34.62    0.80
   1   3   0    5.69    0.17
  -1   3   0    5.65    0.17
  -1   3   0    5.46    0.20
   1   3   0    5.47    0.22
   1   3   0    5.53    0.21
   1  -3   0    5.52    0.22
   1  -3   0    5.72    0.17
   1  -3   0    5.56    0.21
  -1  -3   0    5.38    0.20
  -1  -3   0    5.34    0.21
  -1  -3   0    5.72    0.17
  -1   3  -1    0.30    0.04
   1   3   1    0.38    0.05
   1   3   1    0.21    0.06
  -1   3  -1    0.35    0.07
  -1   3  -1    0.23    0.06
   1   3   1    0.23    0.05
   1  -3   1    0.27    0.04
   1  -3   1    0.35    0.07
  -1  -3  -1    0.35    0.06
   1  -3   1    0.23    0.06
  -1  -3  -1    0.37    0.04
  -1  -3  -1    0.22    0.05
   1   3   2   79.38    1.55
   1   3   2   81.11    1.62
   1   3   2   79.81    1.57
  -1   3  -2   80.49    1.57
  -1   3  -2   82.38    1.64
  -1   3  -2   81.37    1.64
   1  -3   2   84.18    1.66
  -1  -3  -2   80.51    1.61
  -1  -3  -2   80.19    1.57
   1  -3   2   82.76    1.66
   1  -3   2   79.37    1.57
  -1  -3  -2   79.97    1.54
   1   3   3   30.47    0.63
  -1   3  -3   29.56    0.72
   1   3   3   30.30    0.69
   1   3   3   30.67    0.64
  -1   3  -3   30.83    0.72
   1  -3   3   30.76    0.74
   1  -3   3   31.53    0.74
  -1  -3  -3   30.18    0.67
   1  -3   3   31.16    0.65
  -1  -3  -3   30.71    0.62
   1   3   4   74.17    1.48
  -1   3  -4   75.11    1.54
  -1   3  -4   74.83    1.52
   1   3   4   72.30    1.41
   1   3   4   73.05    1.40
  -1  -3  -4   72.84    1.45
  -1  -3  -4   71.60    1.40
   1  -3   4   75.96    1.54
   1  -3   4   71.06    1.44
   1  -3   4   74.31    1.56
  -1   3  -5   12.67    0.39
   1   3   5   13.21    0.36
   1   3   5   13.27    0.28
   1   3   5   13.76    0.31
  -1   3  -5   12.98    0.42
  -1  -3  -5   12.84    0.32
   1  -3   5   13.29    0.41
   1  -3   5   13.89    0.44
  -1  -3  -5   13.53    0.30
   1  -3   5   13.17    0.34
  -1   3  -6   -0.05    0.06
   1   3   6   -0.02    0.04
   1   3   6   -0.02    0.02
  -1   3  -6   -0.05    0.05
   1  -3   6    0.00    0.03
  -1  -3  -6    0.06    0.03
   1  -3   6   -0.09    0.07
  -1  -3  -6    0.06    0.03
   1  -3   6   -0.03    0.06
  -1   3  -7  162.23    3.18
  -1   3  -7  160.43    3.12
   1   3   7  156.32    3.00
   1  -3   7  160.99    3.16
   1  -3   7  165.65    3.22
   1  -3   7  158.68    3.05
  -1   3  -8    0.18    0.09
   1   3   8    0.11    0.04
  -1   3  -8    0.09    0.07
   1  -3   8    0.02    0.08
   1  -3   8    0.13    0.05
   1  -3   8    0.00    0.07
  -1   3  -9    2.16    0.17
  -1   3  -9    2.42    0.22
   1   3   9    2.39    0.11
   1  -3   9    2.36    0.20
   1  -3   9    2.08    0.24
  -1   3 -10   -0.04    0.06
  -1   3 -10    0.00    0.08
   1   3  10   -0.01    0.04
   1  -3  10    0.02    0.11
   1  -3  10    0.07    0.09
   1   3  11   11.73    0.30
  -1   3 -11   11.99    0.46
  -1   3 -11   11.59    0.37
   1  -3  11   11.68    0.45
   1  -3  11   11.24    0.49
  -1   3 -12    0.53    0.14
   1   3  12    0.53    0.07
   1  -3  12    0.45    0.16
   1  -3  12    0.71    0.15
   1   3  13    2.85    0.15
  -1   3 -13    2.87    0.27
   1  -3  13    3.21    0.28
   1  -3  13    2.78    0.33
  -1   3 -14   12.25    0.51
   1   3  14   11.94    0.34
   1  -3  14   11.59    0.56
   1  -3  14   12.31    0.50
  -1   3 -15    0.44    0.17
   1   3  15    0.71    0.10
   1  -3  15    0.72    0.19
   1  -3  15    0.83    0.24
  -1   3 -16    1.84    0.26
   1   3  16    2.02    0.17
   1  -3  16    1.38    0.27
   1  -3  16    1.49    0.23
  -1   3 -17   -0.15    0.16
   1   3  17   -0.11    0.15
   1  -3  17   -0.14    0.25
   1  -3  17   -0.03    0.18
   1   3  18    5.35    0.28
  -1   3 -18    5.03    0.43
   1  -3  18    5.31    0.46
  -1   3 -19    0.32    0.23
   1   3  19    0.32    0.14
   1  -3  19    0.09    0.24
   1   4 -19    0.05    0.25
  -1   4  19   -0.11    0.13
   1   4 -18    0.75    0.24
  -1   4  18    1.34    0.16
  -1  -4  18    0.78    0.27
   1   4 -17    4.27    0.42
  -1   4  17    3.28    0.23
  -1  -4  17    2.83    0.57
  -1  -4  17    3.59    0.44
   1   4 -16    2.03    0.25
  -1   4  16    1.56    0.18
   1   4 -16    1.41    0.24
  -1  -4  16    1.38    0.25
  -1  -4  16    1.37    0.33
   1   4 -15    3.42    0.28
  -1   4  15    3.70    0.21
   1   4 -15    4.50    0.39
  -1  -4  15    3.53    0.44
  -1  -4  15    3.28    0.38
   1   4 -14   11.09    0.53
  -1   4  14    9.47    0.35
   1   4 -14   10.43    0.42
  -1  -4  14   10.68    0.57
  -1  -4  14    9.99    0.50
   1   4 -13    1.74    0.24
  -1   4  13    2.13    0.15
   1   4 -13    2.22    0.23
  -1  -4  13    2.05    0.28
  -1  -4  13    2.89    0.31
  -1   4  12    0.00    0.05
   1   4 -12    0.07    0.10
  -1  -4  12   -0.17    0.15
  -1  -4  12    0.06    0.13
  -1   4  11    0.04    0.05
   1   4 -11    0.01    0.11
   1   4 -11    0.18    0.10
   1  -4 -11    0.09    0.04
   1  -4 -11    0.08    0.04
  -1  -4  11   -0.08    0.13
  -1  -4  11    0.09    0.12
   1   4 -10   21.53    0.65
  -1   4  10   22.59    0.52
   1   4 -10   22.20    0.71
   1  -4 -10   22.50    0.50
  -1  -4  10   22.92    0.69
   1  -4 -10   22.34    0.51
  -1  -4  10   23.36    0.74
  -1  -4  10   21.60    0.57
  -1   4   9   29.49    0.64
   1   4  -9   28.29    0.82
   1   4  -9   29.60    0.78
  -1  -4   9   29.29    0.85
   1  -4  -9   28.94    0.66
  -1  -4   9   29.50    0.81
  -1  -4   9   29.28    0.70
   1  -4  -9   29.47    0.63
  -1   4   8   32.24    0.69
   1   4  -8   30.25    0.81
   1   4  -8   33.09    0.87
  -1  -4   8   32.12    0.74
   1  -4  -8   31.91    0.68
   1  -4  -8   30.67    0.72
  -1  -4   8   30.85    0.87
  -1   4   7   82.84    1.60
   1   4  -7   80.12    1.78
   1   4  -7   82.18    1.75
  -1  -4   7   80.32    1.64
  -1  -4   7   84.10    1.77
  -1  -4   7   81.04    1.85
   1  -4  -7   79.50    1.59
   1  -4  -7   82.15    1.65
  -1   4   6   38.74    0.80
   1   4  -6   38.05    0.93
   1   4  -6   38.21    0.96
  -1  -4   6   38.81    0.95
   1  -4  -6   37.38    0.79
  -1  -4   6   38.09    0.97
  -1  -4   6   37.12    0.83
   1  -4  -6   38.57    0.87
   1   4  -5  105.77    2.15
  -1   4   5  101.58    1.96
   1   4  -5  106.59    2.17
  -1   4   5  103.33    2.01
  -1  -4   5  102.46    2.04
   1  -4  -5  100.72    2.00
  -1  -4   5  105.21    2.16
  -1  -4   5  108.03    2.18
   1  -4  -5  104.32    1.98
   1  -4  -5  104.01    2.09
  -1   4   4    0.06    0.04
   1   4  -4    0.09    0.08
  -1   4   4    0.03    0.03
   1   4  -4   -0.01    0.06
   1  -4  -4    0.04    0.04
  -1  -4   4   -0.08    0.07
  -1  -4   4    0.07    0.04
  -1  -4   4    0.05    0.07
   1  -4  -4    0.05    0.04
   1  -4  -4    0.08    0.06
  -1   4   3    3.39    0.15
   1   4  -3    3.63    0.21
   1   4  -3    3.37    0.21
  -1   4   3    3.45    0.15
  -1  -4   3    3.81    0.16
  -1  -4   3    3.72    0.22
   1  -4  -3    3.07    0.19
   1  -4  -3    3.47    0.14
   1  -4  -3    3.26    0.16
  -1  -4   3    3.66    0.22
  -1   4   2    0.15    0.04
  -1   4   2    0.10    0.05
   1   4  -2    0.10    0.07
  -1   4   2    0.14    0.06
   1   4  -2    0.11    0.04
   1  -4  -2    0.12    0.06
  -1  -4   2    0.25    0.08
   1  -4  -2    0.14    0.05
   1  -4  -2    0.09    0.04
  -1  -4   2    0.11    0.07
   1   4  -1    0.29    0.08
   1   4  -1    0.29    0.05
   1   4  -1    0.26    0.08
  -1   4   1    0.23    0.06
  -1   4   1    0.28    0.07
  -1  -4   1    0.29    0.08
   1  -4  -1    0.24    0.07
   1  -4  -1    0.19    0.06
  -1  -4   1    0.28    0.05
  -1  -4   1    0.30    0.08
  -1   4   0   25.34    0.61
   1   4   0   24.84    0.57
   1   4   0   24.52    0.62
   1   4   0   24.56    0.65
  -1   4   0   25.03    0.57
  -1  -4   0   25.39    0.62
   1  -4   0   25.29    0.63
  -1  -4   0   24.84    0.64
   1  -4   0   25.33    0.66
  -1  -4   0   24.99    0.55
   1  -4   0   25.30    0.56
   1   4   1   12.76    0.37
   1   4   1   12.71    0.33
  -1   4  -1   12.70    0.39
  -1   4  -1   13.01    0.41
  -1   4  -1   13.12    0.34
   1   4   1   12.81    0.41
   1  -4   1   12.38    0.40
  -1  -4  -1   13.04    0.32
  -1  -4  -1   12.86    0.37
   1  -4   1   12.67    0.42
  -1  -4  -1   12.39    0.39
   1  -4   1   12.81    0.34
   1   4   2   52.34    1.05
  -1   4  -2   50.00    1.15
   1   4   2   51.75    1.08
  -1   4  -2   51.35    1.14
   1   4   2   51.77    1.14
  -1   4  -2   51.88    1.07
   1  -4   2   50.26    1.06
  -1  -4  -2   52.59    1.12
   1  -4   2   52.19    1.16
   1  -4   2   53.19    1.17
  -1  -4  -2   50.37    1.03
  -1  -4  -2   52.47    1.08
  -1   4  -3   17.90    0.45
  -1   4  -3   18.17    0.52
  -1   4  -3   17.67    0.52
   1   4   3   17.52    0.50
   1   4   3   17.80    0.44
   1   4   3   17.75    0.42
   1  -4   3   18.66    0.54
  -1  -4  -3   17.70    0.40
   1  -4   3   17.85    0.44
  -1  -4  -3   17.49    0.48
   1  -4   3   17.75    0.54
   1   4   4   16.67    0.39
  -1   4  -4   15.72    0.48
  -1   4  -4   15.44    0.49
   1   4   4   16.27    0.39
   1   4   4   16.26    0.46
   1  -4   4   16.25    0.52
  -1  -4  -4   16.31    0.44
  -1  -4  -4   16.40    0.37
   1  -4   4   15.93    0.41
   1  -4   4   15.35    0.50
  -1   4  -5    1.05    0.15
  -1   4  -5    1.01    0.13
   1   4   5    1.15    0.09
   1   4   5    1.03    0.08
   1   4   5    1.38    0.14
  -1  -4  -5    1.03    0.11
   1  -4   5    1.14    0.11
  -1  -4  -5    1.08    0.08
   1  -4   5    1.52    0.18
   1  -4   5    1.17    0.16
  -1   4  -6   45.12    1.07
   1   4   6   46.74    0.94
   1   4   6   46.37    1.02
  -1   4  -6   46.25    1.10
   1  -4   6   47.38    1.11
   1  -4   6   46.85    1.41
   1  -4   6   46.15    0.99
  -1  -4  -6   46.22    0.97
  -1  -4  -6   46.28    0.92
  -1   4  -7    3.67    0.23
  -1   4  -7    3.40    0.25
   1   4   7    4.00    0.15
  -1  -4  -7    3.71    0.15
   1  -4   7    3.86    0.26
  -1  -4  -7    3.79    0.13
   1  -4   7    3.22    0.26
   1  -4   7    3.88    0.18
  -1   4  -8    0.11    0.08
   1   4   8    0.17    0.05
   1  -4   8    0.20    0.06
  -1  -4  -8    0.14    0.03
  -1  -4  -8    0.16    0.04
   1  -4   8    0.33    0.13
   1   4   9   27.07    0.59
  -1   4  -9   26.90    0.78
  -1   4  -9   27.34    0.72
   1  -4   9   26.92    0.77
   1  -4   9   27.91    0.66
   1  -4   9   26.72    0.82
  -1   4 -10    0.14    0.09
  -1   4 -10   -0.08    0.12
   1   4  10    0.12    0.05
   1  -4  10    0.42    0.16
   1  -4  10    0.35    0.12
   1  -4  10    0.00    0.06
   1   4  11   31.00    0.68
  -1   4 -11   31.81    0.91
  -1   4 -11   30.99    0.80
   1  -4  11   32.70    0.96
   1  -4  11   32.47    0.76
   1  -4  11   31.21    0.89
   1   4  12    1.25    0.11
  -1   4 -12    1.13    0.18
   1  -4  12    0.97    0.18
   1  -4  12    0.88    0.15
   1  -4  12    0.94    0.23
  -1   4 -13    2.60    0.30
   1   4  13    2.64    0.15
   1  -4  13    2.78    0.20
   1  -4  13    2.39    0.30
   1  -4  13    2.26    0.30
   1   4  14    0.15    0.07
  -1   4 -14    0.18    0.16
   1  -4  14    0.31    0.17
   1  -4  14    0.36    0.11
   1  -4  14    0.33    0.21
   1   4  15    2.93    0.18
  -1   4 -15    2.67    0.34
   1  -4  15    2.00    0.32
   1  -4  15    3.12    0.36
   1  -4  15    2.69    0.23
   1   4  16    3.50    0.21
  -1   4 -16    3.42    0.38
   1  -4  16    2.74    0.37
   1  -4  16    3.58    0.27
   1  -4  16    4.23    0.43
   1   4  17    0.53    0.12
  -1   4 -17    0.58    0.22
   1  -4  17    0.27    0.14
   1  -4  17    0.76    0.26
  -1   4 -18    0.80    0.26
   1   4  18    0.80    0.14
   1  -4  18    0.58    0.16
   1  -4  18    0.61    0.28
  -1   4 -19    0.83    0.28
   1  -4  19    0.61    0.18
   1   5 -18    1.32    0.30
  -1   5  18    1.06    0.17
  -1  -5  18    0.92    0.19
   1   5 -17   -0.03    0.22
  -1   5  17    0.25    0.12
  -1  -5  17    0.27    0.15
   1   5 -16    0.02    0.15
   1   5 -16   -0.28    0.22
  -1   5  16    0.25    0.11
  -1  -5  16    0.06    0.13
  -1  -5  16    0.07    0.25
   1   5 -15    0.55    0.22
   1   5 -15    0.00    0.15
  -1   5  15    0.08    0.09
  -1  -5  15    0.27    0.22
  -1  -5  15    0.30    0.13
  -1   5  14    1.69    0.17
   1   5 -14    1.25    0.26
   1   5 -14    1.63    0.22
  -1  -5  14    1.44    0.27
  -1  -5  14    1.74    0.21
  -1  -5  14    1.19    0.29
  -1   5  13    2.89    0.19
   1   5 -13    2.43    0.28
   1   5 -13    2.09    0.27
  -1  -5  13    3.29    0.44
  -1  -5  13    2.61    0.22
  -1  -5  13    2.89    0.36
   1   5 -12    1.14    0.21
   1   5 -12    0.97    0.18
  -1   5  12    1.12    0.12
  -1  -5  12    0.66    0.19
  -1  -5  12    1.23    0.15
   1   5 -11    0.43    0.15
  -1   5  11    0.74    0.10
   1   5 -11    0.32    0.17
  -1  -5  11    0.42    0.17
  -1  -5  11    0.51    0.11
   1  -5 -11    0.61    0.08
   1  -5 -11    0.54    0.07
   1   5 -10    1.04    0.17
  -1   5  10    1.10    0.13
   1   5 -10    0.95    0.18
  -1  -5  10    1.13    0.14
  -1  -5  10    1.16    0.19
   1  -5 -10    1.03    0.14
   1  -5 -10    1.29    0.11
   1   5  -9    0.42    0.13
   1   5  -9    0.51    0.16
  -1  -5   9    0.38    0.16
   1  -5  -9    0.40    0.07
   1  -5  -9    0.43    0.09
  -1  -5   9    0.43    0.17
  -1   5   8    7.49    0.28
   1   5  -8    8.18    0.39
   1   5  -8    8.28    0.42
   1  -5  -8    7.89    0.31
  -1  -5   8    8.33    0.41
  -1  -5   8    7.70    0.41
   1  -5  -8    7.94    0.26
  -1  -5   8    7.98    0.30
   1   5  -7    0.02    0.11
   1   5  -7    0.29    0.11
  -1  -5   7    0.14    0.07
  -1  -5   7    0.13    0.12
   1  -5  -7   -0.04    0.07
   1  -5  -7    0.16    0.06
  -1  -5   7    0.10    0.11
  -1   5   6    9.23    0.29
  -1   5   6    9.22    0.23
   1   5  -6    9.67    0.42
   1   5  -6    8.74    0.39
  -1  -5   6    8.44    0.40
   1  -5  -6    9.17    0.27
  -1  -5   6    8.75    0.42
  -1  -5   6    9.26    0.31
   1  -5  -6    9.20    0.35
  -1   5   5    0.15    0.05
   1   5  -5    0.00    0.09
  -1   5   5    0.06    0.04
   1   5  -5   -0.02    0.09
   1  -5  -5    0.08    0.05
  -1  -5   5    0.02    0.10
   1  -5  -5    0.09    0.05
  -1  -5   5    0.09    0.05
   1  -5  -5    0.22    0.09
  -1  -5   5    0.05    0.11
   1   5  -4    0.12    0.09
  -1   5   4    0.14    0.05
   1   5  -4    0.04    0.08
  -1   5   4    0.14    0.05
   1  -5  -4    0.17    0.06
   1  -5  -4    0.14    0.08
   1  -5  -4    0.11    0.05
  -1  -5   4    0.19    0.10
  -1  -5   4    0.10    0.05
  -1   5   3    5.56    0.22
  -1   5   3    5.67    0.22
   1   5  -3    5.40    0.29
   1   5  -3    5.48    0.30
  -1  -5   3    5.27    0.36
  -1  -5   3    6.06    0.31
   1  -5  -3    5.83    0.24
   1  -5  -3    5.63    0.20
   1  -5  -3    5.51    0.28
  -1  -5   3    5.85    0.22
   1   5  -2    9.99    0.40
  -1   5   2    9.58    0.31
  -1   5   2    9.73    0.30
   1   5  -2    9.40    0.32
  -1   5   2    9.09    0.36
   1   5  -2   10.22    0.38
   1  -5  -2   10.14    0.39
  -1  -5   2    9.51    0.30
   1  -5  -2    9.68    0.34
  -1  -5   2   10.04    0.39
  -1  -5   2   10.03    0.40
   1  -5  -2    9.52    0.29
  -1   5   1   27.45    0.74
   1   5  -1   26.70    0.65
   1   5  -1   29.37    0.74
  -1   5   1   29.20    0.66
   1   5  -1   28.11    0.76
  -1   5   1   27.89    0.69
   1  -5  -1   28.93    0.76
  -1  -5   1   29.43    0.77
   1  -5  -1   27.76    0.72
  -1  -5   1   28.18    0.64
  -1  -5   1   28.22    0.74
   1  -5  -1   28.20    0.64
  -1   5   0    0.11    0.07
  -1   5   0    0.09    0.06
   1   5   0    0.08    0.07
   1   5   0    0.10    0.05
  -1   5   0    0.11    0.08
   1   5   0    0.18    0.09
  -1  -5   0    0.16    0.05
   1  -5   0    0.20    0.10
  -1  -5   0    0.14    0.08
   1  -5   0    0.13    0.08
   1  -5   0    0.08    0.05
  -1  -5   0    0.05    0.07
  -1   5  -1    9.80    0.36
   1   5   1   10.62    0.32
  -1   5  -1   11.15    0.41
   1   5   1   10.91    0.36
  -1   5  -1   10.12    0.33
   1   5   1   10.30    0.40
   1  -5   1    9.91    0.39
   1  -5   1   10.31    0.41
  -1  -5  -1   10.36    0.38
  -1  -5  -1   10.18    0.30
  -1  -5  -1   10.89    0.36
   1  -5   1   10.99    0.32
   1   5   2    0.72    0.09
   1   5   2    0.53    0.11
  -1   5  -2    0.49    0.11
  -1   5  -2    0.39    0.11
   1   5   2    0.48    0.09
  -1  -5  -2    0.65    0.10
  -1  -5  -2    0.51    0.07
   1  -5   2    0.59    0.08
   1  -5   2    0.40    0.13
   1  -5   2    0.71    0.13
  -1  -5  -2    0.49    0.10
  -1   5  -3    0.11    0.06
  -1   5  -3   -0.04    0.08
   1   5   3    0.10    0.05
   1   5   3    0.03    0.06
  -1   5  -3    0.21    0.09
   1   5   3    0.16    0.08
  -1  -5  -3    0.09    0.07
   1  -5   3    0.02    0.08
  -1  -5  -3    0.00    0.04
   1  -5   3    0.00    0.09
   1  -5   3    0.03    0.05
   1   5   4    1.46    0.12
   1   5   4    1.51    0.12
  -1   5  -4    1.61    0.19
   1   5   4    1.29    0.17
  -1   5  -4    1.49    0.19
   1  -5   4    1.44    0.19
  -1  -5  -4    1.56    0.16
   1  -5   4    1.52    0.21
  -1  -5  -4    1.45    0.10
   1  -5   4    1.46    0.13
   1   5   5    0.58    0.07
  -1   5  -5    0.40    0.11
  -1   5  -5    0.32    0.10
   1   5   5    0.47    0.07
   1   5   5    0.39    0.10
  -1  -5  -5    0.57    0.07
   1  -5   5    0.61    0.09
   1  -5   5    0.58    0.15
  -1  -5  -5    0.42    0.09
   1  -5   5    0.55    0.14
  -1   5  -6    1.15    0.17
   1   5   6    0.95    0.11
   1   5   6    1.12    0.08
  -1   5  -6    1.18    0.16
   1   5   6    0.90    0.13
   1  -5   6    0.74    0.16
   1  -5   6    0.82    0.15
  -1  -5  -6    1.21    0.14
   1  -5   6    1.07    0.13
  -1  -5  -6    1.15    0.09
  -1   5  -7   18.01    0.57
   1   5   7   17.86    0.45
  -1   5  -7   17.02    0.60
  -1  -5  -7   17.93    0.46
   1  -5   7   17.72    0.49
   1  -5   7   17.94    0.61
   1  -5   7   17.78    0.64
  -1  -5  -7   17.93    0.42
  -1   5  -8    0.17    0.12
  -1   5  -8    0.05    0.10
   1   5   8    0.18    0.06
   1  -5   8    0.16    0.07
   1  -5   8    0.23    0.12
   1  -5   8    0.32    0.15
  -1  -5  -8    0.19    0.05
  -1  -5  -8    0.26    0.07
   1   5   9    1.64    0.13
  -1   5  -9    1.54    0.21
  -1  -5  -9    1.55    0.10
   1  -5   9    1.42    0.20
   1  -5   9    1.68    0.23
  -1  -5  -9    1.57    0.08
   1   5  10   18.90    0.47
  -1   5 -10   19.22    0.61
  -1   5 -10   18.12    0.66
   1  -5  10   19.17    0.67
   1  -5  10   18.73    0.53
  -1   5 -11    3.18    0.32
   1   5  11    3.24    0.21
  -1   5 -11    2.68    0.26
   1  -5  11    2.88    0.33
   1  -5  11    3.38    0.22
  -1   5 -12   18.93    0.69
   1   5  12   17.53    0.51
   1  -5  12   19.58    0.70
   1  -5  12   19.22    0.55
   1  -5  12   14.93    0.70
  -1   5 -13    1.30    0.23
   1   5  13    1.46    0.16
   1  -5  13    1.24    0.28
   1  -5  13    1.63    0.26
   1  -5  13    1.73    0.21
   1   5  14    7.01    0.28
  -1   5 -14    6.84    0.47
   1  -5  14    6.89    0.60
   1  -5  14    6.95    0.33
   1  -5  14    7.77    0.52
  -1   5 -15    0.53    0.23
   1   5  15    0.31    0.10
   1  -5  15    0.35    0.25
   1  -5  15    0.53    0.15
   1   5  16   -0.04    0.10
  -1   5 -16    0.21    0.23
   1  -5  16    0.26    0.27
   1  -5  16    0.32    0.14
  -1   5 -17    0.23    0.25
   1   5  17    0.48    0.13
   1  -5  17    0.53    0.16
   1   6 -16    0.31    0.25
  -1   6  16    0.74    0.15
  -1  -6  16    0.67    0.18
   1   6 -15    0.13    0.25
  -1   6  15    0.38    0.13
   1   6 -15    0.65    0.21
  -1  -6  15    0.48    0.16
   1   6 -14    8.85    0.49
   1   6 -14    9.45    0.58
  -1   6  14    9.69    0.36
  -1  -6  14    8.95    0.41
  -1   6  13    0.28    0.11
   1   6 -13    0.50    0.23
   1   6 -13    0.41    0.19
  -1  -6  13   -0.04    0.23
  -1  -6  13    0.21    0.12
   1   6 -12    6.22    0.42
  -1   6  12    5.86    0.28
   1   6 -12    6.31    0.46
  -1  -6  12    5.70    0.48
   1  -6 -12    6.03    0.20
  -1  -6  12    5.50    0.52
   1  -6 -12    6.19    0.18
  -1  -6  12    6.01    0.32
  -1   6  11    1.31    0.18
   1   6 -11    1.35    0.24
   1   6 -11    1.29    0.20
  -1  -6  11    0.97    0.15
   1  -6 -11    1.07    0.13
  -1  -6  11    1.17    0.23
   1  -6 -11    1.19    0.16
  -1   6  10    0.15    0.08
   1   6 -10    0.02    0.16
   1   6 -10    0.12    0.14
   1  -6 -10    0.29    0.10
   1  -6 -10    0.11    0.07
  -1  -6  10    0.18    0.17
  -1  -6  10   -0.01    0.08
   1   6  -9    0.07    0.13
  -1   6   9    0.07    0.08
   1   6  -9    0.22    0.16
  -1  -6   9    0.18    0.09
  -1  -6   9    0.02    0.15
   1  -6  -9    0.06    0.07
   1  -6  -9   -0.03    0.10
   1   6  -8    8.87    0.45
   1   6  -8    8.62    0.47
  -1   6   8    9.70    0.33
  -1  -6   8    9.86    0.36
  -1  -6   8    7.71    0.48
   1  -6  -8    9.83    0.38
   1  -6  -8   10.07    0.31
  -1   6   7    6.90    0.28
   1   6  -7    6.78    0.39
   1  -6  -7    6.98    0.25
   1  -6  -7    7.15    0.33
  -1  -6   7    7.11    0.30
  -1  -6   7    7.47    0.45
   1   6  -6    0.53    0.17
   1   6  -6    0.66    0.20
  -1   6   6    0.58    0.09
  -1   6   6    0.87    0.10
  -1  -6   6    0.59    0.11
  -1  -6   6    0.89    0.20
   1  -6  -6    0.56    0.09
   1  -6  -6    0.73    0.14
  -1   6   5   13.81    0.41
   1   6  -5   13.89    0.54
  -1   6   5   13.85    0.37
   1  -6  -5   13.55    0.38
  -1  -6   5   13.82    0.56
  -1  -6   5   13.65    0.55
   1  -6  -5   13.53    0.39
   1   6  -4    9.04    0.42
   1   6  -4    8.88    0.43
  -1   6   4    9.01    0.31
  -1   6   4    9.10    0.30
   1  -6  -4    9.08    0.29
   1  -6  -4    9.24    0.40
  -1  -6   4    8.44    0.31
   1  -6  -4    9.24    0.33
  -1  -6   4    8.85    0.43
   1   6  -3    2.93    0.26
   1   6  -3    2.79    0.27
  -1   6   3    3.17    0.19
  -1   6   3    3.00    0.19
  -1  -6   3    3.21    0.19
  -1  -6   3    3.21    0.29
   1  -6  -3    3.24    0.27
   1  -6  -3    2.91    0.16
   1  -6  -3    3.36    0.22
  -1  -6   3    3.19    0.28
   1   6  -2   10.21    0.45
   1   6  -2   11.31    0.37
  -1   6   2   10.92    0.35
  -1   6   2   10.96    0.37
   1   6  -2   10.74    0.43
   1  -6  -2   11.08    0.41
   1  -6  -2   10.54    0.33
  -1  -6   2   11.32    0.47
   1  -6  -2   10.79    0.45
  -1  -6   2   10.53    0.45
  -1  -6   2   10.62    0.34
   1   6  -1    0.04    0.09
  -1   6   1    0.00    0.06
   1   6  -1    0.04    0.06
  -1   6   1   -0.04    0.07
   1   6  -1    0.08    0.11
  -1   6   1   -0.04    0.09
   1  -6  -1    0.08    0.06
   1  -6  -1   -0.15    0.09
  -1  -6   1    0.02    0.12
  -1  -6   1    0.08    0.06
   1  -6  -1    0.18    0.12
  -1  -6   1    0.02    0.10
   1   6   0   18.86    0.62
   1   6   0   19.22    0.52
  -1   6   0   18.77    0.56
   1   6   0   18.60    0.57
  -1   6   0   19.05    0.52
  -1   6   0   18.83    0.61
  -1  -6   0   18.63    0.61
   1  -6   0   19.45    0.60
   1  -6   0   19.50    0.64
  -1  -6   0   19.19    0.59
   1  -6   0   19.16    0.50
  -1  -6   0   19.52    0.49
   1   6   1   10.45    0.39
  -1   6  -1   11.07    0.45
  -1   6  -1   10.66    0.36
   1   6   1   10.18    0.44
  -1   6  -1   10.19    0.40
   1   6   1   10.61    0.35
   1  -6   1    9.92    0.33
   1  -6   1    9.18    0.50
  -1  -6  -1   10.68    0.32
  -1  -6  -1   10.42    0.40
  -1  -6  -1   10.25    0.43
   1  -6   1   11.03    0.47
  -1   6  -2    0.68    0.14
   1   6   2    0.77    0.12
   1   6   2    0.97    0.16
   1   6   2    0.94    0.11
  -1   6  -2    0.72    0.10
  -1   6  -2    0.88    0.15
  -1  -6  -2    0.71    0.09
   1  -6   2    0.65    0.09
  -1  -6  -2    0.97    0.13
   1  -6   2    0.81    0.17
   1  -6   2    0.49    0.14
  -1   6  -3    1.43    0.18
   1   6   3    1.20    0.17
   1   6   3    1.54    0.15
  -1   6  -3    1.51    0.20
   1   6   3    1.38    0.16
   1  -6   3    1.80    0.15
   1  -6   3    1.46    0.20
  -1  -6  -3    1.50    0.21
  -1  -6  -3    1.49    0.12
   1  -6   3    1.17    0.19
   1   6   4    2.46    0.17
  -1   6  -4    2.11    0.25
   1   6   4    2.31    0.23
   1   6   4    2.45    0.17
  -1   6  -4    2.21    0.24
   1  -6   4    2.69    0.29
  -1  -6  -4    2.12    0.14
   1  -6   4    2.25    0.26
  -1  -6  -4    2.25    0.23
   1  -6   4    1.55    0.21
   1   6   5   16.45    0.55
  -1   6  -5   15.14    0.66
   1   6   5   16.46    0.45
  -1   6  -5   16.46    0.58
   1   6   5   16.34    0.42
   1  -6   5   16.32    0.47
   1  -6   5   16.83    0.62
  -1  -6  -5   15.81    0.41
  -1  -6  -5   16.59    0.52
   1   6   6    1.40    0.11
   1   6   6    1.48    0.15
  -1   6  -6    1.01    0.20
  -1  -6  -6    1.43    0.16
   1  -6   6    1.23    0.15
  -1  -6  -6    1.50    0.12
   1  -6   6    1.48    0.24
  -1   6  -7    1.23    0.21
  -1   6  -7    0.69    0.16
   1   6   7    1.07    0.08
   1   6   7    0.95    0.12
   1  -6   7    1.14    0.16
  -1  -6  -7    1.00    0.11
   1  -6   7    0.88    0.19
  -1  -6  -7    1.07    0.13
   1   6   8    3.23    0.20
  -1   6  -8    3.50    0.33
  -1   6  -8    3.26    0.30
  -1  -6  -8    3.66    0.21
   1  -6   8    3.39    0.34
  -1  -6  -8    3.63    0.16
   1  -6   8    3.29    0.22
  -1   6  -9    6.83    0.42
   1   6   9    5.72    0.25
  -1   6  -9    5.61    0.36
   1  -6   9    5.85    0.43
  -1  -6  -9    5.98    0.22
   1  -6   9    5.77    0.29
  -1  -6  -9    5.93    0.19
  -1   6 -10    0.17    0.17
  -1   6 -10    0.31    0.15
   1  -6  10    0.20    0.10
   1  -6  10    0.43    0.21
   1   6  11   13.49    0.41
  -1   6 -11   14.15    0.61
   1  -6  11   13.66    0.65
   1  -6  11   13.55    0.47
   1   6  12    8.80    0.33
  -1   6 -12    8.38    0.50
   1  -6  12    8.97    0.38
   1  -6  12    8.56    0.57
   1   6  13    0.65    0.13
  -1   6 -13    0.44    0.21
   1  -6  13    0.73    0.15
   1  -6  13    0.30    0.26
  -1   6 -14   35.16    1.11
   1   6  14   35.19    0.84
   1  -6  14   36.40    0.93
  -1   6 -15    0.17    0.26
   1   6  15   -0.09    0.12
   1   6  16    5.79    0.33
  -1   6 -16    4.97    0.54
   1  -6  16    4.73    0.37
  -1   7  14    1.78    0.21
   1   7 -14    1.25    0.27
   1   7 -14    1.00    0.31
  -1  -7  14    1.20    0.19
  -1   7  13   25.17    0.69
   1   7 -13   24.86    0.96
   1   7 -13   25.42    0.87
  -1  -7  13   24.62    0.75
  -1   7  12    2.35    0.26
   1   7 -12    1.69    0.32
   1   7 -12    1.81    0.27
   1  -7 -12    2.13    0.15
  -1  -7  12    2.67    0.28
  -1   7  11    7.50    0.35
   1   7 -11    7.72    0.54
   1   7 -11    7.69    0.50
  -1  -7  11    7.74    0.38
   1  -7 -11    7.70    0.32
   1  -7 -11    8.10    0.28
   1   7 -10    1.99    0.30
  -1   7  10    2.23    0.24
   1   7 -10    2.75    0.37
   1  -7 -10    2.55    0.19
  -1  -7  10    2.74    0.26
   1  -7 -10    2.50    0.26
  -1  -7  10    2.32    0.35
  -1   7   9    0.59    0.13
   1   7  -9    0.34    0.22
   1   7  -9    0.37    0.18
   1  -7  -9    0.57    0.11
  -1  -7   9    0.31    0.12
  -1  -7   9    0.43    0.22
   1  -7  -9    0.42    0.15
  -1  -7   9    0.52    0.25
   1   7  -8    0.39    0.20
  -1   7   8    0.36    0.11
   1   7  -8    0.29    0.18
  -1  -7   8    0.48    0.24
   1  -7  -8    0.49    0.10
   1  -7  -8    0.61    0.16
  -1  -7   8    0.39    0.13
  -1   7   7    1.91    0.12
   1   7  -7    1.31    0.22
  -1   7   7    2.12    0.21
   1   7  -7    1.72    0.25
   1  -7  -7    1.84    0.17
  -1  -7   7    1.88    0.20
   1  -7  -7    1.55    0.20
   1   7  -6    4.73    0.38
   1   7  -6    5.15    0.39
  -1   7   6    4.58    0.26
  -1   7   6    4.82    0.20
   1  -7  -6    4.52    0.34
   1  -7  -6    4.91    0.24
  -1  -7   6    4.09    0.26
   1   7  -5    3.46    0.34
  -1   7   5    3.01    0.22
  -1   7   5    3.27    0.19
   1   7  -5    3.16    0.34
  -1  -7   5    3.13    0.23
   1  -7  -5    3.53    0.20
  -1  -7   5    3.28    0.37
   1  -7  -5    3.49    0.32
  -1   7   4    0.45    0.12
  -1   7   4    0.58    0.11
   1   7  -4    0.53    0.18
  -1  -7   4    0.50    0.11
   1  -7  -4    0.57    0.13
   1  -7  -4    0.57    0.17
   1  -7  -4    0.49    0.10
  -1  -7   4    0.32    0.18
   1   7  -3   25.60    0.83
  -1   7   3   26.22    0.68
   1   7  -3   26.09    0.80
  -1   7   3   25.83    0.67
   1  -7  -3   26.36    0.65
   1  -7  -3   25.57    0.72
  -1  -7   3   27.47    0.68
   1  -7  -3   26.02    0.80
  -1  -7   3   26.63    0.83
  -1   7   2    0.13    0.11
   1   7  -2    0.04    0.13
  -1   7   2    0.15    0.10
   1   7  -2    0.10    0.14
  -1  -7   2    0.08    0.16
   1  -7  -2   -0.01    0.14
  -1  -7   2    0.06    0.08
   1  -7  -2    0.28    0.15
  -1  -7   2   -0.06    0.15
   1  -7  -2    0.20    0.10
  -1   7   1   40.26    0.95
   1   7  -1   39.49    1.03
  -1   7   1   39.78    0.98
   1   7  -1   39.31    1.09
  -1  -7   1   41.98    1.10
   1  -7  -1   39.62    1.08
  -1  -7   1   40.66    1.06
   1  -7  -1   38.53    0.93
   1  -7  -1   41.47    1.04
  -1  -7   1   40.00    0.92
  -1   7   0    0.24    0.12
   1   7   0    0.22    0.13
  -1   7   0   -0.05    0.08
   1   7   0    0.07    0.09
   1   7   0    0.25    0.15
  -1  -7   0    0.25    0.14
  -1  -7   0    0.15    0.15
   1  -7   0    0.20    0.09
   1  -7   0    0.32    0.16
   1  -7   0    0.21    0.15
   1   7   1   20.00    0.58
   1   7   1   20.52    0.62
  -1   7  -1   20.97    0.64
   1   7   1   20.59    0.70
  -1  -7  -1   20.70    0.64
  -1  -7  -1   20.98    0.54
  -1  -7  -1   21.38    0.70
   1  -7   1   19.62    0.70
   1  -7   1   20.47    0.56
   1  -7   1   20.64    0.69
   1   7   2   -0.02    0.10
   1   7   2   -0.15    0.13
  -1   7  -2   -0.10    0.11
   1   7   2    0.24    0.10
  -1   7  -2    0.00    0.13
  -1  -7  -2   -0.04    0.07
  -1  -7  -2    0.07    0.14
   1  -7   2   -0.11    0.13
   1  -7   2   -0.09    0.15
   1  -7   2    0.09    0.08
   1   7   3    5.24    0.36
   1   7   3    4.78    0.27
  -1   7  -3    4.96    0.34
  -1   7  -3    4.80    0.35
   1   7   3    5.39    0.27
  -1  -7  -3    4.98    0.35
  -1  -7  -3    4.94    0.22
   1  -7   3    4.90    0.39
   1  -7   3    4.66    0.25
  -1   7  -4    0.26    0.15
   1   7   4    0.31    0.15
  -1   7  -4    0.33    0.16
   1   7   4    0.14    0.09
   1   7   4    0.20    0.09
   1  -7   4    0.27    0.10
   1  -7   4    0.07    0.18
  -1  -7  -4    0.32    0.14
  -1  -7  -4    0.21    0.08
   1   7   5   13.23    0.40
  -1   7  -5   12.64    0.55
  -1   7  -5   13.38    0.56
   1   7   5   13.58    0.44
   1  -7   5   13.77    0.45
  -1  -7  -5   13.86    0.51
  -1  -7  -5   13.10    0.38
  -1   7  -6    3.81    0.35
   1   7   6    3.89    0.19
  -1   7  -6    3.62    0.34
   1   7   6    4.44    0.25
  -1  -7  -6    3.67    0.20
   1  -7   6    3.85    0.25
   1   7   7    2.94    0.23
   1   7   7    2.80    0.13
  -1   7  -7    2.84    0.32
  -1   7  -7    2.49    0.29
   1  -7   7    2.58    0.23
   1  -7   7    2.39    0.33
  -1  -7  -7    2.91    0.18
  -1  -7  -7    2.82    0.26
   1   7   8    0.48    0.12
  -1   7  -8    0.64    0.21
  -1  -7  -8    0.53    0.09
  -1  -7  -8    0.48    0.13
   1  -7   8    0.67    0.14
   1  -7   8    0.58    0.23
   1  -7   8    0.73    0.27
   1   7   9    7.19    0.32
  -1   7  -9    7.12    0.48
   1  -7   9    6.44    0.58
   1  -7   9    7.43    0.35
  -1  -7  -9    7.20    0.24
  -1  -7  -9    7.11    0.29
  -1   7 -10    1.26    0.26
   1   7  10    2.00    0.22
  -1  -7 -10    1.58    0.13
   1  -7  10    1.31    0.17
  -1  -7 -10    1.84    0.11
  -1   7 -11    3.24    0.43
   1   7  11    3.52    0.26
   1  -7  11    3.27    0.28
  -1   7 -12    0.27    0.25
   1   7  12    0.05    0.12
   1  -7  12   -0.05    0.13
  -1   7 -13    0.95    0.27
   1   7  13    0.14    0.14
   1  -7  13    0.13    0.15
  -1   7 -14    0.25    0.29
   1   7  14    0.17    0.16
   1  -7  14    0.24    0.18
   1   8 -12    0.96    0.31
   1   8 -12    1.07    0.28
   1   8 -11    5.94    0.52
   1   8 -11    6.24    0.59
  -1  -8  11    6.04    0.39
   1   8 -10    0.23    0.25
   1   8 -10    0.47    0.25
  -1  -8  10    0.26    0.16
   1  -8 -10    0.32    0.12
   1   8  -9   41.15    1.24
   1   8  -9   40.92    1.21
  -1   8   9   39.58    1.02
   1  -8  -9   41.16    1.04
   1  -8  -9   40.37    0.93
  -1  -8   9   40.22    1.03
  -1   8   8    6.48    0.37
   1   8  -8    6.99    0.51
   1   8  -8    7.16    0.55
   1  -8  -8    7.17    0.44
   1  -8  -8    6.61    0.31
  -1  -8   8    6.52    0.37
  -1   8   7   17.11    0.42
  -1   8   7   17.38    0.57
   1   8  -7   17.88    0.74
   1   8  -7   18.14    0.74
   1  -8  -7   17.04    0.64
  -1  -8   7   17.70    0.57
   1  -8  -7   17.72    0.52
  -1   8   6    2.77    0.19
   1   8  -6    3.08    0.39
   1   8  -6    2.45    0.31
  -1   8   6    2.86    0.28
  -1  -8   6    2.58    0.26
   1  -8  -6    2.80    0.37
   1  -8  -6    2.68    0.23
  -1  -8   6    1.93    0.33
   1   8  -5    6.19    0.46
   1   8  -5    4.68    0.43
  -1   8   5    5.99    0.28
  -1   8   5    6.09    0.34
  -1  -8   5    4.64    0.51
   1  -8  -5    5.17    0.27
   1  -8  -5    6.01    0.44
  -1  -8   5    5.73    0.51
  -1  -8   5    6.08    0.32
   1   8  -4    0.31    0.19
   1   8  -4    0.18    0.19
  -1   8   4    0.32    0.14
  -1   8   4    0.28    0.12
   1  -8  -4    0.40    0.11
  -1  -8   4    0.31    0.24
  -1  -8   4    0.52    0.13
   1   8  -3    3.36    0.38
   1   8  -3    3.76    0.37
  -1   8   3    3.61    0.28
  -1   8   3    3.66    0.27
   1  -8  -3    3.39    0.23
   1  -8  -3    3.04    0.32
  -1  -8   3    3.39    0.24
  -1  -8   3    3.31    0.44
   1   8  -2    0.89    0.23
  -1   8   2    0.91    0.16
   1   8  -2    0.84    0.21
  -1   8   2    0.78    0.16
   1  -8  -2    0.86    0.13
  -1  -8   2    0.93    0.14
   1  -8  -2    0.77    0.19
  -1  -8   2    0.90    0.22
  -1  -8   2    0.85    0.24
  -1   8   1    0.97    0.15
  -1   8   1    1.09    0.18
   1   8  -1    1.38    0.26
  -1  -8   1    1.23    0.24
   1  -8  -1    0.98    0.13
  -1  -8   1    1.50    0.26
  -1  -8   1    1.14    0.14
   1  -8  -1    1.10    0.23
   1  -8  -1    1.23    0.22
   1   8   0    0.30    0.19
   1   8   0    0.74    0.18
  -1   8   0    0.82    0.15
   1   8   0    0.45    0.15
  -1   8   0    0.88    0.19
  -1  -8   0    0.29    0.18
   1  -8   0    0.40    0.19
   1  -8   0    0.49    0.11
  -1  -8   0    0.41    0.11
   1  -8   0    0.55    0.21
  -1   8  -1    4.49    0.30
   1   8   1    4.66    0.41
  -1   8  -1    4.60    0.35
   1   8   1    4.37    0.33
   1   8   1    3.77    0.28
  -1  -8  -1    4.12    0.24
   1  -8   1    4.39    0.26
   1  -8   1    4.72    0.42
   1  -8   1    4.49    0.43
  -1   8  -2    0.06    0.16
   1   8   2   -0.02    0.11
   1   8   2   -0.15    0.13
   1  -8   2    0.36    0.20
   1  -8   2   -0.46    0.19
   1  -8   2   -0.03    0.10
  -1  -8  -2   -0.14    0.18
  -1  -8  -2    0.08    0.09
   1   8   3    0.21    0.13
  -1   8  -3    0.07    0.16
   1   8   3    0.17    0.12
  -1  -8  -3    0.21    0.18
   1  -8   3    0.16    0.11
  -1  -8  -3    0.14    0.09
   1  -8   3   -0.11    0.21
   1   8   4    0.10    0.13
   1   8   4   -0.07    0.12
  -1   8  -4   -0.01    0.18
   1  -8   4   -0.03    0.23
   1  -8   4    0.20    0.11
   1  -8   4    0.03    0.24
  -1  -8  -4   -0.11    0.17
   1   8   5    6.57    0.30
  -1   8  -5    6.49    0.45
   1   8   5    6.80    0.35
   1  -8   5    6.09    0.65
   1  -8   5    7.16    0.57
  -1  -8  -5    6.51    0.42
  -1  -8  -5    6.29    0.28
   1  -8   5    6.10    0.33
   1   8   6    1.94    0.26
   1   8   6    1.81    0.18
  -1   8  -6    1.31    0.25
  -1  -8  -6    1.81    0.19
  -1  -8  -6    1.98    0.24
   1  -8   6    1.57    0.19
   1  -8   6    1.10    0.31
   1   8   7    1.43    0.14
  -1   8  -7    1.05    0.25
   1   8   7    1.11    0.19
  -1  -8  -7    1.13    0.19
  -1  -8  -7    1.32    0.18
   1  -8   7    1.19    0.18
  -1   8  -8   22.72    0.85
   1   8   8   21.89    0.66
  -1  -8  -8   21.32    0.56
   1  -8   8   23.10    0.69
  -1  -8  -8   22.94    0.77
   1   8   9   15.31    0.54
  -1   8  -9   15.35    0.73
   1  -8   9   15.61    0.55
  -1  -8  -9   15.87    0.43
  -1   8 -10   -0.08    0.25
   1   8  10    0.15    0.16
   1  -8  10    0.06    0.15
  -1   8 -11    0.44    0.30
   1   9  -7    0.40    0.27
   1   9  -7    0.25    0.28
  -1  -9   7    0.26    0.16
   1  -9  -7    0.30    0.14
  -1   9   6    0.21    0.13
   1   9  -6   -0.26    0.25
   1   9  -6    0.32    0.26
   1  -9  -6   -0.05    0.13
   1  -9  -6   -0.15    0.26
  -1  -9   6    0.07    0.14
  -1   9   5    4.15    0.29
   1   9  -5    3.99    0.51
   1   9  -5    4.34    0.50
   1  -9  -5    4.33    0.29
   1  -9  -5    4.12    0.52
  -1  -9   5    4.81    0.33
   1   9  -4    4.74    0.47
   1   9  -4    4.75    0.51
  -1   9   4    4.45    0.33
   1  -9  -4    4.50    0.29
   1  -9  -4    4.81    0.53
  -1  -9   4    4.53    0.32
   1   9  -3    0.27    0.22
  -1   9   3    0.22    0.16
   1  -9  -3    0.02    0.12
  -1  -9   3    0.50    0.29
  -1  -9   3    0.39    0.14
   1  -9  -3   -0.10    0.26
  -1   9   2    0.56    0.23
   1   9  -2    0.70    0.23
   1  -9  -2    0.66    0.15
   1  -9  -2    0.45    0.22
  -1  -9   2    0.37    0.14
  -1  -9   2   -0.03    0.27
   1  -9  -2    0.63    0.29
   1   9  -1    0.02    0.20
  -1   9   1    0.23    0.18
  -1  -9   1    0.09    0.12
  -1  -9   1    0.35    0.26
   1  -9  -1    0.32    0.13
   1  -9  -1    0.42    0.23
  -1   9   0    0.04    0.18
   1   9   0   -0.21    0.19
  -1  -9   0    0.19    0.12
  -1  -9   0    0.40    0.26
   1  -9   0    0.06    0.12
   1   9   1    3.11    0.38
  -1   9  -1    3.49    0.40
  -1  -9  -1    2.62    0.35
   1  -9   1    2.68    0.35
  -1  -9  -1    3.27    0.26
   1  -9   1    3.39    0.28
   1   9   2    0.84    0.21
  -1   9  -2    0.25    0.22
   1  -9   2    1.26    0.32
   1  -9   2    0.77    0.17
  -1  -9  -2    0.54    0.27
   1   9   3    1.37    0.22
  -1   9  -3    1.66    0.29
   1  -9   3    1.54    0.19
  -1  -9  -3    1.69    0.31
  -1  -9  -3    1.84    0.23
   1  -9   3    1.23    0.40
  -1   9  -4    4.72    0.48
   1   9   4    4.88    0.34
  -1  -9  -4    4.98    0.29
   1  -9   4    5.17    0.34
  -1  -9  -4    4.29    0.49
  -1   9  -5    9.57    0.58
   1   9   5    8.96    0.38
  -1  -9  -5    9.25    0.37
   1  -9   5    8.36    0.42
  -1   9  -6    0.52    0.28
  -1  -9  -6    0.73    0.24
  -1  -9  -6    0.54    0.14
   1  -9   6    0.39    0.16
  -1   9  -7    2.35    0.36
  -1  -9  -7    2.49    0.26
  -2   0  21    0.34    0.20
   2   0 -21   -0.08    0.15
   2   0 -20    7.59    0.39
  -2   0  20    7.68    0.42
  -2   0  19    0.01    0.14
   2   0 -19    0.08    0.12
  -2   0  18   16.85    0.56
   2   0 -18   17.76    0.56
  -2   0  18   17.84    0.61
  -2   0  17   -0.16    0.13
  -2   0  17   -0.02    0.11
   2   0 -17    0.00    0.11
   2   0 -16   33.39    0.82
  -2   0  16   30.07    0.89
  -2   0  16   33.48    0.86
  -2   0  15   -0.08    0.10
  -2   0  15    0.02    0.09
   2   0 -15    0.03    0.09
  -2   0  14  200.79    3.87
   2   0 -14  195.91    3.72
  -2   0  14  197.83    3.84
   2   0 -14  201.20    3.86
   2   0 -13   -0.06    0.07
  -2   0  13    0.04    0.08
  -2   0  13    0.08    0.07
   2   0 -13   -0.02    0.05
  -2   0  12    7.23    0.30
   2   0 -12    7.30    0.24
   2   0 -12    7.15    0.29
  -2   0  12    7.26    0.28
   2   0 -11   -0.02    0.05
   2   0 -11    0.02    0.06
  -2   0  11    0.05    0.06
  -2   0  11   -0.04    0.06
   2   0 -10    1.89    0.14
  -2   0  10    1.73    0.14
  -2   0  10    2.01    0.13
   2   0 -10    1.68    0.12
  -2   0   9    0.02    0.05
  -2   0   9    0.01    0.04
   2   0  -9    0.01    0.04
   2   0  -9    0.02    0.05
   2   0  -8   44.45    0.92
  -2   0   8   45.07    0.95
  -2   0   8   44.87    0.94
   2   0  -8   44.22    0.95
  -2   0   7    0.02    0.04
  -2   0   7    0.01    0.03
   2   0  -7    0.06    0.04
   2   0  -7    0.01    0.03
   2   0  -6    0.33    0.05
  -2   0   6    0.36    0.05
   2   0  -6    0.40    0.06
  -2   0   6    0.40    0.05
   2   0  -5    0.03    0.03
  -2   0   5   -0.01    0.02
   2   0  -5    0.02    0.03
  -2   0   5    0.03    0.03
   2   0  -4  163.18    3.10
  -2   0   4  169.08    3.10
  -2   0   3    0.03    0.02
   2   0  -3    0.01    0.02
  -2   0   2    5.93    0.16
   2   0  -2    7.54    0.17
  -2   0   1    0.00    0.01
   2   0  -1    0.00    0.01
   2   0   0    0.01    0.06
   2   0   1    0.02    0.01
   2   0   2    2.16    0.08
  -2   0  -2    2.25    0.08
   2   0   3    0.04    0.02
  -2   0  -3    0.01    0.02
   2   0   4   89.22    1.71
  -2   0  -4   89.55    1.70
   2   0   5    0.02    0.01
   2   0   5    0.00    0.03
  -2   0  -5    0.04    0.03
   2   0   6    0.11    0.03
   2   0   6    0.12    0.04
   2   0   7    0.02    0.04
   2   0   7    0.00    0.03
  -2   0  -7   -0.02    0.03
   2   0   8   25.65    0.55
   2   0   8   25.10    0.61
  -2   0  -8   25.24    0.58
   2   0   9    0.03    0.04
  -2   0  -9   -0.03    0.04
   2   0   9    0.02    0.05
   2   0  10    1.59    0.12
  -2   0 -10    1.73    0.13
   2   0  10    1.75    0.16
  -2   0 -11    0.04    0.06
   2   0  11    0.02    0.08
   2   0  11    0.00    0.05
   2   0  12    8.02    0.28
  -2   0 -12    7.76    0.29
   2   0  12    7.68    0.33
   2   0  13    0.04    0.06
  -2   0 -13    0.07    0.08
   2   0  13    0.07    0.10
   2   0  14   38.72    0.89
   2   0  14   38.18    0.97
  -2   0 -14   38.39    0.89
   2   0  15   -0.02    0.09
  -2   0 -15   -0.01    0.09
   2   0  16    2.31    0.25
  -2   0 -16    2.15    0.21
   2   0  16    1.87    0.21
   2   0  17    0.15    0.17
   2   0  17    0.02    0.11
  -2   0 -17    0.17    0.11
  -2   0 -18    0.36    0.13
   2   0  18    0.28    0.20
   2   0  18    0.27    0.14
   2   0  19    0.03    0.16
  -2   0 -19   -0.10    0.13
   2   0  19   -0.20    0.21
   2   0  20    0.05    0.27
   2   0  20    0.15    0.19
   2   1 -21    0.92    0.22
  -2   1  21    0.75    0.21
  -2  -1  21    0.85    0.23
   2  -1 -21    0.50    0.14
   2   1 -20    9.77    0.48
  -2   1  20    9.39    0.44
  -2  -1  20    9.75    0.51
   2  -1 -20   10.01    0.37
  -2  -1  20    8.89    0.57
  -2   1  19    3.54    0.31
  -2  -1  19    3.73    0.36
  -2  -1  19    3.83    0.42
   2  -1 -19    4.02    0.25
   2   1 -18    1.69    0.22
  -2   1  18    1.62    0.19
  -2  -1  18    2.06    0.24
   2  -1 -18    1.37    0.15
  -2  -1  18    2.03    0.26
   2   1 -17    0.25    0.15
  -2   1  17    0.08    0.10
   2  -1 -17    0.01    0.09
  -2  -1  17    0.44    0.17
  -2  -1  17   -0.06    0.12
   2   1 -16    0.76    0.16
   2   1 -16    1.01    0.12
  -2   1  16    0.75    0.14
   2  -1 -16    0.72    0.11
  -2  -1  16    0.99    0.16
  -2  -1  16    0.52    0.17
   2   1 -15    1.22    0.13
  -2   1  15    1.04    0.13
   2   1 -15    1.10    0.17
  -2  -1  15    1.46    0.20
  -2  -1  15    1.07    0.19
   2  -1 -15    1.25    0.15
   2   1 -14    7.08    0.26
   2   1 -14    6.67    0.34
  -2   1  14    6.79    0.28
   2  -1 -14    6.90    0.26
  -2  -1  14    5.87    0.40
  -2  -1  14    6.62    0.32
   2   1 -13   67.03    1.49
  -2   1  13   66.24    1.39
   2   1 -13   68.99    1.39
  -2  -1  13   67.43    1.50
   2  -1 -13   66.68    1.38
  -2  -1  13   66.79    1.45
   2  -1 -13   68.32    1.29
   2   1 -12    9.44    0.37
   2   1 -12    9.53    0.31
  -2   1  12    9.57    0.31
  -2  -1  12    9.69    0.38
   2  -1 -12    9.50    0.26
  -2  -1  12    9.22    0.34
   2  -1 -12    9.74    0.30
  -2   1  11    3.74    0.17
   2   1 -11    3.56    0.22
   2   1 -11    3.49    0.18
   2  -1 -11    3.48    0.15
   2  -1 -11    3.46    0.17
  -2  -1  11    3.39    0.20
  -2  -1  11    3.19    0.22
   2   1 -10   24.48    0.64
  -2   1  10   24.32    0.56
   2   1 -10   24.24    0.59
   2  -1 -10   24.20    0.55
  -2  -1  10   24.18    0.64
  -2  -1  10   24.15    0.61
   2  -1 -10   24.00    0.54
   2   1  -9    5.25    0.21
   2   1  -9    5.01    0.24
  -2   1   9    5.31    0.19
   2  -1  -9    5.17    0.18
  -2  -1   9    5.42    0.22
  -2  -1   9    5.14    0.24
   2  -1  -9    4.91    0.18
   2   1  -8    0.94    0.10
  -2   1   8    1.09    0.09
   2   1  -8    0.94    0.12
  -2  -1   8    1.13    0.12
   2  -1  -8    0.94    0.08
   2  -1  -8    1.00    0.08
  -2  -1   8    0.94    0.10
   2   1  -7    2.21    0.13
  -2   1   7    2.48    0.11
   2   1  -7    2.35    0.15
  -2  -1   7    2.21    0.13
   2  -1  -7    2.46    0.11
   2  -1  -7    2.15    0.10
  -2  -1   7    2.36    0.15
  -2   1   6   81.68    1.59
   2   1  -6   82.75    1.63
   2   1  -6   81.85    1.66
  -2  -1   6   84.87    1.66
   2  -1  -6   81.88    1.59
   2  -1  -6   82.90    1.57
  -2  -1   6   83.40    1.64
  -2   1   5   52.11    1.02
   2   1  -5   52.03    1.08
   2   1  -5   53.59    1.06
   2  -1  -5   52.96    1.02
   2  -1  -5   46.11    1.05
  -2  -1   5   53.72    1.08
  -2  -1   5   53.79    1.06
   2   1  -4   95.13    1.88
   2   1  -4   97.54    1.86
  -2   1   4   94.95    1.82
  -2  -1   4   99.54    1.88
  -2  -1   4   98.11    1.86
   2  -1  -4   94.53    1.82
   2   1  -3   82.66    1.60
  -2   1   3   80.77    1.54
   2   1  -3   83.82    1.59
   2  -1  -3   78.31    1.55
  -2  -1   3   84.09    1.60
  -2  -1   3   82.81    1.58
   2   1  -2    7.54    0.20
   2   1  -2    7.58    0.21
  -2   1   2    6.97    0.17
  -2  -1   2    7.36    0.20
   2  -1  -2    7.62    0.17
  -2  -1   2    7.12    0.20
   2  -1  -2    7.59    0.17
  -2   1   1    4.06    0.11
   2   1  -1    4.18    0.13
  -2   1   1    4.08    0.11
   2  -1  -1    4.53    0.11
  -2  -1   1    4.13    0.12
   2  -1  -1    4.04    0.11
  -2   1   0    2.73    0.09
   2   1   0    2.70    0.07
  -2   1   0    2.61    0.08
   2   1   0    2.58    0.09
  -2  -1   0    2.73    0.08
  -2  -1   0    2.77    0.07
   2  -1   0    2.59    0.08
   2  -1   0    2.44    0.09
  -2   1  -1  168.35    3.90
   2   1   1  167.87    3.63
  -2  -1  -1  163.74    3.60
   2  -1   1  163.91    3.90
  -2   1  -2   23.90    0.51
   2   1   2   23.73    0.44
   2   1   2   24.04    0.45
   2  -1   2   24.14    0.52
   2  -1   2   22.72    0.47
   2   1   3    0.30    0.03
  -2   1  -3    0.24    0.04
   2  -1   3    0.30    0.05
   2  -1   3    0.27    0.04
  -2   1  -4  115.20    2.24
   2   1   4  116.18    2.18
   2  -1   4  117.89    2.21
   2  -1   4  118.67    2.26
  -2   1  -5   17.05    0.43
   2   1   5   16.99    0.37
   2  -1   5   17.10    0.40
   2  -1   5   17.00    0.44
   2   1   6   55.55    1.09
  -2   1  -6   55.10    1.14
   2   1   6   55.84    1.03
   2  -1   6   55.30    1.11
  -2  -1  -6   55.12    1.06
   2  -1   6   53.45    1.16
  -2   1  -7   37.52    0.83
   2   1   7   37.15    0.77
   2   1   7   37.87    0.72
   2  -1   7   36.02    0.85
   2  -1   7   37.15    0.79
  -2  -1  -7   37.04    0.75
   2   1   8    2.11    0.12
   2   1   8    2.12    0.09
  -2   1  -8    2.16    0.15
   2  -1   8    2.03    0.13
   2  -1   8    2.14    0.17
  -2  -1  -8    2.12    0.10
   2   1   9    1.44    0.12
  -2   1  -9    1.52    0.14
   2   1   9    1.62    0.09
  -2  -1  -9    1.42    0.10
   2  -1   9    1.70    0.17
   2  -1   9    1.30    0.12
   2   1  10    4.90    0.21
   2   1  10    4.61    0.16
  -2   1 -10    4.63    0.23
   2  -1  10    4.70    0.26
   2  -1  10    4.45    0.21
  -2  -1 -10    4.77    0.17
   2   1  11   19.33    0.51
  -2   1 -11   19.21    0.54
   2   1  11   19.23    0.45
   2  -1  11   19.19    0.51
  -2  -1 -11   19.24    0.46
   2  -1  11   18.96    0.58
   2   1  12    0.54    0.08
  -2   1 -12    0.58    0.11
   2   1  12    0.52    0.10
  -2  -1 -12    0.44    0.07
   2  -1  12    0.47    0.10
   2  -1  12    0.26    0.11
  -2   1 -13  178.09    3.45
   2   1  13  180.24    3.42
   2   1  13  173.65    3.34
   2  -1  13  171.78    3.54
   2  -1  13  175.70    3.42
  -2  -1 -13  174.12    3.34
  -2   1 -14    0.54    0.13
   2   1  14    0.57    0.09
   2   1  14    0.47    0.12
   2  -1  14    0.43    0.17
   2  -1  14    0.45    0.12
  -2  -1 -14    0.54    0.09
   2   1  15   23.73    0.59
   2   1  15   23.21    0.65
  -2   1 -15   23.31    0.67
  -2  -1 -15   23.55    0.58
   2  -1  15   22.99    0.75
   2  -1  15   23.97    0.66
   2   1  16    3.78    0.23
  -2   1 -16    3.86    0.28
   2   1  16    3.46    0.29
   2  -1  16    3.43    0.30
   2  -1  16    4.31    0.39
  -2  -1 -16    3.85    0.21
   2   1  17    0.31    0.15
  -2   1 -17    0.09    0.13
   2   1  17    0.19    0.11
   2  -1  17    0.12    0.14
   2  -1  17    0.08    0.19
  -2  -1 -17    0.10    0.09
   2   1  18    0.28    0.13
  -2   1 -18    0.25    0.15
   2   1  18   -0.10    0.27
   2  -1  18    0.18    0.22
   2  -1  18    0.14    0.16
  -2  -1 -18    0.19    0.10
  -2   1 -19    5.42    0.38
   2   1  19    5.14    0.34
   2   1  19    5.99    0.43
  -2  -1 -19    5.82    0.28
   2  -1  19    5.01    0.41
   2  -1  19    4.93    0.53
  -2   1 -20    0.45    0.19
   2   1  20    0.62    0.31
   2  -1  20    0.88    0.32
   2  -1  20    0.47    0.23
  -2   2  21    0.05    0.17
   2   2 -21    0.10    0.22
  -2  -2  21   -0.10    0.33
  -2  -2  21   -0.03    0.25
  -2   2  20    0.97    0.18
   2   2 -20    1.02    0.24
   2  -2 -20    1.26    0.13
  -2  -2  20    1.22    0.25
  -2  -2  20    1.15    0.33
  -2   2  19    0.99    0.16
   2   2 -19    0.78    0.22
   2  -2 -19    0.88    0.10
  -2  -2  19    0.49    0.26
  -2  -2  19    0.76    0.21
   2   2 -18    0.01    0.16
  -2   2  18    0.06    0.11
   2  -2 -18    0.01    0.06
  -2  -2  18    0.14    0.22
  -2  -2  18   -0.07    0.16
  -2   2  17    0.27    0.11
   2   2 -17    0.21    0.09
   2   2 -17    0.06    0.15
   2  -2 -17    0.33    0.07
  -2  -2  17    0.32    0.15
  -2  -2  17    0.37    0.19
   2   2 -16    0.32    0.15
   2   2 -16    0.36    0.10
  -2  -2  16    0.46    0.18
   2  -2 -16    0.34    0.07
  -2  -2  16    0.32    0.14
   2   2 -15    1.89    0.26
   2   2 -15    1.48    0.17
  -2   2  15    1.48    0.17
   2  -2 -15    1.46    0.11
  -2  -2  15    1.57    0.20
  -2  -2  15    1.28    0.21
   2   2 -14   35.26    0.95
   2   2 -14   35.47    0.84
  -2   2  14   35.08    0.81
  -2  -2  14   35.19    0.97
  -2  -2  14   35.60    0.91
   2  -2 -14   35.23    0.73
   2   2 -13   26.92    0.76
  -2   2  13   26.78    0.63
   2   2 -13   26.00    0.67
  -2  -2  13   24.49    0.80
   2  -2 -13   26.11    0.55
  -2  -2  13   26.30    0.77
   2   2 -12    0.12    0.10
  -2   2  12    0.14    0.06
   2   2 -12    0.17    0.08
  -2  -2  12    0.21    0.10
   2  -2 -12    0.19    0.04
   2  -2 -12    0.13    0.04
   2  -2 -12    0.20    0.04
  -2  -2  12    0.13    0.13
   2   2 -11    2.09    0.21
  -2   2  11    2.39    0.14
   2   2 -11    2.26    0.18
  -2  -2  11    2.56    0.23
   2  -2 -11    2.38    0.10
   2  -2 -11    2.18    0.11
  -2  -2  11    2.43    0.20
   2  -2 -11    2.47    0.12
   2   2 -10    0.16    0.07
   2   2 -10    0.11    0.08
  -2   2  10    0.18    0.05
  -2  -2  10    0.12    0.07
   2  -2 -10    0.22    0.05
   2  -2 -10    0.19    0.03
   2  -2 -10    0.14    0.04
  -2  -2  10    0.27    0.10
   2   2  -9    0.69    0.10
  -2   2   9    0.90    0.08
   2   2  -9    0.86    0.13
  -2  -2   9    0.57    0.11
  -2  -2   9    0.70    0.11
   2  -2  -9    0.75    0.08
   2  -2  -9    0.84    0.08
  -2   2   8  101.52    1.98
   2   2  -8  104.80    2.12
   2   2  -8  103.98    2.07
  -2  -2   8  104.62    2.09
   2  -2  -8  101.22    1.98
  -2  -2   8  107.48    2.12
   2  -2  -8  102.80    1.92
   2  -2  -8  102.26    1.99
   2   2  -7    4.58    0.23
   2   2  -7    4.38    0.21
  -2   2   7    4.67    0.16
  -2  -2   7    4.93    0.22
   2  -2  -7    4.72    0.16
  -2  -2   7    4.67    0.23
   2   2  -6    2.06    0.14
  -2   2   6    2.10    0.09
   2   2  -6    2.17    0.15
  -2  -2   6    2.14    0.16
  -2  -2   6    2.10    0.14
   2  -2  -6    2.11    0.10
   2  -2  -6    2.24    0.06
   2   2  -5    9.31    0.29
  -2   2   5    9.33    0.23
   2   2  -5    8.05    0.29
  -2  -2   5    9.02    0.29
  -2  -2   5    8.46    0.30
   2  -2  -5    8.98    0.19
   2  -2  -5    9.07    0.23
  -2   2   4   17.88    0.39
   2   2  -4   17.76    0.47
  -2  -2   4   18.72    0.46
   2  -2  -4   18.08    0.36
  -2  -2   4   16.56    0.46
   2  -2  -4   18.04    0.39
  -2   2   3   81.67    1.55
  -2   2   3   81.50    1.54
   2   2  -3   82.14    1.63
   2   2  -3   83.04    1.64
   2  -2  -3   84.38    1.60
   2  -2  -3   82.66    1.55
  -2  -2   3   84.05    1.64
  -2  -2   3   79.63    1.62
   2  -2  -3   79.71    1.56
  -2   2   2    9.07    0.22
   2   2  -2    9.02    0.28
   2   2  -2    9.54    0.28
  -2   2   2    9.65    0.22
  -2  -2   2    9.69    0.28
  -2  -2   2    9.62    0.23
   2  -2  -2    8.88    0.26
   2  -2  -2    9.60    0.22
   2  -2  -2    9.45    0.23
  -2  -2   2    9.38    0.28
   2   2  -1  383.22    8.55
  -2   2   1  370.90    8.39
  -2  -2   1  400.88    8.57
   2  -2  -1  372.95    8.47
   2   2   0    7.05    0.17
   2   2   0    6.40    0.21
  -2   2   0    6.79    0.20
  -2   2   0    6.89    0.18
   2   2   0    6.60    0.20
  -2  -2   0    6.72    0.17
   2  -2   0    6.72    0.21
   2  -2   0    7.00    0.22
   2  -2   0    6.95    0.18
  -2  -2   0    6.65    0.20
   2   2   1  160.97    3.05
  -2   2  -1  163.50    3.06
   2  -2   1  165.45    3.08
   2  -2   1  158.97    3.07
  -2  -2  -1  162.09    3.04
   2   2   2    5.76    0.18
  -2   2  -2    5.91    0.17
   2   2   2    6.01    0.15
   2   2   2    5.98    0.17
  -2   2  -2    5.69    0.20
   2  -2   2    5.69    0.20
   2  -2   2    6.21    0.22
   2  -2   2    6.21    0.17
  -2  -2  -2    5.92    0.14
  -2  -2  -2    5.91    0.16
   2   2   3   16.71    0.38
   2   2   3   16.83    0.34
  -2   2  -3   16.42    0.42
   2  -2   3   16.68    0.37
  -2  -2  -3   17.07    0.34
   2  -2   3   15.69    0.43
   2  -2   3   16.44    0.42
   2   2   4   58.66    1.16
  -2   2  -4   59.17    1.23
   2   2   4   57.28    1.11
   2  -2   4   60.07    1.25
   2  -2   4   59.43    1.16
   2  -2   4   61.31    1.22
  -2   2  -5  148.81    2.90
   2   2   5  149.68    2.80
   2  -2   5  144.42    2.81
   2  -2   5  154.59    2.93
   2  -2   5  151.43    2.88
   2   2   6    8.71    0.20
   2   2   6    8.71    0.20
  -2   2  -6    8.27    0.30
   2   2   6    8.86    0.22
   2  -2   6    8.51    0.32
   2  -2   6    8.74    0.29
  -2   2  -7  151.88    2.98
   2   2   7  151.88    2.83
   2   2   7  150.70    2.84
   2  -2   7  155.35    3.02
   2  -2   7  153.15    2.96
   2   2   8    3.61    0.13
   2   2   8    3.59    0.12
  -2   2  -8    3.60    0.21
   2  -2   8    3.82    0.24
   2  -2   8    3.96    0.20
  -2   2  -9   37.01    0.91
   2   2   9   39.64    0.80
   2   2   9   39.02    0.78
   2  -2   9   38.83    0.90
   2  -2   9   38.82    0.96
   2   2  10    1.90    0.12
   2   2  10    2.24    0.11
  -2   2 -10    1.97    0.19
   2  -2  10    2.18    0.18
   2  -2  10    2.43    0.23
   2   2  11   29.66    0.64
   2   2  11   29.98    0.66
  -2   2 -11   30.64    0.79
   2  -2  11   29.73    0.84
   2  -2  11   29.74    0.76
   2   2  12    0.83    0.10
  -2   2 -12    0.85    0.14
   2   2  12    0.71    0.09
   2  -2  12    0.67    0.12
   2  -2  12    0.59    0.15
   2   2  13    0.47    0.09
   2   2  13    0.48    0.08
  -2   2 -13    0.55    0.13
   2  -2  13    0.36    0.12
   2  -2  13    0.57    0.16
   2   2  14   12.17    0.37
  -2   2 -14   12.27    0.48
   2   2  14   12.52    0.35
   2  -2  14   12.89    0.56
   2  -2  14   12.18    0.48
  -2   2 -15   -0.01    0.13
   2   2  15    0.00    0.07
   2   2  15   -0.03    0.09
   2  -2  15    0.11    0.13
   2  -2  15   -0.16    0.17
   2   2  16    2.28    0.21
   2   2  16    2.18    0.18
  -2   2 -16    2.69    0.29
   2  -2  16    2.42    0.31
   2  -2  16    2.35    0.30
   2   2  17    5.00    0.28
  -2   2 -17    4.49    0.36
   2   2  17    4.78    0.25
   2  -2  17    4.96    0.37
   2  -2  17    4.39    0.48
   2   2  18    2.89    0.23
   2   2  18    3.26    0.27
  -2   2 -18    2.71    0.34
   2  -2  18    3.46    0.37
   2  -2  18    2.85    0.36
  -2   2 -19    0.26    0.19
   2   2  19    0.11    0.14
   2  -2  19    0.33    0.22
   2  -2  19   -0.25    0.29
  -2   2 -20    0.49    0.22
   2  -2  20   -0.22    0.25
  -2   3  20    3.52    0.32
   2   3 -20    3.21    0.36
  -2  -3  20    4.29    0.54
   2   3 -19    2.99    0.34
  -2   3  19    2.93    0.27
  -2  -3  19    2.36    0.38
  -2  -3  19    3.30    0.45
  -2   3  18    0.11    0.11
   2   3 -18    0.06    0.11
   2   3 -18   -0.11    0.20
  -2  -3  18    0.18    0.20
  -2  -3  18    0.19    0.25
  -2   3  17   -0.02    0.10
   2   3 -17    0.11    0.18
   2   3 -17    0.03    0.11
  -2  -3  17    0.10    0.22
  -2  -3  17    0.09    0.16
  -2   3  16    1.22    0.14
   2   3 -16    1.28    0.16
   2   3 -16    1.10    0.22
  -2  -3  16    0.91    0.22
  -2  -3  16    1.44    0.23
   2   3 -15    3.08    0.32
   2   3 -15    3.24    0.25
  -2  -3  15    2.89    0.35
  -2  -3  15    2.87    0.30
   2   3 -14    1.27    0.20
  -2   3  14    1.23    0.15
   2   3 -14    1.31    0.16
  -2  -3  14    1.46    0.24
  -2  -3  14    1.37    0.19
   2   3 -13   -0.16    0.11
   2   3 -13   -0.05    0.09
  -2   3  13    0.03    0.06
  -2  -3  13    0.06    0.14
  -2  -3  13   -0.05    0.11
  -2   3  12   16.39    0.43
   2   3 -12   16.91    0.59
   2   3 -12   15.76    0.51
   2  -3 -12   16.63    0.38
   2  -3 -12   15.90    0.37
  -2  -3  12   16.88    0.56
  -2  -3  12   17.08    0.61
  -2   3  11    1.39    0.11
   2   3 -11    1.44    0.18
   2   3 -11    1.86    0.22
  -2  -3  11    1.95    0.25
   2  -3 -11    1.32    0.10
   2  -3 -11    1.34    0.11
   2   3 -10   22.50    0.62
   2   3 -10   21.82    0.67
  -2   3  10   22.61    0.52
   2  -3 -10   22.00    0.50
  -2  -3  10   21.87    0.64
  -2  -3  10   21.71    0.68
   2  -3 -10   22.13    0.52
   2   3  -9   54.44    1.27
   2   3  -9   55.10    1.22
  -2   3   9   53.79    1.10
   2  -3  -9   53.23    1.12
  -2  -3   9   54.71    1.28
   2  -3  -9   53.18    1.10
  -2  -3   9   56.14    1.25
   2   3  -8   -0.01    0.07
  -2   3   8    0.05    0.04
   2   3  -8   -0.01    0.06
  -2  -3   8    0.01    0.07
   2  -3  -8    0.01    0.04
  -2  -3   8    0.03    0.08
   2  -3  -8   -0.01    0.04
   2   3  -7    8.24    0.34
   2   3  -7    7.88    0.31
  -2   3   7    8.37    0.23
  -2  -3   7    7.64    0.33
  -2  -3   7    7.85    0.32
   2  -3  -7    8.01    0.27
   2  -3  -7    8.39    0.24
   2   3  -6   61.16    1.34
  -2   3   6   61.02    1.22
   2   3  -6   64.26    1.38
  -2  -3   6   61.80    1.35
   2  -3  -6   64.07    1.29
   2  -3  -6   62.30    1.17
   2  -3  -6   61.21    1.23
  -2  -3   6   63.45    1.37
   2   3  -5    4.75    0.23
   2   3  -5    4.55    0.24
  -2   3   5    4.86    0.16
   2  -3  -5    4.38    0.16
  -2  -3   5    4.55    0.23
   2  -3  -5    4.53    0.14
   2  -3  -5    4.44    0.19
  -2  -3   5    4.73    0.23
  -2  -3   5    4.88    0.18
   2   3  -4   33.36    0.79
  -2   3   4   33.13    0.69
  -2   3   4   32.94    0.66
   2   3  -4   33.56    0.80
  -2  -3   4   33.96    0.79
  -2  -3   4   34.12    0.80
   2  -3  -4   33.70    0.69
  -2  -3   4   32.63    0.71
   2  -3  -4   32.56    0.69
   2  -3  -4   33.15    0.75
  -2   3   3    0.00    0.02
   2   3  -3   -0.01    0.05
   2   3  -3    0.02    0.04
  -2   3   3    0.04    0.03
  -2  -3   3    0.01    0.05
   2  -3  -3   -0.01    0.02
  -2  -3   3    0.00    0.05
  -2  -3   3   -0.01    0.03
   2  -3  -3    0.02    0.03
   2  -3  -3    0.02    0.05
  -2   3   2    1.98    0.10
   2   3  -2    2.17    0.14
   2   3  -2    2.04    0.14
  -2   3   2    2.06    0.10
  -2  -3   2    2.05    0.14
  -2  -3   2    2.08    0.10
  -2  -3   2    2.06    0.14
   2  -3  -2    2.10    0.12
   2  -3  -2    2.28    0.10
   2  -3  -2    1.99    0.13
   2   3  -1    3.19    0.17
   2   3  -1    3.18    0.17
   2   3  -1    3.06    0.12
  -2   3   1    3.06    0.14
  -2   3   1    3.23    0.12
   2  -3  -1    2.85    0.16
   2  -3  -1    3.03    0.15
   2  -3  -1    3.65    0.13
  -2  -3   1    3.20    0.12
  -2  -3   1    3.05    0.16
  -2  -3   1    3.38    0.17
  -2   3   0   15.40    0.39
  -2   3   0   15.50    0.36
   2   3   0   14.85    0.40
   2   3   0   14.40    0.41
   2   3   0   15.39    0.35
  -2  -3   0   15.26    0.35
  -2  -3   0   14.88    0.40
   2  -3   0   15.23    0.42
   2  -3   0   15.39    0.36
   2  -3   0   14.83    0.41
  -2  -3   0   15.00    0.39
   2   3   1   38.05    0.77
   2   3   1   38.32    0.82
  -2   3  -1   38.42    0.83
  -2   3  -1   38.35    0.79
  -2   3  -1   38.14    0.84
   2   3   1   38.44    0.84
  -2  -3  -1   38.34    0.82
   2  -3   1   39.36    0.87
   2  -3   1   36.87    0.78
   2  -3   1   36.95    0.85
  -2  -3  -1   37.62    0.76
   2   3   2   17.98    0.43
  -2   3  -2   17.88    0.47
  -2   3  -2   17.42    0.47
   2   3   2   17.58    0.40
   2   3   2   18.37    0.46
  -2   3  -2   18.37    0.42
   2  -3   2   18.45    0.49
  -2  -3  -2   17.65    0.38
   2  -3   2   17.89    0.41
  -2  -3  -2   18.01    0.44
   2  -3   2   17.89    0.49
  -2   3  -3   55.44    1.16
   2   3   3   52.61    1.05
   2   3   3   52.99    1.11
  -2   3  -3   54.33    1.08
  -2   3  -3   55.04    1.14
   2   3   3   53.71    1.07
   2  -3   3   54.21    1.16
  -2  -3  -3   54.10    1.08
   2  -3   3   53.89    1.18
  -2  -3  -3   52.03    1.03
   2  -3   3   53.11    1.08
   2   3   4   22.32    0.52
   2   3   4   21.90    0.46
  -2   3  -4   20.89    0.56
   2   3   4   21.88    0.47
  -2   3  -4   21.83    0.55
   2  -3   4   20.28    0.49
   2  -3   4   21.32    0.59
  -2  -3  -4   22.25    0.47
  -2  -3  -4   22.06    0.44
   2  -3   4   20.72    0.56
   2   3   5    2.20    0.13
  -2   3  -5    1.75    0.14
   2   3   5    2.14    0.09
   2   3   5    1.98    0.09
  -2   3  -5    1.94    0.16
   2  -3   5    2.24    0.18
  -2  -3  -5    2.05    0.07
   2  -3   5    1.89    0.16
  -2  -3  -5    2.19    0.08
   2  -3   5    1.99    0.11
   2   3   6   17.73    0.38
  -2   3  -6   17.30    0.47
   2   3   6   17.43    0.44
   2   3   6   17.23    0.35
  -2   3  -6   17.60    0.52
   2  -3   6   17.75    0.51
   2  -3   6   18.51    0.55
   2  -3   6   17.89    0.43
   2   3   7   16.34    0.41
   2   3   7   16.17    0.33
  -2   3  -7   16.53    0.45
   2   3   7   16.58    0.36
   2   3   7   16.29    0.33
  -2   3  -7   16.27    0.50
   2  -3   7   16.60    0.54
   2  -3   7   16.53    0.50
   2  -3   7   16.62    0.41
   2   3   8    7.99    0.21
  -2   3  -8    8.08    0.34
   2  -3   8    6.28    0.54
   2  -3   8    8.59    0.26
   2  -3   8    8.14    0.33
   2   3   9    2.64    0.11
  -2   3  -9    2.26    0.21
   2  -3   9    2.43    0.25
   2  -3   9    2.33    0.20
   2  -3   9    2.43    0.14
  -2   3 -10   29.61    0.81
   2   3  10   29.96    0.63
   2  -3  10   30.74    0.87
   2  -3  10   29.55    0.79
   2   3  11    4.52    0.16
  -2   3 -11    4.21    0.29
   2  -3  11    4.56    0.33
   2  -3  11    4.48    0.28
  -2   3 -12    4.43    0.30
   2   3  12    4.56    0.17
   2  -3  12    5.38    0.37
   2  -3  12    4.27    0.31
  -2   3 -13   -0.13    0.18
   2   3  13   -0.01    0.05
   2  -3  13    0.04    0.16
   2  -3  13    0.20    0.13
  -2   3 -14    6.27    0.37
   2   3  14    6.46    0.23
   2  -3  14    7.19    0.47
   2  -3  14    6.79    0.39
   2   3  15    0.78    0.10
  -2   3 -15    0.55    0.16
   2  -3  15    0.70    0.18
   2  -3  15    0.46    0.21
   2   3  16    0.36    0.09
  -2   3 -16    0.29    0.16
   2  -3  16    0.32    0.19
   2  -3  16    0.19    0.24
  -2   3 -17    3.06    0.36
   2   3  17    2.63    0.20
   2  -3  17    3.29    0.40
   2  -3  17    2.47    0.38
  -2   3 -18    1.91    0.28
   2   3  18    2.03    0.26
   2  -3  18    1.81    0.29
  -2   3 -19    2.72    0.31
   2  -3  19    2.06    0.33
   2   4 -19    4.46    0.49
  -2   4  19    4.98    0.31
   2   4 -18    6.51    0.52
   2   4 -18    4.83    0.34
  -2   4  18    5.73    0.30
  -2  -4  18    4.93    0.50
  -2   4  17   13.81    0.44
   2   4 -17   13.40    0.51
   2   4 -17   14.56    0.66
  -2  -4  17   14.03    0.75
  -2  -4  17   15.01    0.65
   2   4 -16   22.59    0.68
  -2   4  16   22.84    0.58
   2   4 -16   22.25    0.81
  -2  -4  16   23.05    0.79
  -2  -4  16   21.70    0.85
  -2   4  15    7.29    0.29
   2   4 -15    7.92    0.48
   2   4 -15    7.46    0.38
  -2  -4  15    7.23    0.44
  -2  -4  15    8.01    0.52
   2   4 -14    8.93    0.49
   2   4 -14    9.68    0.43
  -2   4  14    9.63    0.32
  -2  -4  14   10.06    0.54
  -2  -4  14    9.53    0.49
   2   4 -13   30.33    0.83
   2   4 -13   30.80    0.92
  -2   4  13   26.95    0.74
  -2  -4  13   31.71    0.95
  -2  -4  13   30.01    0.88
  -2   4  12   18.26    0.45
   2   4 -12   17.32    0.58
   2   4 -12   16.32    0.71
   2  -4 -12   17.63    0.41
  -2  -4  12   16.90    0.61
  -2  -4  12   17.46    0.66
   2  -4 -12   17.24    0.42
   2   4 -11   11.70    0.50
  -2   4  11   11.42    0.33
   2   4 -11   11.24    0.45
   2  -4 -11   11.65    0.32
   2  -4 -11   11.71    0.34
  -2  -4  11   11.80    0.48
  -2  -4  11   12.14    0.53
  -2   4  10    0.73    0.10
   2   4 -10    0.67    0.16
   2   4 -10    0.58    0.13
  -2  -4  10    0.81    0.17
   2  -4 -10    0.67    0.08
   2  -4 -10    0.62    0.09
  -2  -4  10    0.76    0.15
   2   4  -9    5.14    0.29
   2   4  -9    5.26    0.32
  -2   4   9    5.27    0.20
   2  -4  -9    5.03    0.20
   2  -4  -9    5.17    0.23
  -2  -4   9    5.52    0.33
  -2  -4   9    5.15    0.23
  -2  -4   9    5.19    0.31
   2   4  -8   32.98    0.90
  -2   4   8   34.14    0.73
   2   4  -8   33.40    0.87
   2  -4  -8   33.37    0.73
  -2  -4   8   34.09    0.92
   2  -4  -8   33.71    0.79
  -2  -4   8   34.50    0.78
   2   4  -7   16.40    0.52
   2   4  -7   15.09    0.53
  -2   4   7   16.02    0.39
  -2  -4   7   16.15    0.52
  -2  -4   7   12.45    0.69
   2  -4  -7   15.53    0.45
   2  -4  -7   15.60    0.39
  -2  -4   7   15.78    0.42
   2   4  -6    4.93    0.28
   2   4  -6    5.09    0.28
  -2   4   6    5.45    0.19
  -2  -4   6    5.38    0.31
   2  -4  -6    5.28    0.16
  -2  -4   6    5.31    0.21
  -2  -4   6    5.58    0.29
   2  -4  -6    5.18    0.24
   2  -4  -6    5.45    0.19
  -2   4   5    2.75    0.10
  -2   4   5    2.74    0.13
   2   4  -5    2.92    0.21
   2   4  -5    2.63    0.21
  -2  -4   5    2.72    0.21
  -2  -4   5    2.37    0.21
   2  -4  -5    2.72    0.13
   2  -4  -5    2.72    0.13
   2  -4  -5    2.69    0.18
  -2  -4   5    2.89    0.15
   2   4  -4   21.96    0.62
  -2   4   4   22.77    0.49
   2   4  -4   21.09    0.61
  -2   4   4   22.45    0.51
   2  -4  -4   20.99    0.58
  -2  -4   4   21.85    0.52
   2  -4  -4   21.79    0.50
  -2  -4   4   22.53    0.62
   2  -4  -4   21.62    0.51
  -2  -4   4   22.59    0.63
   2   4  -3    5.34    0.26
  -2   4   3    5.18    0.18
  -2   4   3    5.00    0.18
   2   4  -3    4.98    0.25
   2  -4  -3    4.72    0.20
   2  -4  -3    4.91    0.24
  -2  -4   3    4.90    0.19
   2  -4  -3    5.28    0.18
  -2  -4   3    5.12    0.26
   2   4  -2   13.50    0.43
   2   4  -2   14.02    0.37
  -2   4   2   14.39    0.37
  -2   4   2   13.32    0.35
   2   4  -2   13.31    0.44
  -2  -4   2   14.16    0.36
  -2  -4   2   13.50    0.43
   2  -4  -2   13.73    0.43
   2  -4  -2   13.85    0.35
   2  -4  -2   13.92    0.39
  -2  -4   2   14.05    0.43
   2   4  -1   20.89    0.57
  -2   4   1   22.19    0.51
   2   4  -1   22.06    0.51
   2   4  -1   22.52    0.60
  -2   4   1   21.77    0.53
  -2  -4   1   22.30    0.58
   2  -4  -1   22.59    0.60
  -2  -4   1   21.34    0.58
   2  -4  -1   22.02    0.50
   2  -4  -1   21.78    0.56
  -2  -4   1   21.15    0.50
   2   4   0   12.96    0.34
   2   4   0   12.65    0.41
  -2   4   0   12.73    0.37
   2   4   0   12.49    0.39
  -2   4   0   13.24    0.34
  -2  -4   0   12.34    0.39
   2  -4   0   12.48    0.41
   2  -4   0   12.47    0.40
  -2  -4   0   12.81    0.32
   2  -4   0   12.56    0.33
  -2  -4   0   12.84    0.38
  -2   4  -1   50.31    1.10
   2   4   1   50.63    1.12
  -2   4  -1   50.80    1.12
   2   4   1   50.98    1.03
   2   4   1   51.69    1.09
  -2   4  -1   50.78    1.05
   2  -4   1   50.79    1.15
  -2  -4  -1   50.60    1.10
   2  -4   1   50.87    1.13
  -2  -4  -1   51.34    1.08
  -2  -4  -1   49.30    1.01
   2  -4   1   49.86    1.04
  -2   4  -2    0.00    0.04
  -2   4  -2    0.08    0.06
   2   4   2    0.02    0.06
   2   4   2    0.06    0.04
  -2   4  -2    0.01    0.05
   2   4   2    0.00    0.05
   2  -4   2    0.04    0.07
  -2  -4  -2    0.01    0.05
  -2  -4  -2    0.07    0.03
   2  -4   2    0.06    0.07
   2  -4   2    0.06    0.04
   2   4   3   31.04    0.69
   2   4   3   31.36    0.67
  -2   4  -3   30.08    0.76
  -2   4  -3   31.69    0.77
   2   4   3   31.42    0.75
  -2   4  -3   31.58    0.70
   2  -4   3   31.66    0.80
  -2  -4  -3   30.44    0.71
   2  -4   3   31.98    0.81
  -2  -4  -3   30.58    0.64
   2  -4   3   31.81    0.69
  -2   4  -4    2.53    0.19
   2   4   4    2.73    0.14
  -2   4  -4    2.77    0.19
   2   4   4    2.81    0.18
   2   4   4    2.91    0.12
  -2  -4  -4    2.82    0.11
  -2  -4  -4    2.79    0.15
   2  -4   4    3.03    0.23
   2  -4   4    2.59    0.14
   2  -4   4    2.67    0.21
  -2   4  -5   32.87    0.80
   2   4   5   32.49    0.69
  -2   4  -5   31.75    0.82
   2   4   5   32.52    0.77
   2   4   5   32.09    0.68
   2  -4   5   33.59    0.87
   2  -4   5   33.19    0.73
   2  -4   5   32.23    0.84
  -2  -4  -5   32.66    0.71
  -2  -4  -5   32.51    0.66
   2   4   6    0.05    0.03
  -2   4  -6   -0.05    0.08
   2   4   6    0.03    0.04
  -2   4  -6    0.04    0.07
   2   4   6    0.02    0.06
   2  -4   6    0.03    0.05
  -2  -4  -6    0.02    0.03
   2  -4   6   -0.08    0.08
   2  -4   6    0.14    0.10
  -2  -4  -6    0.01    0.04
   2   4   7    0.02    0.03
  -2   4  -7   -0.06    0.06
   2   4   7    0.07    0.06
  -2   4  -7    0.10    0.09
   2  -4   7    0.07    0.10
   2  -4   7    0.06    0.05
   2  -4   7    0.03    0.09
   2   4   8   16.98    0.40
  -2   4  -8   17.70    0.57
   2  -4   8   16.54    0.77
   2  -4   8   17.82    0.61
   2  -4   8   17.37    0.46
   2   4   9    2.97    0.13
  -2   4  -9    2.84    0.25
   2  -4   9    2.95    0.26
   2  -4   9    2.76    0.30
   2  -4   9    3.04    0.18
   2   4  10    1.35    0.10
  -2   4 -10    1.17    0.17
   2  -4  10    1.00    0.14
   2  -4  10    0.93    0.18
   2  -4  10    1.10    0.17
   2   4  11    2.88    0.14
   2  -4  11    2.88    0.19
   2  -4  11    3.05    0.34
   2  -4  11    2.60    0.28
   2   4  12    9.51    0.28
  -2   4 -12    9.90    0.46
   2  -4  12   10.02    0.53
   2  -4  12    9.09    0.46
  -2   4 -13    1.28    0.22
   2   4  13    1.45    0.13
   2  -4  13    1.53    0.28
   2  -4  13    1.40    0.17
   2  -4  13    1.52    0.22
   2   4  14    2.12    0.15
  -2   4 -14    1.90    0.24
   2  -4  14    2.49    0.34
   2  -4  14    1.92    0.20
   2  -4  14    2.61    0.35
   2   4  15    0.07    0.07
  -2   4 -15   -0.06    0.16
   2  -4  15    0.11    0.25
   2  -4  15    0.32    0.20
   2  -4  15    0.07    0.10
  -2   4 -16    0.61    0.21
   2  -4  16    0.55    0.23
   2  -4  16    0.82    0.15
  -2   4 -17    0.20    0.20
   2   4  17    0.03    0.10
   2  -4  17    0.44    0.25
   2  -4  17   -0.03    0.12
   2   4  18    4.45    0.29
  -2   4 -18    4.27    0.48
   2  -4  18    3.17    0.40
   2  -4  18    4.61    0.33
  -2   5  18    0.51    0.14
   2   5 -18    0.25    0.22
   2   5 -18    0.71    0.28
  -2  -5  18    0.29    0.16
  -2   5  17    0.67    0.14
   2   5 -17    0.44    0.27
   2   5 -17    0.42    0.19
  -2  -5  17    0.37    0.15
  -2   5  16    1.35    0.15
   2   5 -16    1.36    0.22
   2   5 -16    0.99    0.26
  -2  -5  16    1.27    0.18
  -2  -5  16    0.85    0.27
   2   5 -15   10.07    0.48
  -2   5  15   10.18    0.35
   2   5 -15   10.53    0.59
  -2  -5  15   10.98    0.77
  -2  -5  15   10.75    0.43
  -2  -5  15   10.27    0.58
  -2   5  14    0.98    0.13
   2   5 -14    0.99    0.22
   2   5 -14    0.91    0.22
  -2  -5  14    1.11    0.23
  -2  -5  14    1.22    0.27
  -2  -5  14    0.95    0.15
   2   5 -13    4.69    0.39
  -2   5  13    4.92    0.23
   2  -5 -13    4.38    0.16
  -2  -5  13    4.60    0.40
   2  -5 -13    4.44    0.15
  -2  -5  13    4.18    0.45
  -2  -5  13    4.54    0.27
  -2   5  12    3.15    0.19
   2   5 -12    3.10    0.34
   2   5 -12    2.65    0.30
   2  -5 -12    3.12    0.16
   2  -5 -12    2.78    0.18
  -2  -5  12    2.92    0.22
  -2  -5  12    2.71    0.33
  -2   5  11    0.61    0.09
   2   5 -11    0.72    0.17
   2   5 -11    0.51    0.14
  -2  -5  11    0.62    0.11
  -2  -5  11    0.71    0.18
   2  -5 -11    0.43    0.10
   2  -5 -11    0.53    0.08
   2   5 -10    2.15    0.26
   2   5 -10    2.46    0.30
  -2   5  10    2.48    0.16
   2  -5 -10    2.10    0.19
   2  -5 -10    2.16    0.15
  -2  -5  10    2.66    0.29
  -2  -5  10    2.32    0.19
  -2   5   9    1.13    0.13
   2   5  -9    1.35    0.19
   2   5  -9    1.08    0.19
   2  -5  -9    1.20    0.13
  -2  -5   9    1.00    0.19
   2  -5  -9    1.22    0.14
  -2  -5   9    1.26    0.18
   2   5  -8   13.75    0.54
  -2   5   8   13.44    0.39
   2   5  -8   13.63    0.52
   2  -5  -8   13.82    0.45
  -2  -5   8   13.94    0.42
  -2  -5   8   13.54    0.52
   2  -5  -8   13.59    0.38
  -2  -5   8   13.48    0.55
   2   5  -7   19.01    0.65
   2   5  -7   20.05    0.64
  -2  -5   7   20.49    0.54
   2  -5  -7   20.93    0.59
   2  -5  -7   20.41    0.50
  -2  -5   7   20.91    0.66
  -2  -5   7   20.13    0.68
  -2   5   6    0.48    0.09
   2   5  -6    0.61    0.14
   2   5  -6    0.74    0.15
  -2   5   6    0.61    0.07
   2  -5  -6    0.51    0.11
   2  -5  -6    0.59    0.08
  -2  -5   6    0.71    0.15
   2  -5  -6    0.49    0.07
  -2  -5   6    0.34    0.13
  -2  -5   6    0.67    0.10
  -2   5   5   36.87    0.81
   2   5  -5   34.89    0.94
  -2   5   5   35.33    0.75
   2   5  -5   34.43    0.93
   2  -5  -5   37.37    0.90
   2  -5  -5   35.79    0.79
  -2  -5   5   36.58    0.94
  -2  -5   5   36.61    0.95
   2  -5  -5   36.16    0.78
  -2  -5   5   35.28    0.81
  -2   5   4    0.05    0.05
   2   5  -4    0.02    0.08
  -2   5   4    0.02    0.05
   2   5  -4   -0.02    0.08
  -2  -5   4    0.21    0.10
  -2  -5   4   -0.04    0.04
   2  -5  -4   -0.11    0.08
   2  -5  -4    0.07    0.05
   2  -5  -4    0.10    0.06
  -2   5   3   21.38    0.52
  -2   5   3   20.77    0.51
   2   5  -3   21.16    0.63
   2   5  -3   21.21    0.64
  -2  -5   3   20.73    0.52
  -2  -5   3   20.97    0.63
   2  -5  -3   21.03    0.50
   2  -5  -3   21.76    0.62
   2  -5  -3   21.35    0.56
  -2  -5   3   20.61    0.63
  -2   5   2   27.79    0.66
  -2   5   2   27.74    0.65
   2   5  -2   28.59    0.77
   2   5  -2   26.71    0.67
   2   5  -2   28.43    0.75
  -2  -5   2   28.63    0.75
   2  -5  -2   28.16    0.71
   2  -5  -2   27.46    0.75
   2  -5  -2   28.41    0.64
  -2  -5   2   28.79    0.65
  -2   5   1    5.26    0.21
   2   5  -1    4.82    0.26
   2   5  -1    4.91    0.28
  -2   5   1    4.83    0.23
   2   5  -1    4.77    0.21
   2  -5  -1    4.87    0.20
  -2  -5   1    4.70    0.27
   2  -5  -1    5.22    0.26
  -2  -5   1    4.44    0.26
   2  -5  -1    4.77    0.28
  -2  -5   1    5.08    0.20
   2   5   0   48.11    1.10
   2   5   0   46.94    1.13
  -2   5   0   44.07    1.06
  -2   5   0   48.28    1.07
   2   5   0   49.67    1.03
   2  -5   0   50.36    1.16
   2  -5   0   48.16    1.01
   2  -5   0   48.97    1.12
  -2  -5   0   47.78    1.11
  -2  -5   0   48.70    1.09
  -2  -5   0   48.72    1.00
   2   5   1    7.34    0.30
   2   5   1    7.20    0.25
  -2   5  -1    7.38    0.30
   2   5   1    7.50    0.33
   2  -5   1    6.24    0.39
   2  -5   1    7.59    0.26
  -2  -5  -1    7.36    0.32
  -2  -5  -1    7.44    0.29
  -2  -5  -1    7.46    0.24
   2  -5   1    7.33    0.34
   2   5   2   41.90    0.94
  -2   5  -2   40.59    0.98
   2   5   2   40.49    0.99
   2   5   2   41.96    0.89
  -2   5  -2   39.68    0.99
  -2  -5  -2   41.77    0.97
   2  -5   2   42.85    1.03
   2  -5   2   41.57    0.90
  -2  -5  -2   40.97    0.86
  -2   5  -3    5.60    0.24
  -2   5  -3    5.41    0.28
   2   5   3    5.85    0.22
   2   5   3    5.64    0.28
  -2   5  -3    5.75    0.29
   2   5   3    5.91    0.24
   2  -5   3    5.58    0.22
  -2  -5  -3    5.69    0.26
   2  -5   3    5.81    0.32
  -2  -5  -3    5.72    0.19
  -2   5  -4    5.67    0.30
   2   5   4    6.28    0.23
  -2   5  -4    6.09    0.31
   2   5   4    6.76    0.31
   2   5   4    6.08    0.22
   2  -5   4    6.18    0.35
  -2  -5  -4    6.22    0.26
   2  -5   4    6.31    0.34
   2  -5   4    6.00    0.24
  -2  -5  -4    6.08    0.19
   2   5   5    0.91    0.13
   2   5   5    0.64    0.08
  -2   5  -5    0.76    0.13
   2   5   5    0.70    0.08
   2  -5   5    0.64    0.14
  -2  -5  -5    0.79    0.08
  -2  -5  -5    0.79    0.10
   2  -5   5    0.64    0.15
   2  -5   5    0.90    0.12
  -2   5  -6   10.81    0.42
   2   5   6   11.70    0.29
   2   5   6   11.11    0.32
   2   5   6   11.16    0.40
  -2   5  -6   11.81    0.45
   2  -5   6   11.10    0.36
   2  -5   6   11.52    0.50
  -2  -5  -6   11.38    0.33
  -2  -5  -6   11.46    0.29
   2  -5   6   10.79    0.46
  -2   5  -7    0.05    0.10
   2   5   7    0.12    0.06
   2   5   7    0.35    0.10
  -2  -5  -7    0.06    0.05
   2  -5   7    0.06    0.14
   2  -5   7    0.15    0.07
   2  -5   7    0.15    0.12
  -2  -5  -7    0.16    0.04
   2   5   8   -0.01    0.05
  -2   5  -8    0.00    0.11
   2  -5   8   -0.11    0.14
   2  -5   8   -0.10    0.11
   2  -5   8    0.04    0.07
  -2   5  -9    1.01    0.19
   2   5   9    0.82    0.11
   2  -5   9    0.86    0.12
   2  -5   9    1.01    0.19
   2   5  10    8.86    0.28
  -2   5 -10    8.77    0.45
   2  -5  10    8.76    0.33
   2  -5  10    9.02    0.45
  -2   5 -11   -0.17    0.14
   2   5  11    0.09    0.07
   2  -5  11    0.04    0.15
   2  -5  11    0.11    0.09
   2   5  12    3.48    0.19
  -2   5 -12    3.76    0.36
   2  -5  12    3.49    0.24
   2  -5  12    3.81    0.45
   2  -5  12    4.07    0.40
  -2   5 -13   10.89    0.55
   2   5  13    9.48    0.35
   2  -5  13   10.85    0.63
   2  -5  13   10.63    0.40
   2  -5  13   11.09    0.57
  -2   5 -14    6.11    0.46
   2   5  14    6.37    0.25
   2  -5  14    6.82    0.33
   2  -5  14    6.03    0.50
  -2   5 -15    5.60    0.45
   2   5  15    6.50    0.27
   2  -5  15    6.44    0.34
   2  -5  15    5.50    0.53
   2   5  16   15.85    0.45
  -2   5 -16   15.28    0.70
   2  -5  16   15.09    0.53
   2  -5  16   13.59    0.79
  -2   5 -17    8.45    0.59
   2   5  17    8.59    0.36
   2  -5  17    8.81    0.43
  -2   6  17    3.84    0.32
   2   6 -17    4.36    0.44
   2   6 -17    4.90    0.57
  -2  -6  17    3.62    0.35
  -2   6  16    0.82    0.15
   2   6 -16    0.94    0.23
   2   6 -16    1.01    0.33
  -2  -6  16    1.18    0.20
   2   6 -15    0.00    0.25
   2   6 -15    0.22    0.20
  -2   6  15   -0.02    0.11
  -2  -6  15   -0.17    0.13
   2   6 -14    0.57    0.20
   2   6 -14    0.42    0.24
  -2   6  14    0.42    0.12
  -2  -6  14    0.72    0.16
   2   6 -13    0.31    0.18
   2   6 -13    0.29    0.21
  -2   6  13    0.12    0.10
  -2  -6  13    0.21    0.12
   2  -6 -13    0.15    0.07
  -2  -6  13    0.16    0.21
   2  -6 -13    0.28    0.08
  -2   6  12    1.49    0.19
   2   6 -12    1.74    0.24
   2   6 -12    1.84    0.29
  -2  -6  12    1.65    0.22
  -2  -6  12    1.54    0.26
   2  -6 -12    1.53    0.19
   2  -6 -12    1.57    0.15
   2   6 -11    3.49    0.34
  -2   6  11    2.85    0.21
   2   6 -11    3.38    0.37
   2  -6 -11    2.63    0.18
  -2  -6  11    3.20    0.24
  -2  -6  11    2.85    0.39
   2  -6 -11    2.64    0.23
  -2   6  10    3.84    0.23
   2   6 -10    3.96    0.36
   2   6 -10    3.92    0.37
  -2  -6  10    3.72    0.25
   2  -6 -10    3.87    0.21
   2  -6 -10    4.14    0.26
  -2   6   9    2.42    0.19
   2   6  -9    2.99    0.34
   2   6  -9    2.40    0.31
  -2  -6   9    2.48    0.21
   2  -6  -9    2.63    0.18
   2  -6  -9    2.73    0.24
  -2   6   8   12.72    0.39
   2   6  -8   11.97    0.53
   2   6  -8   12.15    0.54
  -2  -6   8   12.68    0.58
   2  -6  -8   12.10    0.45
   2  -6  -8   12.07    0.37
  -2  -6   8   11.57    0.40
   2   6  -7    1.77    0.23
  -2   6   7    1.45    0.16
   2  -6  -7    1.86    0.15
  -2  -6   7    1.43    0.23
  -2  -6   7    1.64    0.17
   2   6  -6   13.14    0.54
  -2   6   6   13.84    0.41
   2   6  -6   13.23    0.55
  -2   6   6   13.53    0.34
   2  -6  -6   13.92    0.51
  -2  -6   6   14.28    0.57
  -2  -6   6   13.60    0.42
   2  -6  -6   13.92    0.39
  -2  -6   6   14.08    0.66
   2  -6  -6   13.73    0.39
  -2   6   5    7.52    0.29
   2   6  -5    6.95    0.39
  -2   6   5    7.39    0.25
  -2  -6   5    7.96    0.41
   2  -6  -5    7.80    0.29
  -2  -6   5    6.99    0.34
  -2  -6   5    7.88    0.42
   2  -6  -5    7.86    0.27
   2  -6  -5    7.07    0.36
  -2   6   4    5.05    0.22
   2   6  -4    5.59    0.34
   2   6  -4    5.39    0.35
  -2   6   4    5.24    0.24
   2  -6  -4    4.95    0.22
   2  -6  -4    5.03    0.32
  -2  -6   4    5.60    0.35
  -2  -6   4    5.41    0.35
   2  -6  -4    5.27    0.26
  -2  -6   4    5.16    0.24
  -2   6   3    1.80    0.16
  -2   6   3    1.73    0.16
   2   6  -3    1.74    0.23
   2   6  -3    1.52    0.20
   2  -6  -3    2.03    0.15
  -2  -6   3    1.83    0.25
   2  -6  -3    1.96    0.24
  -2  -6   3    2.00    0.15
   2  -6  -3    1.69    0.19
  -2  -6   3    1.54    0.20
   2   6  -2    4.50    0.32
  -2   6   2    5.09    0.24
   2   6  -2    4.96    0.31
  -2   6   2    4.93    0.24
  -2  -6   2    5.25    0.33
  -2  -6   2    5.27    0.32
   2  -6  -2    4.93    0.21
   2  -6  -2    4.78    0.28
  -2  -6   2    5.10    0.22
   2  -6  -2    4.62    0.31
   2   6  -1   11.70    0.38
  -2   6   1   12.09    0.41
   2   6  -1   11.91    0.45
   2   6  -1   11.48    0.48
  -2   6   1   12.61    0.39
   2  -6  -1   11.43    0.48
  -2  -6   1   12.44    0.48
   2  -6  -1   11.85    0.36
  -2  -6   1   12.79    0.48
   2  -6  -1   12.11    0.45
  -2  -6   1   11.91    0.36
   2   6   0   48.55    1.17
  -2   6   0   46.23    1.08
   2   6   0   47.48    1.03
   2   6   0   46.80    1.11
  -2   6   0   46.35    1.04
  -2  -6   0   46.10    1.00
  -2  -6   0   46.88    1.10
   2  -6   0   46.25    1.01
   2  -6   0   46.70    1.18
   2  -6   0   45.93    1.15
  -2  -6   0   45.60    1.13
  -2   6  -1    8.86    0.37
   2   6   1    8.87    0.41
   2   6   1    8.70    0.31
  -2   6  -1    8.75    0.32
   2   6   1    7.97    0.35
  -2  -6  -1    7.58    0.44
   2  -6   1    9.08    0.43
  -2  -6  -1    8.52    0.28
   2  -6   1    8.44    0.40
   2  -6   1    8.46    0.30
   2   6   2   29.39    0.83
   2   6   2   30.11    0.71
   2   6   2   29.01    0.75
  -2   6  -2   29.22    0.73
  -2   6  -2   28.84    0.79
  -2  -6  -2   28.78    0.66
   2  -6   2   29.58    0.86
   2  -6   2   29.74    0.71
   2  -6   2   31.30    0.86
  -2  -6  -2   29.46    0.79
   2   6   3    0.37    0.09
  -2   6  -3    0.25    0.12
   2   6   3    0.06    0.11
  -2   6  -3    0.27    0.08
   2   6   3    0.23    0.09
   2  -6   3    0.09    0.14
   2  -6   3    0.12    0.13
  -2  -6  -3    0.23    0.06
   2  -6   3    0.08    0.07
  -2  -6  -3    0.09    0.10
   2   6   4   11.47    0.36
   2   6   4   11.20    0.45
  -2   6  -4   11.83    0.46
   2   6   4   11.26    0.36
  -2  -6  -4   11.31    0.31
  -2  -6  -4   11.56    0.41
   2  -6   4   11.78    0.51
   2  -6   4    9.54    0.41
  -2   6  -5    4.94    0.32
   2   6   5    4.66    0.21
   2   6   5    4.98    0.31
   2   6   5    4.93    0.23
   2  -6   5    5.28    0.25
   2  -6   5    5.23    0.38
  -2  -6  -5    4.97    0.19
  -2  -6  -5    4.66    0.26
   2   6   6    0.84    0.15
   2   6   6    0.81    0.09
   2   6   6    0.90    0.11
   2  -6   6    1.12    0.21
   2  -6   6    0.66    0.11
  -2  -6  -6    0.95    0.11
  -2  -6  -6    0.75    0.11
   2   6   7    1.21    0.09
  -2   6  -7    0.90    0.18
   2   6   7    1.19    0.15
  -2  -6  -7    1.04    0.12
   2  -6   7    1.92    0.25
   2  -6   7    1.50    0.25
   2  -6   7    1.34    0.17
  -2  -6  -7    1.05    0.11
   2   6   8    0.15    0.08
  -2   6  -8    0.11    0.14
  -2  -6  -8    0.12    0.05
   2  -6   8    0.11    0.15
   2  -6   8    0.05    0.09
  -2  -6  -8    0.03    0.06
  -2   6  -9    1.06    0.21
   2   6   9    1.67    0.17
   2  -6   9    1.71    0.20
   2  -6   9    1.40    0.24
   2   6  10   14.61    0.42
  -2   6 -10   14.00    0.61
   2  -6  10   14.08    0.64
   2  -6  10   13.67    0.47
  -2   6 -11    7.17    0.45
   2   6  11    7.37    0.29
   2  -6  11    7.44    0.33
   2  -6  11    5.86    0.56
   2  -6  11    6.36    0.51
   2   6  12    0.12    0.09
  -2   6 -12    0.35    0.21
   2  -6  12    0.33    0.13
   2  -6  12    0.04    0.23
  -2   6 -13    0.17    0.21
   2   6  13    0.30    0.11
   2  -6  13    0.12    0.24
   2  -6  13    0.15    0.13
   2   6  14    1.56    0.16
  -2   6 -14    1.25    0.28
   2  -6  14    1.25    0.19
   2   6  15    2.59    0.25
  -2   6 -15    3.00    0.37
   2  -6  15    2.63    0.31
  -2   7  15    2.80    0.39
   2   7 -15    2.67    0.42
   2   7 -15    2.28    0.31
  -2   7  14    2.69    0.30
   2   7 -14    2.51    0.39
   2   7 -14    2.22    0.32
  -2  -7  14    2.92    0.32
   2   7 -13    0.26    0.23
  -2   7  13    0.09    0.13
   2   7 -13    0.19    0.25
  -2  -7  13   -0.11    0.13
  -2   7  12    7.17    0.35
   2   7 -12    6.71    0.49
   2   7 -12    6.93    0.54
   2  -7 -12    6.97    0.28
   2  -7 -12    6.40    0.32
  -2  -7  12    6.14    0.36
   2   7 -11    4.42    0.42
   2   7 -11    4.18    0.47
  -2   7  11    4.35    0.29
   2  -7 -11    4.12    0.30
  -2  -7  11    4.35    0.30
   2  -7 -11    4.40    0.24
   2   7 -10    0.17    0.19
  -2   7  10    0.04    0.11
   2   7 -10   -0.35    0.18
   2  -7 -10    0.01    0.09
  -2  -7  10    0.08    0.22
  -2  -7  10    0.30    0.41
  -2  -7  10   -0.05    0.11
  -2   7   9   61.02    1.33
   2   7  -9   60.72    1.57
   2   7  -9   61.96    1.55
  -2  -7   9   55.36    1.66
   2  -7  -9   61.08    1.30
   2  -7  -9   64.56    1.42
  -2  -7   9   59.68    1.61
  -2  -7   9   63.05    1.38
  -2   7   8    1.78    0.21
   2   7  -8    2.00    0.29
   2   7  -8    2.06    0.27
  -2  -7   8    1.88    0.30
   2  -7  -8    2.28    0.19
   2  -7  -8    1.86    0.22
  -2  -7   8    2.12    0.22
   2   7  -7   20.50    0.74
   2   7  -7   20.07    0.74
  -2   7   7   20.04    0.57
   2  -7  -7   19.53    0.53
   2  -7  -7   19.89    0.66
  -2  -7   7   19.31    0.58
  -2   7   6    0.51    0.12
   2   7  -6    0.52    0.20
   2   7  -6    0.41    0.19
  -2   7   6    0.46    0.08
   2  -7  -6    0.33    0.11
  -2  -7   6    0.56    0.12
   2  -7  -6    0.48    0.10
   2  -7  -6    0.56    0.17
   2   7  -5   16.75    0.65
  -2   7   5   16.09    0.50
  -2   7   5   16.80    0.45
   2   7  -5   16.22    0.64
   2  -7  -5   16.31    0.60
   2  -7  -5   16.31    0.50
  -2  -7   5   15.95    0.49
  -2  -7   5   16.09    0.65
   2  -7  -5   16.19    0.46
   2   7  -4    1.56    0.24
  -2   7   4    1.37    0.17
  -2   7   4    1.27    0.15
  -2  -7   4    1.23    0.21
   2  -7  -4    1.20    0.15
   2  -7  -4    1.45    0.17
   2  -7  -4    1.78    0.23
  -2  -7   4    1.31    0.17
   2   7  -3    8.16    0.43
  -2   7   3    7.77    0.32
  -2   7   3    7.63    0.33
   2   7  -3    7.53    0.44
   2  -7  -3    7.26    0.43
  -2  -7   3    7.72    0.31
  -2  -7   3    7.08    0.44
   2  -7  -3    8.18    0.38
  -2  -7   3    8.05    0.45
   2   7  -2    0.87    0.19
   2   7  -2    1.26    0.19
  -2   7   2    1.49    0.19
  -2   7   2    1.15    0.15
   2  -7  -2    1.38    0.20
   2  -7  -2    1.21    0.15
  -2  -7   2    1.27    0.16
  -2  -7   2    1.15    0.20
  -2  -7   2    0.75    0.18
   2  -7  -2    1.04    0.21
  -2   7   1    0.11    0.09
  -2   7   1    0.16    0.10
   2   7  -1    0.15    0.09
   2   7  -1    0.30    0.16
   2   7  -1    0.11    0.12
  -2  -7   1    0.16    0.15
   2  -7  -1    0.16    0.08
   2  -7  -1    0.10    0.14
   2  -7  -1    0.09    0.13
  -2  -7   1    0.11    0.14
   2   7   0    0.09    0.14
   2   7   0    0.20    0.09
   2   7   0    0.07    0.12
  -2   7   0    0.14    0.12
   2  -7   0    0.15    0.08
  -2  -7   0    0.07    0.12
   2  -7   0    0.15    0.14
   2  -7   0    0.11    0.14
  -2  -7   0    0.20    0.08
  -2  -7   0    0.28    0.16
   2   7   1   11.93    0.53
   2   7   1   11.99    0.41
  -2   7  -1   11.60    0.46
   2   7   1   11.80    0.45
   2  -7   1   11.85    0.52
   2  -7   1   10.94    0.38
  -2  -7  -1   11.11    0.36
  -2  -7  -1   11.77    0.49
   2   7   2    1.38    0.18
  -2   7  -2    2.00    0.24
   2   7   2    1.44    0.20
   2   7   2    1.21    0.17
   2  -7   2    1.48    0.17
   2  -7   2    1.13    0.21
  -2  -7  -2    1.08    0.18
  -2  -7  -2    1.11    0.14
   2   7   3    0.41    0.14
   2   7   3    0.24    0.11
   2   7   3    0.24    0.10
   2  -7   3    0.32    0.18
  -2  -7  -3    0.35    0.15
  -2  -7  -3    0.17    0.07
   2  -7   3    0.33    0.10
   2   7   4    0.08    0.13
  -2   7  -4   -0.07    0.14
   2   7   4    0.06    0.09
   2   7   4    0.01    0.09
  -2  -7  -4   -0.03    0.06
  -2  -7  -4    0.21    0.13
   2  -7   4    0.05    0.17
   2  -7   4   -0.11    0.08
   2   7   5    2.91    0.31
   2   7   5    2.56    0.21
   2   7   5    2.68    0.20
  -2   7  -5    2.97    0.32
  -2  -7  -5    2.54    0.17
   2  -7   5    2.75    0.22
  -2  -7  -5    2.75    0.34
  -2   7  -6    1.31    0.22
   2   7   6    1.83    0.16
   2   7   6    2.07    0.20
  -2  -7  -6    2.08    0.23
   2  -7   6    2.05    0.21
  -2  -7  -6    2.02    0.15
   2   7   7    9.96    0.26
  -2   7  -7   10.44    0.51
   2   7   7    9.72    0.36
  -2  -7  -7    9.68    0.36
   2  -7   7    8.61    0.54
   2  -7   7    9.27    0.57
  -2  -7  -7    9.61    0.30
   2  -7   7    9.50    0.38
  -2   7  -8    0.05    0.17
   2   7   8    0.09    0.10
   2  -7   8    0.03    0.19
   2  -7   8   -0.04    0.11
   2  -7   8    0.06    0.23
  -2  -7  -8    0.08    0.09
  -2  -7  -8    0.11    0.06
   2   7   9    0.87    0.14
  -2   7  -9    0.72    0.22
  -2  -7  -9    0.73    0.09
   2  -7   9    0.25    0.23
   2  -7   9    0.71    0.15
  -2   7 -10    0.05    0.21
   2   7  10    0.09    0.12
   2  -7  10    0.28    0.14
  -2   7 -11   -0.03    0.20
   2   7  11    0.00    0.11
   2  -7  11   -0.13    0.13
  -2   7 -12    2.57    0.35
   2   7  12    1.94    0.19
   2  -7  12    2.03    0.23
  -2   7 -13    3.50    0.47
   2   7  13    2.88    0.28
   2  -7  13    2.86    0.33
   2   8 -12    0.44    0.27
   2   8 -12    0.93    0.34
   2   8 -11    6.81    0.60
   2   8 -11    6.85    0.57
  -2  -8  11    6.78    0.40
   2  -8 -11    6.63    0.33
   2   8 -10    2.84    0.36
   2   8 -10    2.86    0.38
   2  -8 -10    2.76    0.28
   2  -8 -10    2.76    0.25
  -2  -8  10    2.89    0.31
   2   8  -9    6.00    0.53
   2   8  -9    8.61    0.59
   2  -8  -9    7.78    0.47
  -2  -8   9    7.37    0.39
   2  -8  -9    7.39    0.33
   2   8  -8    6.92    0.53
   2   8  -8    6.31    0.52
  -2   8   8    6.86    0.37
  -2  -8   8    7.06    0.37
   2  -8  -8    7.65    0.46
   2   8  -7    0.81    0.24
  -2   8   7    1.06    0.18
   2   8  -7    1.08    0.26
  -2  -8   7    0.95    0.17
   2  -8  -7    0.92    0.15
   2  -8  -7    1.20    0.22
  -2  -8   7    1.10    0.51
   2   8  -6    0.21    0.21
  -2   8   6    0.05    0.09
   2   8  -6    0.10    0.20
  -2   8   6    0.18    0.14
  -2  -8   6    0.08    0.11
  -2  -8   6   -0.12    0.24
   2  -8  -6   -0.24    0.18
  -2  -8   6    0.07    0.27
   2  -8  -6   -0.21    0.10
  -2   8   5    2.82    0.27
   2   8  -5    2.55    0.30
  -2   8   5    2.68    0.22
   2   8  -5    2.82    0.34
   2  -8  -5    2.96    0.28
  -2  -8   5    3.42    0.26
   2  -8  -5    2.61    0.22
  -2  -8   5    3.42    0.45
  -2  -8   5    2.38    0.32
  -2   8   4    1.44    0.19
   2   8  -4    1.06    0.24
   2   8  -4    1.54    0.25
  -2   8   4    1.37    0.16
  -2  -8   4    1.21    0.15
   2  -8  -4    1.19    0.20
   2  -8  -4    1.26    0.16
  -2  -8   4    1.61    0.29
  -2   8   3    3.95    0.28
   2   8  -3    4.02    0.41
  -2   8   3    4.20    0.30
   2   8  -3    4.56    0.40
  -2  -8   3    4.12    0.26
   2  -8  -3    4.22    0.35
  -2  -8   3    3.85    0.43
   2  -8  -3    3.87    0.25
   2   8  -2    0.06    0.19
   2   8  -2   -0.01    0.16
  -2   8   2    0.35    0.14
  -2   8   2    0.26    0.14
  -2  -8   2    0.04    0.19
  -2  -8   2    0.24    0.11
   2  -8  -2   -0.10    0.16
   2  -8  -2    0.04    0.10
   2  -8  -2    0.10    0.19
  -2  -8   2   -0.04    0.18
  -2   8   1    1.84    0.21
  -2   8   1    2.00    0.24
   2   8  -1    2.30    0.30
  -2  -8   1    1.57    0.25
   2  -8  -1    1.96    0.20
  -2  -8   1    1.62    0.19
   2  -8  -1    1.42    0.25
   2  -8  -1    2.08    0.25
   2   8   0    2.37    0.31
   2   8   0    1.92    0.24
   2   8   0    2.08    0.28
  -2   8   0    1.94    0.24
   2  -8   0    2.37    0.21
   2  -8   0    3.20    0.40
  -2  -8   0    2.27    0.21
   2  -8   0    2.25    0.29
  -2   8  -1    4.56    0.36
  -2   8  -1    5.17    0.32
   2   8   1    5.20    0.32
   2   8   1    5.01    0.44
   2   8   1    5.90    0.37
   2  -8   1    5.67    0.46
   2  -8   1    5.41    0.29
  -2  -8  -1    5.76    0.27
   2  -8   1    5.29    0.47
  -2   8  -2    8.00    0.39
   2   8   2    7.74    0.37
  -2   8  -2    8.67    0.46
   2   8   2    8.46    0.50
   2   8   2    8.02    0.40
  -2  -8  -2    8.44    0.32
   2  -8   2    8.48    0.35
  -2  -8  -2    8.77    0.48
   2  -8   2    7.99    0.54
   2   8   3    0.99    0.17
   2   8   3    0.82    0.22
  -2   8  -3    0.90    0.20
   2   8   3    0.90    0.16
   2  -8   3    1.16    0.16
  -2  -8  -3    1.13    0.21
   2  -8   3    1.22    0.28
   2   8   4    0.03    0.13
  -2   8  -4    0.03    0.17
   2   8   4    0.00    0.12
   2  -8   4   -0.02    0.24
   2  -8   4    0.10    0.22
  -2  -8  -4    0.26    0.17
   2  -8   4    0.00    0.11
  -2  -8  -4    0.07    0.09
   2   8   5   -0.05    0.11
  -2   8  -5    0.18    0.19
   2   8   5    0.02    0.13
   2  -8   5    0.06    0.10
  -2  -8  -5    0.07    0.09
   2  -8   5   -0.05    0.25
  -2  -8  -5    0.07    0.16
   2   8   6    0.69    0.12
   2   8   6    0.70    0.16
  -2   8  -6    0.93    0.23
  -2  -8  -6    0.66    0.17
  -2  -8  -6    0.68    0.11
   2  -8   6    0.82    0.16
   2   8   7    0.07    0.08
   2   8   7    0.20    0.14
  -2   8  -7    0.34    0.23
   2  -8   7    0.15    0.13
  -2  -8  -7    0.11    0.09
  -2  -8  -7    0.08    0.15
  -2   8  -8   11.94    0.62
   2   8   8   10.76    0.45
   2  -8   8   12.16    0.47
  -2  -8  -8   11.51    0.35
   2   8   9    0.89    0.18
  -2   8  -9    1.15    0.28
   2  -8   9    1.27    0.21
   2   8  10    4.88    0.37
  -2   8 -10    6.53    0.55
   2  -8  10    5.61    0.37
  -2   8 -11    0.93    0.30
   2   8  11    1.48    0.25
   2   9  -8    0.16    0.29
   2  -9  -8    0.16    0.15
   2  -9  -8    0.23    0.28
   2   9  -7   -0.17    0.27
   2   9  -7   -0.22    0.26
   2  -9  -7    0.44    0.15
   2  -9  -7    0.07    0.27
  -2  -9   7    0.34    0.17
   2   9  -6   -0.17    0.26
  -2   9   6    0.33    0.13
   2   9  -6    0.28    0.27
   2  -9  -6   -0.09    0.26
  -2  -9   6    0.09    0.16
   2  -9  -6    0.02    0.13
   2   9  -5    1.93    0.33
   2   9  -5    1.42    0.32
  -2   9   5    1.57    0.18
  -2  -9   5    1.25    0.18
   2  -9  -5    1.65    0.19
   2  -9  -5    1.56    0.31
  -2   9   4    0.28    0.16
   2   9  -4    0.80    0.28
   2   9  -4    0.24    0.25
   2  -9  -4    0.46    0.28
   2  -9  -4    0.49    0.15
  -2  -9   4    0.39    0.15
  -2   9   3    8.18    0.42
   2   9  -3    8.87    0.60
   2   9  -3    8.33    0.55
  -2  -9   3    7.05    0.60
   2  -9  -3    7.13    0.60
   2  -9  -3    8.53    0.50
  -2  -9   3    7.45    0.37
   2  -9  -3    7.68    0.37
   2   9  -2   -0.01    0.21
   2   9  -2   -0.17    0.25
  -2   9   2   -0.11    0.15
  -2  -9   2   -0.08    0.12
   2  -9  -2   -0.29    0.23
   2  -9  -2   -0.01    0.12
  -2   9   1    1.45    0.23
   2   9  -1    1.37    0.32
   2   9  -1    1.63    0.26
   2  -9  -1    0.79    0.15
  -2  -9   1    0.99    0.33
  -2  -9   1    1.30    0.17
   2   9   0    4.69    0.42
  -2   9   0    4.07    0.39
   2   9   0    4.07    0.50
   2  -9   0    2.83    0.57
   2  -9   0    4.58    0.31
  -2  -9   0    4.21    0.28
  -2  -9   0    3.85    0.41
   2   9   1   -0.25    0.18
  -2   9  -1    0.11    0.20
  -2  -9  -1   -0.11    0.25
   2  -9   1    0.06    0.12
  -2  -9  -1    0.13    0.12
   2  -9   1   -0.05    0.26
   2   9   2    3.33    0.36
  -2   9  -2    2.35    0.30
  -2  -9  -2    3.20    0.35
   2  -9   2    2.97    0.30
  -2  -9  -2    2.50    0.24
   2  -9   2    1.98    0.36
  -2   9  -3    0.78    0.25
   2   9   3    1.12    0.21
  -2  -9  -3    0.90    0.26
  -2  -9  -3    0.85    0.14
   2  -9   3    1.26    0.19
  -2   9  -4    1.38    0.29
   2   9   4    1.43    0.21
  -2  -9  -4    1.80    0.22
   2  -9   4    1.12    0.19
  -2   9  -5    3.19    0.37
   2   9   5    2.93    0.29
  -2  -9  -5    3.09    0.41
   2  -9   5    2.31    0.31
  -2  -9  -5    2.91    0.25
  -2   9  -6   -0.10    0.25
  -2  -9  -6    0.20    0.12
   2  -9   6    0.00    0.23
   3   0 -22   35.35    1.05
  -3   0  22   36.01    1.02
  -3   0  21   -0.25    0.18
   3   0 -21    0.31    0.17
   3   0 -20   12.92    0.50
  -3   0  20   12.84    0.53
  -3   0  19   -0.21    0.14
   3   0 -19   -0.20    0.13
  -3   0  18    7.61    0.37
   3   0 -18    7.83    0.37
   3   0 -17    0.00    0.11
   3   0 -17   -0.03    0.07
  -3   0  17   -0.01    0.11
   3   0 -16    0.07    0.07
   3   0 -16    0.18    0.11
  -3   0  16    0.09    0.10
  -3   0  15    0.00    0.09
   3   0 -15   -0.06    0.09
   3   0 -15    0.21    0.07
  -3   0  15   -0.09    0.10
   3   0 -14    9.64    0.37
   3   0 -14    9.57    0.31
  -3   0  14    9.03    0.37
  -3   0  14    9.47    0.35
   3   0 -13   -0.02    0.06
   3   0 -13   -0.10    0.07
  -3   0  13    0.03    0.08
  -3   0  13   -0.07    0.07
  -3   0  12    0.43    0.09
  -3   0  12    0.21    0.07
   3   0 -12    0.51    0.10
  -3   0  11    0.03    0.06
   3   0 -11   -0.03    0.05
   3   0 -11   -0.02    0.06
  -3   0  11    0.05    0.06
   3   0 -10    3.50    0.17
  -3   0  10    3.58    0.18
  -3   0  10    3.94    0.19
   3   0 -10    3.70    0.19
   3   0  -9    0.01    0.05
  -3   0   9   -0.06    0.05
   3   0  -9   -0.01    0.04
  -3   0   9    0.11    0.05
   3   0  -8   26.18    0.60
   3   0  -8   26.40    0.62
  -3   0   8   26.25    0.60
  -3   0   7    0.01    0.03
   3   0  -7    0.11    0.04
   3   0  -7    0.03    0.04
  -3   0   6   57.22    1.14
   3   0  -6   57.83    1.15
   3   0  -6   55.64    1.14
   3   0  -5    0.05    0.03
   3   0  -5   -0.02    0.03
   3   0  -4  132.86    2.53
  -3   0   4  136.18    2.53
   3   0  -3    0.07    0.02
  -3   0   3    0.01    0.02
   3   0  -2  208.76    4.62
  -3   0   2  208.11    4.58
   3   0  -1    0.01    0.01
  -3   0   1    0.01    0.01
  -3   0   0   13.99    0.28
   3   0   0   14.14    0.28
   3   0   1    0.04    0.02
   3   0   2   57.82    1.12
   3   0   3    0.02    0.02
  -3   0  -3   -0.01    0.02
  -3   0  -4    0.67    0.06
   3   0   4    0.50    0.06
  -3   0  -5   -0.04    0.02
   3   0   5   -0.02    0.03
  -3   0  -6   11.95    0.31
   3   0   6   11.88    0.25
   3   0   6   11.90    0.33
   3   0   7    0.10    0.03
   3   0   7    0.04    0.05
  -3   0  -7    0.02    0.04
   3   0   8    0.11    0.06
  -3   0  -8    0.12    0.05
   3   0   8    0.05    0.03
   3   0   9    0.05    0.04
  -3   0  -9    0.00    0.04
   3   0   9    0.06    0.06
  -3   0 -10   11.62    0.35
   3   0  10   11.47    0.31
   3   0  10   11.01    0.38
   3   0  11   -0.01    0.05
   3   0  11   -0.01    0.08
  -3   0 -11   -0.03    0.06
   3   0  12   15.38    0.50
  -3   0 -12   16.05    0.45
   3   0  12   15.24    0.42
   3   0  13    0.03    0.07
   3   0  13   -0.02    0.11
  -3   0 -13   -0.03    0.07
   3   0  14    0.16    0.09
  -3   0 -14    0.27    0.10
   3   0  14    0.32    0.14
   3   0  15    0.06    0.09
   3   0  15    0.00    0.14
  -3   0 -15    0.08    0.09
   3   0  16   13.17    0.55
   3   0  16   14.38    0.46
  -3   0 -16   13.89    0.45
   3   0  17    0.21    0.18
   3   0  17   -0.13    0.11
  -3   0 -17   -0.05    0.10
  -3   0 -18    0.33    0.13
   3   0  18   -0.12    0.21
   3   0  19    0.03    0.17
  -3   0 -19    0.17    0.16
   3   0  19   -0.02    0.24
  -3   0 -20    2.24    0.30
   3   0  20    2.40    0.52
  -3   1  21    5.58    0.40
   3   1 -21    5.14    0.43
   3  -1 -21    5.46    0.31
  -3  -1  21    5.75    0.46
   3   1 -20    2.69    0.34
  -3   1  20    2.69    0.31
   3  -1 -20    2.71    0.25
  -3  -1  20    2.66    0.36
  -3   1  19    0.38    0.14
   3   1 -19    0.28    0.28
   3  -1 -19    0.25    0.11
  -3  -1  19    0.31    0.17
  -3  -1  19    0.29    0.21
  -3   1  18    7.47    0.36
   3   1 -18    7.20    0.24
   3   1 -18    7.33    0.41
   3  -1 -18    7.29    0.31
  -3  -1  18    6.90    0.40
  -3  -1  18    7.05    0.45
  -3   1  17    0.43    0.12
   3   1 -17    0.31    0.14
   3   1 -17    0.25    0.09
   3  -1 -17    0.41    0.10
  -3  -1  17    0.33    0.14
  -3  -1  17    0.18    0.16
   3   1 -16   12.74    0.39
  -3   1  16   12.25    0.42
   3   1 -16   12.21    0.48
  -3  -1  16   12.80    0.47
   3  -1 -16   12.26    0.39
  -3  -1  16   12.18    0.50
   3   1 -15    9.94    0.35
  -3   1  15   10.30    0.36
   3   1 -15   10.27    0.43
  -3  -1  15   10.27    0.44
   3  -1 -15    9.88    0.27
  -3  -1  15    9.95    0.40
   3  -1 -15    9.88    0.34
   3   1 -14   27.43    0.67
  -3   1  14   26.41    0.67
   3   1 -14   26.72    0.75
  -3  -1  14   26.95    0.73
  -3  -1  14   24.75    0.80
   3  -1 -14   27.16    0.66
   3  -1 -14   27.63    0.61
   3   1 -13    0.10    0.09
   3   1 -13    0.02    0.07
  -3   1  13    0.00    0.06
  -3  -1  13    0.00    0.08
  -3  -1  13   -0.07    0.09
   3  -1 -13    0.01    0.06
   3  -1 -13    0.01    0.05
  -3   1  12    2.82    0.17
   3   1 -12    2.69    0.18
   3   1 -12    2.51    0.21
   3  -1 -12    2.49    0.16
  -3  -1  12    2.79    0.19
  -3  -1  12    2.60    0.21
   3  -1 -12    2.60    0.15
  -3   1  11   26.83    0.64
   3   1 -11   26.99    0.72
   3   1 -11   27.45    0.67
   3  -1 -11   27.95    0.64
  -3  -1  11   27.52    0.69
  -3  -1  11   28.12    0.72
   3  -1 -11   27.65    0.63
   3   1 -10    3.16    0.18
   3   1 -10    3.23    0.20
  -3   1  10    2.99    0.15
   3  -1 -10    3.08    0.15
  -3  -1  10    3.11    0.18
   3  -1 -10    3.01    0.15
  -3  -1  10    2.80    0.20
   3   1  -9   14.97    0.42
   3   1  -9   14.83    0.45
  -3   1   9   14.42    0.38
   3  -1  -9   14.64    0.37
  -3  -1   9   14.49    0.43
   3  -1  -9   14.00    0.37
  -3  -1   9   15.07    0.42
   3   1  -8   35.28    0.84
   3   1  -8   36.92    0.82
  -3   1   8   36.67    0.78
   3  -1  -8   37.06    0.77
  -3  -1   8   36.63    0.84
   3  -1  -8   36.67    0.78
  -3  -1   8   37.25    0.82
  -3   1   7   20.93    0.48
   3   1  -7   20.94    0.52
   3   1  -7   21.24    0.55
   3  -1  -7   21.95    0.49
  -3  -1   7   21.30    0.54
   3  -1  -7   21.19    0.47
  -3  -1   7   21.62    0.52
   3   1  -6   17.08    0.45
  -3   1   6   17.25    0.39
   3   1  -6   16.35    0.43
  -3  -1   6   16.68    0.44
  -3  -1   6   17.03    0.43
   3  -1  -6   17.16    0.40
   3  -1  -6   17.14    0.38
   3   1  -5   91.18    1.81
  -3   1   5   90.07    1.74
   3   1  -5   90.94    1.79
  -3  -1   5   90.22    1.79
   3  -1  -5   92.19    1.75
  -3  -1   5   92.94    1.78
  -3   1   4   42.61    0.84
   3   1  -4   42.09    0.89
   3   1  -4   42.62    0.88
   3  -1  -4   42.68    0.85
   3   1  -3   63.45    1.24
  -3   1   3   60.95    1.19
   3  -1  -3   61.22    1.19
  -3  -1   3   63.16    1.22
   3   1  -2   60.80    1.15
  -3   1   2   58.20    1.11
  -3  -1   2   59.19    1.14
   3  -1  -2   55.72    1.11
   3   1  -1  799.02   15.57
   3  -1  -1  772.84   15.36
   3  -1  -1  798.34   15.54
  -3   1   0   96.84    1.85
   3  -1   0   98.12    1.85
  -3  -1   0   98.83    1.82
   3   1   1    8.16    0.17
  -3   1  -1    7.95    0.21
   3   1   1    8.13    0.18
  -3   1  -1    7.95    0.18
   3  -1   1    7.91    0.18
   3  -1   1    7.65    0.21
  -3   1  -2    0.76    0.04
  -3   1  -2    0.78    0.06
   3  -1   2    0.73    0.04
   3  -1   2    0.63    0.06
  -3   1  -3   37.08    0.77
   3  -1   3   37.60    0.79
   3  -1   3   36.40    0.72
   3   1   4    7.34    0.19
  -3   1  -4    7.58    0.23
   3  -1   4    7.38    0.20
   3  -1   4    7.57    0.25
   3   1   5  123.73    2.33
  -3   1  -5  121.99    2.38
   3  -1   5  123.13    2.34
   3  -1   5  125.11    2.41
  -3   1  -6   19.48    0.49
   3   1   6   19.76    0.45
   3  -1   6   19.79    0.45
   3  -1   6   19.90    0.52
  -3   1  -7   23.75    0.58
   3   1   7   23.55    0.54
   3  -1   7   23.87    0.54
   3  -1   7   23.94    0.61
   3   1   8    2.91    0.09
   3   1   8    2.98    0.15
  -3   1  -8    2.82    0.16
   3  -1   8    2.96    0.19
  -3  -1  -8    2.72    0.12
   3  -1   8    3.10    0.15
   3   1   9   62.15    1.20
  -3   1  -9   64.07    1.33
   3   1   9   62.23    1.29
  -3  -1  -9   62.22    1.24
   3  -1   9   61.74    1.37
   3  -1   9   63.18    1.29
   3   1  10    9.57    0.25
  -3   1 -10    9.53    0.33
   3   1  10    9.57    0.32
   3  -1  10    8.83    0.37
  -3  -1 -10    9.53    0.27
   3  -1  10    9.19    0.31
  -3   1 -11   10.48    0.37
   3   1  11   10.42    0.35
   3   1  11   10.18    0.28
   3  -1  11   11.07    0.42
  -3  -1 -11   10.42    0.30
   3  -1  11   10.10    0.34
   3   1  12    1.01    0.11
   3   1  12    1.20    0.14
  -3   1 -12    1.26    0.17
  -3  -1 -12    1.26    0.12
   3  -1  12    1.53    0.16
  -3   1 -13   24.92    0.68
   3   1  13   24.84    0.67
   3   1  13   24.68    0.58
   3  -1  13   25.20    0.66
   3  -1  13   25.68    0.76
  -3  -1 -13   25.59    0.60
   3   1  14   27.37    0.73
  -3   1 -14   28.36    0.74
   3   1  14   27.82    0.65
   3  -1  14   27.77    0.83
  -3  -1 -14   27.94    0.65
   3  -1  14   27.34    0.72
   3   1  15    0.06    0.08
  -3   1 -15   -0.08    0.10
   3   1  15    0.02    0.12
   3  -1  15    0.16    0.11
  -3  -1 -15    0.01    0.07
   3  -1  15    0.20    0.17
  -3   1 -16    2.77    0.26
   3   1  16    2.59    0.20
   3   1  16    2.39    0.29
   3  -1  16    2.36    0.29
   3  -1  16    2.80    0.26
  -3  -1 -16    2.63    0.19
   3   1  17    2.44    0.29
   3   1  17    3.11    0.23
  -3   1 -17    2.71    0.34
   3  -1  17    3.10    0.30
   3  -1  17    2.82    0.32
  -3   1 -18    2.44    0.30
   3   1  18    3.04    0.36
   3   1  18    3.34    0.26
   3  -1  18    2.57    0.33
   3  -1  18    3.39    0.34
  -3   1 -19    0.30    0.16
   3   1  19    0.28    0.16
   3   1  19   -0.08    0.22
   3  -1  19    0.29    0.28
   3  -1  19    0.24    0.20
  -3   1 -20    0.78    0.20
   3  -1  20    0.51    0.32
   3  -1  20    1.26    0.36
  -3   2  21   -0.08    0.16
   3   2 -21    0.08    0.23
  -3  -2  21   -0.18    0.25
  -3  -2  21   -0.51    0.31
   3   2 -20   -0.28    0.19
  -3   2  20   -0.10    0.14
  -3  -2  20   -0.02    0.21
  -3  -2  20   -0.06    0.26
   3  -2 -20   -0.02    0.07
   3   2 -19    0.10    0.09
  -3   2  19    0.22    0.13
   3   2 -19   -0.09    0.18
   3  -2 -19    0.04    0.07
  -3  -2  19    0.15    0.19
  -3  -2  19    0.05    0.24
   3   2 -18    2.37    0.21
   3   2 -18    2.41    0.28
  -3   2  18    2.49    0.24
   3  -2 -18    2.50    0.16
  -3  -2  18    2.50    0.33
  -3  -2  18    3.48    0.42
   3   2 -17   -0.02    0.09
  -3   2  17    0.02    0.09
   3   2 -17   -0.11    0.17
   3  -2 -17   -0.04    0.06
  -3  -2  17   -0.13    0.14
  -3  -2  17    0.20    0.19
  -3   2  16   -0.05    0.08
   3   2 -16    0.04    0.10
   3   2 -16    0.12    0.14
  -3  -2  16   -0.06    0.12
  -3  -2  16    0.18    0.16
   3  -2 -16    0.05    0.06
   3   2 -15   43.43    1.11
  -3   2  15   41.36    1.02
   3   2 -15   44.20    1.01
   3  -2 -15   44.53    0.89
  -3  -2  15   41.69    1.12
  -3  -2  15   42.69    1.07
   3   2 -14    3.26    0.28
  -3   2  14    3.10    0.19
   3   2 -14    3.43    0.23
  -3  -2  14    3.30    0.31
   3  -2 -14    3.27    0.15
   3  -2 -14    3.02    0.13
   3  -2 -14    3.05    0.15
  -3  -2  14    2.95    0.26
   3   2 -13   40.63    1.02
  -3   2  13   39.77    0.88
   3   2 -13   39.80    0.94
   3  -2 -13   39.00    0.81
   3  -2 -13   39.77    0.83
  -3  -2  13   38.83    1.01
  -3  -2  13   37.37    1.06
   3  -2 -13   39.26    0.82
   3   2 -12    3.26    0.22
   3   2 -12    3.17    0.25
  -3   2  12    3.25    0.17
   3  -2 -12    3.18    0.14
  -3  -2  12    2.87    0.22
   3  -2 -12    3.27    0.16
  -3  -2  12    3.02    0.36
   3   2 -11   11.94    0.45
  -3   2  11   13.11    0.36
   3   2 -11   12.89    0.42
   3  -2 -11   12.67    0.34
  -3  -2  11   12.09    0.42
   3  -2 -11   12.89    0.31
  -3  -2  11   12.43    0.45
   3   2 -10    2.74    0.19
  -3   2  10    2.72    0.14
   3   2 -10    2.92    0.22
  -3  -2  10    3.18    0.22
   3  -2 -10    2.97    0.15
  -3  -2  10    2.58    0.19
   3  -2 -10    2.73    0.12
   3   2  -9    0.07    0.07
  -3   2   9   -0.03    0.04
   3   2  -9    0.07    0.06
   3  -2  -9   -0.02    0.03
  -3  -2   9    0.05    0.07
   3  -2  -9    0.03    0.04
  -3  -2   9    0.03    0.06
   3   2  -8    2.69    0.19
   3   2  -8    2.72    0.18
  -3   2   8    2.74    0.13
  -3  -2   8    2.58    0.19
   3  -2  -8    2.84    0.14
   3  -2  -8    2.74    0.10
  -3  -2   8    2.68    0.17
   3   2  -7    0.20    0.07
   3   2  -7    0.12    0.07
  -3   2   7    0.05    0.03
  -3  -2   7    0.07    0.05
  -3  -2   7    0.01    0.06
   3  -2  -7    0.15    0.04
   3  -2  -7    0.10    0.03
   3   2  -6    2.53    0.17
  -3   2   6    2.37    0.10
   3   2  -6    2.33    0.15
   3  -2  -6    2.37    0.11
  -3  -2   6    2.43    0.15
  -3  -2   6    2.33    0.16
  -3   2   5    2.79    0.11
   3   2  -5    3.10    0.17
   3   2  -5    2.63    0.15
  -3  -2   5    2.78    0.15
   3  -2  -5    2.80    0.09
  -3  -2   5    2.70    0.16
   3  -2  -5    2.70    0.12
   3   2  -4    1.31    0.11
   3   2  -4    1.33    0.12
  -3   2   4    1.26    0.07
  -3  -2   4    1.17    0.10
   3  -2  -4    1.43    0.08
  -3  -2   4    1.33    0.12
   3  -2  -4    1.33    0.06
   3   2  -3  184.01    3.49
   3   2  -3  187.64    3.50
  -3  -2   3  181.34    3.48
  -3  -2   3  180.54    3.47
  -3   2   2   79.45    1.52
  -3   2   2   78.92    1.51
   3   2  -2   80.15    1.59
   3   2  -2   80.41    1.58
  -3  -2   2   82.20    1.57
   3  -2  -2   76.77    1.51
   3  -2  -2   78.74    1.53
  -3  -2   2   80.83    1.52
  -3   2   1  133.18    2.57
   3   2  -1  142.11    2.63
  -3   2   1  134.41    2.58
   3   2  -1  140.04    2.62
  -3  -2   1  137.83    2.60
   3  -2  -1  138.33    2.59
   3  -2  -1  135.28    2.56
  -3   2   0   47.95    0.96
  -3   2   0   46.35    0.93
   3   2   0   49.20    0.98
   3   2   0   47.67    0.93
   3   2   0   47.34    0.97
   3  -2   0   47.71    0.97
   3  -2   0   47.22    0.93
  -3  -2   0   47.25    0.92
  -3  -2   0   48.85    0.96
   3   2   1  366.14    7.91
  -3   2  -1  366.25    8.23
  -3  -2  -1  349.12    7.82
  -3   2  -2   19.32    0.41
   3   2   2   18.97    0.38
  -3   2  -2   18.28    0.45
   3   2   2   18.99    0.42
  -3  -2  -2   18.56    0.37
   3  -2   2   18.48    0.47
   3  -2   2   19.23    0.46
  -3  -2  -2   18.87    0.38
   3  -2   2   18.94    0.41
   3   2   3   71.82    1.38
   3   2   3   70.42    1.34
  -3   2  -3   73.55    1.45
   3  -2   3   70.65    1.38
   3  -2   3   72.36    1.44
   3  -2   3   72.89    1.47
   3   2   4   10.08    0.21
  -3   2  -4    9.65    0.31
   3   2   4   10.03    0.24
   3  -2   4    9.78    0.32
   3  -2   4    9.71    0.30
   3  -2   4   10.00    0.25
  -3   2  -5  103.17    2.05
   3   2   5  104.08    1.95
   3   2   5  103.94    1.94
   3   2   5  103.21    1.91
   3  -2   5  104.30    2.09
   3  -2   5  103.79    2.03
   3  -2   5  100.93    1.97
   3   2   6    2.78    0.10
  -3   2  -6    2.56    0.17
   3   2   6    2.85    0.10
   3   2   6    2.81    0.08
   3  -2   6    2.75    0.16
   3  -2   6    2.91    0.19
   3  -2   6    2.69    0.12
   3   2   7   14.75    0.34
   3   2   7   14.85    0.33
  -3   2  -7   14.58    0.44
   3   2   7   14.77    0.31
   3  -2   7   14.60    0.47
   3  -2   7   14.68    0.42
   3   2   8    1.81    0.08
  -3   2  -8    1.93    0.17
   3   2   8    2.05    0.11
   3  -2   8    1.89    0.16
   3  -2   8    1.81    0.19
   3   2   9   25.18    0.52
  -3   2  -9   24.96    0.67
   3   2   9   25.70    0.57
   3  -2   9   25.32    0.65
   3  -2   9   25.53    0.72
   3   2  10    0.02    0.05
   3   2  10   -0.01    0.03
  -3   2 -10   -0.02    0.08
   3  -2  10    0.03    0.07
   3  -2  10    0.03    0.11
   3   2  11   33.08    0.68
  -3   2 -11   32.75    0.84
   3   2  11   31.98    0.73
   3  -2  11   34.03    0.91
   3  -2  11   32.84    0.82
   3   2  12    1.13    0.14
  -3   2 -12    1.04    0.15
   3   2  12    1.29    0.11
   3  -2  12    1.28    0.16
   3  -2  12    1.04    0.17
  -3   2 -13  130.72    2.65
   3   2  13  127.82    2.47
   3   2  13  130.32    2.53
   3  -2  13  131.69    2.75
   3  -2  13  126.93    2.62
   3   2  14    0.37    0.08
  -3   2 -14    0.52    0.14
   3   2  14    0.48    0.11
   3  -2  14    0.25    0.17
   3  -2  14    0.29    0.13
  -3   2 -15   10.48    0.47
   3   2  15   11.17    0.38
   3   2  15   11.33    0.33
   3  -2  15   10.64    0.55
   3  -2  15   10.87    0.46
   3   2  16    4.46    0.27
  -3   2 -16    4.98    0.35
   3   2  16    4.97    0.23
   3  -2  16    5.30    0.47
   3  -2  16    5.11    0.37
   3   2  17   11.21    0.37
  -3   2 -17   11.81    0.51
   3   2  17   11.49    0.42
   3  -2  17   11.29    0.64
   3  -2  17   11.30    0.52
  -3   2 -18    0.14    0.18
   3   2  18    0.25    0.12
   3   2  18    0.03    0.15
   3  -2  18    0.15    0.19
   3  -2  18    0.43    0.29
  -3   2 -19    0.85    0.22
   3  -2  19    0.80    0.25
   3  -2  19    0.45    0.33
  -3   3  20   -0.04    0.15
   3   3 -20   -0.13    0.23
   3   3 -19    4.41    0.30
  -3   3  19    4.28    0.30
   3   3 -19    4.16    0.44
  -3  -3  19    4.12    0.46
  -3  -3  19    5.04    0.59
   3   3 -18    0.42    0.14
   3   3 -18    1.03    0.23
  -3   3  18    0.61    0.14
  -3  -3  18    0.54    0.20
  -3  -3  18    0.55    0.26
  -3   3  17    5.13    0.27
   3   3 -17    4.56    0.30
   3   3 -17    4.70    0.41
  -3  -3  17    4.06    0.38
  -3  -3  17    4.10    0.45
  -3   3  16    7.80    0.32
   3   3 -16    8.18    0.47
   3   3 -16    7.90    0.37
  -3  -3  16    8.95    0.51
  -3  -3  16    7.75    0.44
  -3   3  15    4.10    0.22
   3   3 -15    4.11    0.29
   3   3 -15    4.14    0.36
  -3  -3  15    4.26    0.39
  -3  -3  15    4.53    0.33
   3   3 -14   51.07    1.18
   3   3 -14   49.07    1.27
   3  -3 -14   49.76    0.98
  -3  -3  14   48.53    1.27
   3  -3 -14   49.22    0.98
  -3  -3  14   49.21    1.22
   3   3 -13    0.53    0.17
  -3   3  13    0.76    0.10
   3   3 -13    0.55    0.13
   3  -3 -13    0.62    0.08
  -3  -3  13    0.60    0.17
   3  -3 -13    0.71    0.09
  -3  -3  13    0.79    0.16
  -3   3  12    8.73    0.28
   3   3 -12    8.19    0.36
   3   3 -12    8.44    0.41
  -3  -3  12    8.32    0.38
   3  -3 -12    8.31    0.27
  -3  -3  12    7.78    0.40
   3  -3 -12    8.46    0.27
  -3   3  11    0.01    0.05
   3   3 -11    0.04    0.08
   3   3 -11   -0.05    0.10
  -3  -3  11    0.01    0.09
  -3  -3  11   -0.12    0.10
   3  -3 -11   -0.04    0.05
   3  -3 -11    0.05    0.05
   3   3 -10   16.30    0.55
   3   3 -10   15.48    0.50
  -3   3  10   15.59    0.40
  -3  -3  10   15.95    0.55
  -3  -3  10   15.96    0.52
   3  -3 -10   16.13    0.41
   3  -3 -10   15.49    0.42
  -3   3   9    0.36    0.06
   3   3  -9    0.47    0.11
   3   3  -9    0.56    0.11
  -3  -3   9    0.49    0.10
   3  -3  -9    0.37    0.06
   3  -3  -9    0.57    0.08
  -3  -3   9    0.58    0.13
   3   3  -8    3.70    0.25
   3   3  -8    3.90    0.23
  -3   3   8    3.92    0.15
  -3  -3   8    3.60    0.24
  -3  -3   8    3.89    0.23
   3  -3  -8    3.99    0.17
   3  -3  -8    3.72    0.18
   3   3  -7   55.06    1.22
  -3   3   7   54.09    1.09
   3   3  -7   53.15    1.24
  -3  -3   7   54.66    1.21
   3  -3  -7   54.62    1.03
  -3  -3   7   54.02    1.23
   3  -3  -7   54.21    1.15
   3  -3  -7   54.44    1.10
  -3   3   6   18.27    0.42
   3   3  -6   18.05    0.52
   3   3  -6   17.91    0.54
  -3  -3   6   18.36    0.53
   3  -3  -6   18.08    0.47
   3  -3  -6   18.04    0.38
   3  -3  -6   17.72    0.43
  -3  -3   6   17.53    0.51
  -3   3   5    7.75    0.22
   3   3  -5    7.74    0.30
   3   3  -5    8.01    0.32
  -3  -3   5    7.97    0.30
   3  -3  -5    7.74    0.27
   3  -3  -5    7.60    0.21
  -3  -3   5    8.02    0.31
   3  -3  -5    7.85    0.23
  -3   3   4    2.03    0.10
   3   3  -4    2.15    0.15
  -3   3   4    2.13    0.09
   3   3  -4    2.11    0.16
  -3  -3   4    2.07    0.15
  -3  -3   4    1.99    0.11
   3  -3  -4    2.10    0.14
   3  -3  -4    2.00    0.10
   3  -3  -4    2.01    0.10
  -3  -3   4    2.11    0.16
   3   3  -3    0.89    0.12
   3   3  -3    0.61    0.09
  -3   3   3    0.73    0.07
   3  -3  -3    0.61    0.07
  -3  -3   3    0.40    0.08
   3  -3  -3    0.62    0.06
   3  -3  -3    0.68    0.09
  -3  -3   3    0.74    0.07
  -3  -3   3    0.67    0.09
  -3   3   2    1.11    0.08
   3   3  -2    1.07    0.12
   3   3  -2    1.15    0.12
  -3   3   2    1.12    0.08
   3  -3  -2    0.88    0.09
  -3  -3   2    1.55    0.12
   3  -3  -2    1.11    0.11
  -3  -3   2    1.32    0.12
   3  -3  -2    1.09    0.08
  -3  -3   2    1.31    0.08
  -3   3   1   58.59    1.18
   3   3  -1   59.60    1.25
   3   3  -1   59.21    1.18
  -3   3   1   59.65    1.20
   3   3  -1   59.65    1.25
   3  -3  -1   60.77    1.23
  -3  -3   1   58.76    1.23
   3  -3  -1   61.08    1.26
  -3  -3   1   59.85    1.17
   3  -3  -1   59.14    1.17
   3   3   0    7.82    0.26
  -3   3   0    7.81    0.25
   3   3   0    7.97    0.27
  -3   3   0    7.99    0.23
   3   3   0    7.55    0.22
   3  -3   0    8.14    0.22
   3  -3   0    8.30    0.29
   3  -3   0    7.77    0.27
  -3  -3   0    7.43    0.21
  -3  -3   0    7.98    0.25
   3   3   1    0.06    0.05
   3   3   1   -0.01    0.04
  -3   3  -1    0.03    0.04
   3   3   1    0.03    0.03
  -3   3  -1   -0.02    0.03
   3  -3   1    0.02    0.05
   3  -3   1    0.01    0.03
  -3  -3  -1    0.02    0.02
  -3  -3  -1    0.04    0.04
   3   3   2   19.94    0.47
  -3   3  -2   19.14    0.51
   3   3   2   20.56    0.50
   3   3   2   20.02    0.43
  -3   3  -2   20.32    0.46
   3  -3   2   19.78    0.54
   3  -3   2   20.26    0.46
  -3  -3  -2   20.04    0.42
  -3  -3  -2   19.92    0.46
   3  -3   2   20.64    0.53
   3   3   3    5.10    0.20
   3   3   3    4.99    0.15
   3   3   3    5.31    0.18
  -3   3  -3    4.85    0.22
  -3   3  -3    5.35    0.18
   3  -3   3    5.31    0.23
   3  -3   3    5.20    0.25
   3  -3   3    5.27    0.18
  -3  -3  -3    5.00    0.13
  -3  -3  -3    5.23    0.16
  -3   3  -4   19.35    0.53
   3   3   4   19.16    0.47
   3   3   4   19.27    0.44
   3   3   4   19.49    0.42
  -3  -3  -4   19.77    0.40
   3  -3   4   19.88    0.56
  -3  -3  -4   19.30    0.39
   3  -3   4   19.59    0.45
   3  -3   4   19.34    0.53
   3   3   5    0.19    0.03
   3   3   5    0.22    0.06
  -3   3  -5    0.13    0.07
   3  -3   5    0.11    0.07
   3  -3   5    0.24    0.08
   3  -3   5    0.21    0.05
   3   3   6   48.24    1.02
   3   3   6   48.66    0.95
  -3   3  -6   49.63    1.12
   3   3   6   48.91    0.96
   3  -3   6   48.24    1.11
   3  -3   6   52.01    1.17
   3  -3   6   49.57    1.01
   3   3   7    2.60    0.14
   3   3   7    2.43    0.09
   3   3   7    2.55    0.10
  -3   3  -7    2.23    0.19
   3  -3   7    2.46    0.13
   3  -3   7    2.67    0.19
   3  -3   7    2.25    0.20
  -3   3  -8   62.26    1.39
   3   3   8   61.73    1.20
   3   3   8   63.34    1.26
   3   3   8   62.13    1.20
   3  -3   8   65.07    1.46
   3  -3   8   62.78    1.38
   3  -3   8   62.27    1.27
   3   3   9    0.80    0.07
  -3   3  -9    0.80    0.13
   3   3   9    0.59    0.06
   3  -3   9    0.67    0.12
   3  -3   9    0.74    0.14
   3  -3   9    0.47    0.08
  -3   3 -10    2.02    0.21
   3   3  10    2.32    0.11
   3   3  10    2.33    0.10
   3  -3  10    2.03    0.14
   3  -3  10    1.92    0.23
   3  -3  10    2.30    0.22
  -3   3 -11    9.66    0.41
   3   3  11    9.66    0.25
   3   3  11    9.94    0.26
   3  -3  11    9.88    0.32
   3  -3  11   10.04    0.48
   3  -3  11    9.85    0.41
  -3   3 -12    0.51    0.14
   3   3  12    0.33    0.06
   3   3  12    0.39    0.06
   3  -3  12    0.32    0.13
   3  -3  12    0.30    0.15
   3  -3  12    0.41    0.09
   3   3  13    2.77    0.14
  -3   3 -13    2.96    0.27
   3   3  13    2.73    0.13
   3  -3  13    2.74    0.28
   3  -3  13    2.32    0.28
   3   3  14   13.56    0.32
  -3   3 -14   13.57    0.54
   3   3  14   13.62    0.35
   3  -3  14   13.26    0.63
   3  -3  14   13.18    0.53
  -3   3 -15    0.98    0.19
   3   3  15    0.78    0.10
   3  -3  15    0.75    0.19
   3  -3  15    0.62    0.26
  -3   3 -16    0.11    0.17
   3   3  16    0.13    0.08
   3  -3  16    0.07    0.25
   3  -3  16    0.43    0.19
  -3   3 -17    9.42    0.50
   3   3  17    9.12    0.31
   3  -3  17    9.29    0.67
   3  -3  17    9.74    0.54
   3   3  18    0.47    0.12
  -3   3 -18    0.58    0.22
   3  -3  18    0.30    0.25
  -3   3 -19    1.28    0.27
   3  -3  19    1.29    0.31
   3  -3  19    1.68    0.21
   3   4 -20    2.40    0.37
  -3   4  20    3.28    0.32
   3   4 -19    9.04    0.61
  -3   4  19    8.76    0.38
   3   4 -19    8.25    0.44
   3   4 -18    0.15    0.16
  -3   4  18   -0.06    0.12
   3   4 -18    0.13    0.22
  -3  -4  18   -0.20    0.23
  -3   4  17    0.07    0.11
   3   4 -17    0.07    0.20
   3   4 -17    0.30    0.15
  -3  -4  17   -0.04    0.25
  -3  -4  17    0.28    0.21
   3   4 -16    1.66    0.21
   3   4 -16    1.56    0.26
  -3   4  16    1.81    0.19
  -3  -4  16    1.69    0.29
  -3  -4  16    1.61    0.24
  -3   4  15    1.87    0.18
   3   4 -15    2.24    0.29
   3   4 -15    1.61    0.26
  -3  -4  15    1.42    0.28
  -3  -4  15    1.80    0.25
  -3   4  14    0.05    0.08
   3   4 -14    0.29    0.13
   3   4 -14    0.30    0.18
   3  -4 -14    0.26    0.07
  -3  -4  14   -0.09    0.18
   3  -4 -14    0.24    0.07
  -3  -4  14    0.11    0.14
  -3   4  13    0.24    0.08
   3   4 -13    0.23    0.13
   3   4 -13    0.29    0.17
   3  -4 -13    0.27    0.08
  -3  -4  13    0.25    0.17
   3  -4 -13    0.43    0.08
  -3  -4  13    0.34    0.15
  -3   4  12   12.15    0.39
   3   4 -12   12.97    0.49
   3   4 -12   12.18    0.55
   3  -4 -12   12.84    0.36
   3  -4 -12   12.74    0.38
  -3  -4  12   13.01    0.56
  -3  -4  12   12.87    0.52
   3   4 -11    2.76    0.28
  -3   4  11    2.57    0.15
   3   4 -11    2.74    0.25
  -3  -4  11    2.94    0.27
   3  -4 -11    2.66    0.16
  -3  -4  11    3.17    0.30
   3  -4 -11    2.67    0.18
  -3   4  10   12.36    0.34
   3   4 -10   11.73    0.49
   3   4 -10   12.14    0.46
  -3  -4  10   11.87    0.49
   3  -4 -10   12.06    0.35
   3  -4 -10   11.82    0.38
  -3  -4  10   12.35    0.48
  -3   4   9   19.81    0.48
   3   4  -9   19.48    0.65
   3   4  -9   19.11    0.61
  -3  -4   9   20.44    0.65
  -3  -4   9   21.02    0.63
   3  -4  -9   19.15    0.49
   3  -4  -9   18.85    0.53
  -3   4   8    0.42    0.06
   3   4  -8    0.43    0.11
   3   4  -8    0.50    0.13
  -3  -4   8    0.48    0.11
   3  -4  -8    0.63    0.08
   3  -4  -8    0.30    0.08
  -3  -4   8    0.40    0.07
  -3  -4   8    0.40    0.12
   3   4  -7    0.61    0.13
   3   4  -7    0.45    0.11
  -3   4   7    0.82    0.09
   3  -4  -7    0.67    0.10
   3  -4  -7    0.63    0.07
  -3  -4   7    0.91    0.11
   3  -4  -7    0.73    0.09
  -3  -4   7    0.63    0.19
  -3  -4   7    0.70    0.12
   3   4  -6    0.17    0.09
  -3   4   6    0.12    0.05
   3   4  -6    0.12    0.08
  -3  -4   6    0.26    0.07
  -3  -4   6    0.24    0.10
  -3  -4   6    0.15    0.08
   3  -4  -6    0.14    0.05
   3  -4  -6    0.09    0.05
   3  -4  -6    0.18    0.07
   3   4  -5   19.26    0.59
  -3   4   5   19.07    0.46
  -3   4   5   18.91    0.42
   3   4  -5   19.22    0.58
  -3  -4   5   19.90    0.57
   3  -4  -5   19.35    0.54
  -3  -4   5   19.73    0.58
   3  -4  -5   18.78    0.46
   3  -4  -5   18.96    0.46
  -3  -4   5   19.08    0.48
   3   4  -4    4.14    0.25
  -3   4   4    4.36    0.15
  -3   4   4    4.06    0.17
  -3  -4   4    3.94    0.24
   3  -4  -4    4.20    0.18
   3  -4  -4    4.29    0.22
   3  -4  -4    4.16    0.16
  -3  -4   4    4.35    0.18
  -3  -4   4    4.37    0.24
  -3   4   3   26.76    0.59
  -3   4   3   26.09    0.59
   3   4  -3   25.90    0.69
  -3  -4   3   26.93    0.60
   3  -4  -3   25.98    0.68
  -3  -4   3   26.91    0.69
   3  -4  -3   25.89    0.58
   3  -4  -3   25.92    0.62
  -3  -4   3   26.36    0.69
  -3   4   2   37.46    0.80
  -3   4   2   37.49    0.79
   3   4  -2   36.58    0.89
   3   4  -2   35.93    0.88
  -3  -4   2   36.91    0.87
   3  -4  -2   37.30    0.78
  -3  -4   2   36.54    0.78
  -3  -4   2   36.14    0.87
   3  -4  -2   37.07    0.88
   3  -4  -2   36.55    0.83
   3   4  -1   34.21    0.83
  -3   4   1   35.47    0.78
   3   4  -1   35.07    0.76
   3   4  -1   33.91    0.84
  -3   4   1   35.61    0.76
  -3  -4   1   35.58    0.83
  -3  -4   1   34.70    0.74
   3  -4  -1   34.63    0.75
   3  -4  -1   35.38    0.85
  -3  -4   1   35.67    0.82
   3  -4  -1   34.97    0.82
  -3   4   0    3.41    0.18
   3   4   0    3.73    0.21
   3   4   0    3.50    0.20
  -3   4   0    3.33    0.16
   3   4   0    3.60    0.15
  -3  -4   0    3.61    0.19
   3  -4   0    3.58    0.22
  -3  -4   0    3.55    0.14
   3  -4   0    3.47    0.20
   3  -4   0    3.58    0.15
   3   4   1   31.98    0.78
  -3   4  -1   33.67    0.71
  -3   4  -1   31.00    0.75
   3   4   1   31.55    0.69
   3   4   1   31.66    0.75
   3  -4   1   33.01    0.81
  -3  -4  -1   32.18    0.67
   3  -4   1   32.74    0.71
   3  -4   1   33.11    0.80
  -3  -4  -1   31.36    0.75
   3   4   2   18.11    0.43
  -3   4  -2   18.37    0.51
   3   4   2   17.84    0.51
   3   4   2   18.67    0.48
  -3   4  -2   18.63    0.45
   3  -4   2   18.59    0.45
   3  -4   2   18.19    0.54
   3  -4   2   17.47    0.53
  -3  -4  -2   18.82    0.41
  -3  -4  -2   17.79    0.47
  -3   4  -3    4.80    0.19
   3   4   3    4.88    0.17
   3   4   3    4.70    0.20
   3   4   3    4.82    0.23
  -3   4  -3    4.84    0.24
   3  -4   3    4.87    0.19
   3  -4   3    4.97    0.27
  -3  -4  -3    4.77    0.19
   3  -4   3    4.78    0.26
  -3  -4  -3    4.86    0.15
   3   4   4    1.48    0.12
   3   4   4    1.56    0.14
  -3   4  -4    1.44    0.16
   3   4   4    1.61    0.10
  -3  -4  -4    1.64    0.11
  -3  -4  -4    1.55    0.08
   3  -4   4    1.73    0.18
   3  -4   4    1.50    0.11
   3  -4   4    1.70    0.19
   3   4   5    4.05    0.16
  -3   4  -5    3.69    0.23
   3   4   5    3.66    0.20
   3   4   5    3.59    0.14
  -3  -4  -5    3.91    0.12
  -3  -4  -5    3.86    0.13
   3  -4   5    3.81    0.17
   3  -4   5    4.03    0.25
   3   4   6    0.29    0.08
   3   4   6    0.29    0.05
  -3   4  -6    0.39    0.11
   3   4   6    0.36    0.05
   3  -4   6    0.38    0.11
   3  -4   6    0.28    0.07
   3  -4   6    0.18    0.10
   3   4   7    0.46    0.09
   3   4   7    0.55    0.05
   3   4   7    0.57    0.07
   3   4   7    0.54    0.06
  -3   4  -7    0.17    0.10
   3  -4   7    0.47    0.13
   3  -4   7    0.58    0.15
   3  -4   7    0.89    0.11
   3   4   8    1.46    0.10
  -3   4  -8    1.60    0.21
   3   4   8    1.42    0.14
   3  -4   8    1.24    0.19
   3  -4   8    1.32    0.13
   3  -4   8    1.32    0.18
  -3   4  -9    0.68    0.14
   3   4   9    0.73    0.08
   3  -4   9    0.57    0.09
   3  -4   9    0.47    0.12
   3  -4   9    0.56    0.16
   3   4  10    0.00    0.04
  -3   4 -10   -0.15    0.11
   3  -4  10    0.06    0.07
   3  -4  10    0.00    0.12
   3  -4  10   -0.15    0.13
   3   4  11    0.00    0.05
  -3   4 -11   -0.07    0.11
   3  -4  11    0.20    0.15
   3  -4  11    0.02    0.07
   3  -4  11    0.04    0.12
  -3   4 -12    1.54    0.22
   3   4  12    1.72    0.12
   3  -4  12    1.44    0.21
   3  -4  12    1.19    0.24
   3   4  13   12.70    0.33
  -3   4 -13   12.33    0.53
   3  -4  13   13.26    0.64
   3  -4  13   11.96    0.41
   3  -4  13   12.10    0.54
  -3   4 -14    0.28    0.15
   3   4  14    0.43    0.08
   3  -4  14    0.77    0.21
   3  -4  14    0.65    0.26
   3  -4  14    0.45    0.12
   3   4  15    0.46    0.08
  -3   4 -15    0.43    0.19
   3  -4  15    0.38    0.20
   3  -4  15    0.22    0.12
   3  -4  15    0.31    0.28
   3   4  16    1.44    0.16
  -3   4 -16    1.18    0.24
   3  -4  16    0.98    0.26
   3  -4  16    1.59    0.19
  -3   4 -17    2.50    0.32
   3  -4  17    1.97    0.32
   3  -4  17    2.85    0.28
  -3   4 -18    0.25    0.24
   3  -4  18   -0.08    0.15
   3  -4  18   -0.10    0.30
   3   5 -18    2.08    0.27
   3   5 -18    1.73    0.33
  -3   5  18    2.13    0.26
  -3  -5  18    2.36    0.31
   3   5 -17    1.84    0.25
  -3   5  17    2.27    0.23
   3   5 -17    1.85    0.32
  -3  -5  17    1.99    0.23
  -3   5  16   -0.02    0.10
   3   5 -16    0.15    0.17
   3   5 -16    0.10    0.22
  -3  -5  16   -0.10    0.23
  -3  -5  16    0.19    0.13
  -3   5  15    0.18    0.10
   3   5 -15   -0.19    0.21
   3   5 -15    0.02    0.16
  -3  -5  15    0.15    0.12
  -3  -5  15    0.36    0.21
  -3  -5  15    0.35    0.27
  -3   5  14    1.44    0.17
   3   5 -14    1.17    0.24
   3   5 -14    1.48    0.22
   3  -5 -14    1.12    0.14
  -3  -5  14    1.08    0.26
   3  -5 -14    1.36    0.13
  -3  -5  14    1.13    0.25
  -3  -5  14    1.61    0.19
   3   5 -13    3.21    0.32
  -3   5  13    3.14    0.20
   3   5 -13    3.26    0.36
   3  -5 -13    2.96    0.20
  -3  -5  13    3.19    0.24
   3  -5 -13    3.40    0.18
  -3  -5  13    2.21    0.30
  -3  -5  13    3.39    0.36
   3   5 -12   -0.36    0.14
   3   5 -12    0.06    0.17
  -3   5  12    0.00    0.07
   3  -5 -12    0.05    0.09
  -3  -5  12    0.04    0.15
   3  -5 -12    0.07    0.07
  -3  -5  12    0.16    0.09
   3   5 -11    7.76    0.50
   3   5 -11    8.72    0.48
  -3   5  11    8.53    0.30
   3  -5 -11    8.46    0.34
  -3  -5  11    8.53    0.34
   3  -5 -11    8.71    0.30
  -3  -5  11    9.00    0.46
   3   5 -10    4.36    0.43
  -3   5  10    5.00    0.22
   3   5 -10    5.07    0.34
  -3  -5  10    4.57    0.24
   3  -5 -10    4.56    0.22
   3  -5 -10    4.38    0.26
  -3  -5  10    4.93    0.34
   3   5  -9    7.53    0.41
   3   5  -9    6.92    0.39
  -3   5   9    7.65    0.27
   3  -5  -9    7.77    0.28
  -3  -5   9    7.05    0.44
  -3  -5   9    7.33    0.42
   3  -5  -9    7.36    0.33
  -3  -5   9    7.29    0.39
   3   5  -8   28.85    0.87
  -3   5   8   29.89    0.69
   3   5  -8   28.93    0.84
  -3  -5   8   31.69    0.90
   3  -5  -8   29.67    0.69
   3  -5  -8   29.49    0.77
  -3  -5   8   30.72    0.73
  -3  -5   8   29.99    0.86
   3   5  -7   30.04    0.87
   3   5  -7   29.65    0.84
  -3   5   7   29.66    0.69
  -3  -5   7   29.75    0.72
  -3  -5   7   28.41    0.85
  -3  -5   7   29.86    0.84
   3  -5  -7   30.73    0.78
   3  -5  -7   29.95    0.69
   3  -5  -7   29.75    0.64
   3   5  -6    4.44    0.30
  -3   5   6    4.15    0.20
   3   5  -6    4.17    0.29
   3  -5  -6    4.09    0.26
  -3  -5   6    4.72    0.30
  -3  -5   6    4.03    0.30
  -3  -5   6    4.45    0.21
   3  -5  -6    4.40    0.19
   3  -5  -6    4.22    0.19
  -3   5   5    0.16    0.08
   3   5  -5    0.18    0.10
   3   5  -5    0.08    0.10
  -3   5   5    0.18    0.05
  -3  -5   5    0.05    0.09
   3  -5  -5    0.13    0.05
   3  -5  -5    0.12    0.09
  -3  -5   5   -0.03    0.10
  -3  -5   5    0.13    0.06
   3  -5  -5    0.01    0.06
   3   5  -4   37.99    0.99
  -3   5   4   39.38    0.82
   3   5  -4   39.04    0.98
   3  -5  -4   39.51    0.88
   3  -5  -4   39.38    0.84
  -3  -5   4   39.61    0.86
  -3  -5   4   33.63    1.05
   3  -5  -4   39.64    0.96
   3   5  -3    0.72    0.15
   3   5  -3    0.46    0.12
  -3   5   3    0.57    0.08
  -3  -5   3    0.55    0.13
  -3  -5   3    0.47    0.12
   3  -5  -3    0.49    0.10
   3  -5  -3    0.67    0.13
   3  -5  -3    0.46    0.07
  -3  -5   3    0.54    0.08
  -3   5   2   47.57    1.02
   3   5  -2   47.93    1.12
   3   5  -2   47.43    1.14
   3  -5  -2   46.40    1.07
   3  -5  -2   47.89    1.13
  -3  -5   2   47.41    1.00
  -3  -5   2   48.73    1.12
   3  -5  -2   46.72    1.00
  -3  -5   2   47.57    1.11
   3   5  -1    5.56    0.28
  -3   5   1    5.52    0.24
   3   5  -1    5.96    0.31
   3   5  -1    5.32    0.22
  -3  -5   1    5.56    0.21
   3  -5  -1    5.08    0.30
   3  -5  -1    5.35    0.27
  -3  -5   1    5.47    0.28
  -3  -5   1    5.46    0.28
   3  -5  -1    5.70    0.22
   3   5   0    2.08    0.19
   3   5   0    1.86    0.20
   3   5   0    2.24    0.14
  -3   5   0    2.15    0.17
  -3  -5   0    2.29    0.19
   3  -5   0    2.35    0.21
  -3  -5   0    2.11    0.13
   3  -5   0    2.08    0.14
   3   5   1    2.57    0.22
  -3   5  -1    2.39    0.19
  -3   5  -1    2.65    0.19
   3   5   1    2.64    0.15
   3   5   1    2.45    0.19
   3  -5   1    2.85    0.16
  -3  -5  -1    2.66    0.13
   3  -5   1    2.77    0.23
  -3  -5  -1    2.94    0.20
   3  -5   1    2.11    0.26
   3   5   2   12.24    0.44
  -3   5  -2   12.45    0.42
   3   5   2   12.66    0.40
  -3   5  -2   12.43    0.38
   3   5   2   12.80    0.35
  -3  -5  -2   12.57    0.40
   3  -5   2   12.84    0.47
   3  -5   2   12.37    0.47
   3  -5   2   12.51    0.36
  -3  -5  -2   12.45    0.32
   3   5   3    6.60    0.26
  -3   5  -3    6.98    0.26
  -3   5  -3    6.29    0.31
   3   5   3    6.45    0.31
   3   5   3    6.80    0.23
   3  -5   3    7.24    0.36
   3  -5   3    6.63    0.25
   3  -5   3    6.16    0.33
  -3  -5  -3    6.45    0.20
  -3  -5  -3    6.76    0.27
  -3   5  -4    7.26    0.34
   3   5   4    7.20    0.32
   3   5   4    6.89    0.26
   3   5   4    6.99    0.24
  -3  -5  -4    7.03    0.27
   3  -5   4    7.43    0.38
   3  -5   4    6.84    0.36
   3  -5   4    7.34    0.26
  -3  -5  -4    7.29    0.21
  -3   5  -5   27.63    0.78
   3   5   5   28.78    0.75
   3   5   5   28.28    0.65
   3   5   5   28.54    0.64
   3  -5   5   29.22    0.69
   3  -5   5   29.24    0.85
   3  -5   5   28.95    0.82
  -3  -5  -5   28.74    0.65
  -3  -5  -5   28.05    0.60
   3   5   6   69.97    1.39
   3   5   6   70.84    1.41
   3   5   6   70.80    1.52
  -3   5  -6   69.18    1.58
   3  -5   6   71.76    1.62
  -3  -5  -6   68.91    1.35
   3  -5   6   71.92    1.47
  -3  -5  -6   70.22    1.38
   3  -5   6   71.67    1.66
   3   5   7    5.45    0.21
  -3   5  -7    5.48    0.34
   3   5   7    5.41    0.28
   3   5   7    5.34    0.17
   3  -5   7    5.39    0.38
   3  -5   7    5.56    0.25
   3  -5   7    5.54    0.36
   3   5   8   88.17    1.82
   3   5   8   91.39    1.72
   3  -5   8   90.92    1.96
   3  -5   8   76.82    2.01
  -3   5  -9    1.17    0.20
   3   5   9    1.37    0.13
   3  -5   9    1.58    0.22
   3  -5   9    1.61    0.17
   3   5  10    7.60    0.25
  -3   5 -10    6.89    0.41
   3  -5  10    7.76    0.31
   3  -5  10    7.91    0.45
  -3   5 -11   13.62    0.56
   3   5  11   13.07    0.37
   3  -5  11   13.78    0.59
   3  -5  11   13.59    0.44
  -3   5 -12   -0.03    0.15
   3   5  12    0.18    0.07
   3  -5  12   -0.05    0.09
   3  -5  12   -0.08    0.18
   3  -5  12    0.17    0.23
   3   5  13    9.95    0.36
  -3   5 -13    9.97    0.52
   3  -5  13   10.15    0.56
   3  -5  13   10.13    0.39
   3  -5  13    9.03    0.63
   3   5  14    0.03    0.08
  -3   5 -14    0.04    0.20
   3  -5  14   -0.16    0.23
   3  -5  14   -0.16    0.11
   3   5  15    0.21    0.09
  -3   5 -15    0.02    0.20
   3  -5  15    0.29    0.14
   3  -5  15   -0.04    0.26
   3   5  16    3.18    0.23
  -3   5 -16    3.88    0.47
   3  -5  16    3.24    0.30
  -3   5 -17    0.79    0.28
   3  -5  17    0.68    0.18
  -3   6  17    0.24    0.16
   3   6 -17    0.15    0.24
   3   6 -17    0.23    0.30
  -3  -6  17    0.12    0.18
   3   6 -16    0.87    0.24
   3   6 -16    0.77    0.30
  -3   6  16    0.64    0.16
  -3  -6  16    0.82    0.19
  -3   6  15   -0.11    0.11
   3   6 -15    0.05    0.24
   3   6 -15   -0.24    0.18
  -3  -6  15    0.14    0.13
  -3   6  14    0.36    0.11
   3   6 -14   -0.11    0.22
   3   6 -14    0.20    0.19
   3  -6 -14    0.28    0.09
  -3  -6  14    0.19    0.13
   3  -6 -14    0.23    0.09
   3   6 -13    0.22    0.21
   3   6 -13    0.25    0.19
  -3   6  13    0.38    0.11
   3  -6 -13    0.39    0.10
   3  -6 -13    0.19    0.12
  -3  -6  13    0.20    0.12
  -3  -6  13    0.26    0.22
   3   6 -12   -0.15    0.16
  -3   6  12    0.11    0.09
   3   6 -12    0.31    0.19
   3  -6 -12    0.01    0.08
   3  -6 -12    0.09    0.11
  -3  -6  12    0.41    0.21
  -3  -6  12    0.02    0.11
   3   6 -11    1.01    0.20
   3   6 -11    1.21    0.25
  -3   6  11    1.18    0.14
  -3  -6  11    1.51    0.20
   3  -6 -11    1.28    0.17
   3  -6 -11    1.02    0.16
  -3  -6  11    0.85    0.21
   3   6 -10   10.65    0.55
  -3   6  10   10.57    0.36
   3   6 -10   11.14    0.52
  -3  -6  10   10.69    0.40
   3  -6 -10   10.72    0.43
   3  -6 -10   10.17    0.35
   3   6  -9   18.38    0.68
   3   6  -9   18.41    0.71
  -3   6   9   18.85    0.51
   3  -6  -9   18.09    0.50
  -3  -6   9   18.99    0.55
   3   6  -8   10.69    0.50
  -3   6   8   10.32    0.35
   3   6  -8   10.07    0.51
  -3  -6   8   11.20    0.53
   3  -6  -8   10.60    0.44
   3  -6  -8    9.74    0.34
  -3  -6   8   10.00    0.37
  -3   6   7    1.14    0.15
   3   6  -7    0.70    0.16
  -3  -6   7    1.30    0.22
   3  -6  -7    0.80    0.16
  -3  -6   7    1.16    0.16
   3  -6  -7    1.17    0.13
   3  -6  -7    1.43    0.15
  -3   6   6    0.37    0.09
  -3   6   6    0.17    0.06
   3   6  -6    0.23    0.13
   3   6  -6    0.19    0.14
   3  -6  -6    0.34    0.13
  -3  -6   6    0.32    0.09
   3  -6  -6    0.21    0.08
  -3  -6   6    0.16    0.14
  -3  -6   6    0.14    0.14
   3  -6  -6    0.14    0.07
  -3   6   5    2.95    0.16
   3   6  -5    2.74    0.29
  -3   6   5    3.22    0.19
   3   6  -5    2.90    0.36
  -3  -6   5    2.71    0.29
  -3  -6   5    3.30    0.21
   3  -6  -5    3.12    0.28
   3  -6  -5    2.99    0.18
  -3  -6   5    3.16    0.30
   3  -6  -5    2.78    0.20
  -3   6   4   22.16    0.55
   3   6  -4   20.97    0.82
  -3   6   4   21.42    0.57
   3   6  -4   23.39    0.72
   3  -6  -4   22.15    0.61
  -3  -6   4   22.39    0.57
   3  -6  -4   22.47    0.70
  -3  -6   4   21.78    0.71
   3  -6  -4   22.57    0.56
  -3  -6   4   22.41    0.70
  -3   6   3    2.30    0.17
   3   6  -3    2.08    0.24
   3   6  -3    2.58    0.27
  -3   6   3    2.61    0.18
   3  -6  -3    2.46    0.16
   3  -6  -3    2.62    0.26
  -3  -6   3    2.71    0.17
  -3  -6   3    1.94    0.25
   3  -6  -3    2.35    0.22
  -3  -6   3    2.10    0.26
   3   6  -2   15.98    0.56
  -3   6   2   16.37    0.48
  -3   6   2   16.57    0.47
   3   6  -2   16.60    0.59
  -3  -6   2   16.65    0.57
  -3  -6   2   16.48    0.56
   3  -6  -2   16.71    0.59
   3  -6  -2   16.77    0.45
  -3  -6   2   16.86    0.45
   3  -6  -2   17.14    0.54
  -3   6   1    1.51    0.17
   3   6  -1    0.91    0.16
   3   6  -1    1.76    0.20
  -3   6   1    1.65    0.16
   3   6  -1    1.48    0.15
  -3  -6   1    1.12    0.19
   3  -6  -1    1.13    0.17
  -3  -6   1    1.61    0.14
   3  -6  -1    1.19    0.17
   3  -6  -1    1.59    0.14
  -3  -6   1    1.23    0.17
   3   6   0   50.13    1.15
   3   6   0   47.72    1.20
  -3   6   0   48.44    1.11
   3   6   0   49.79    1.07
  -3   6   0   49.18    1.07
   3  -6   0   50.26    1.06
   3  -6   0   49.23    1.22
  -3  -6   0   48.35    1.02
   3  -6   0   41.11    1.26
  -3  -6   0   47.54    1.15
   3   6   1    0.62    0.13
   3   6   1    0.63    0.10
  -3   6  -1    0.37    0.08
  -3   6  -1    0.68    0.13
   3   6   1    0.43    0.14
   3  -6   1    0.58    0.15
   3  -6   1    0.63    0.09
  -3  -6  -1    0.61    0.14
   3  -6   1    0.39    0.14
  -3  -6  -1    0.53    0.08
   3   6   2    0.60    0.09
   3   6   2    0.53    0.12
  -3   6  -2    0.71    0.10
   3   6   2    0.68    0.15
  -3   6  -2    0.73    0.14
  -3  -6  -2    0.87    0.09
   3  -6   2    0.63    0.10
   3  -6   2    0.50    0.14
  -3  -6  -2    0.69    0.13
   3  -6   2    0.58    0.15
   3   6   3    0.55    0.11
   3   6   3    0.43    0.09
  -3   6  -3    0.46    0.13
  -3   6  -3    0.53    0.10
   3   6   3    0.57    0.14
  -3  -6  -3    0.36    0.06
   3  -6   3    0.44    0.14
  -3  -6  -3    0.63    0.12
   3  -6   3    0.20    0.14
   3   6   4    4.61    0.24
   3   6   4    4.87    0.31
   3   6   4    4.65    0.22
  -3   6  -4    4.79    0.31
   3  -6   4    4.70    0.24
  -3  -6  -4    4.72    0.18
   3  -6   4    5.16    0.37
  -3  -6  -4    4.44    0.25
   3   6   5   15.95    0.44
   3   6   5   15.60    0.43
  -3   6  -5   15.69    0.58
   3   6   5   15.49    0.54
   3  -6   5   15.18    0.46
  -3  -6  -5   15.56    0.45
   3  -6   5   15.37    0.62
  -3  -6  -5   15.13    0.38
   3   6   6    0.26    0.11
   3   6   6    0.11    0.07
   3   6   6    0.03    0.07
  -3   6  -6    0.05    0.13
   3  -6   6    0.00    0.07
   3  -6   6   -0.12    0.14
   3  -6   6    0.12    0.16
  -3  -6  -6    0.21    0.08
  -3  -6  -6    0.09    0.05
   3   6   7    0.13    0.08
  -3   6  -7    0.32    0.16
   3   6   7    0.13    0.06
   3   6   7    0.30    0.12
   3  -6   7    0.14    0.16
   3  -6   7    0.38    0.11
  -3  -6  -7    0.24    0.06
   3  -6   7    0.01    0.29
  -3  -6  -7    0.21    0.05
   3   6   8    1.18    0.15
  -3   6  -8    1.26    0.21
   3  -6   8    0.95    0.21
   3  -6   8    1.03    0.14
   3   6   9    1.17    0.16
  -3   6  -9    1.07    0.20
   3  -6   9    1.76    0.20
   3  -6   9    1.00    0.21
   3   6  10   -0.04    0.08
  -3   6 -10   -0.07    0.15
   3  -6  10   -0.19    0.09
   3  -6  10    0.07    0.17
   3   6  11    2.16    0.19
  -3   6 -11    2.18    0.29
   3  -6  11    1.97    0.22
   3  -6  11    1.70    0.56
   3  -6  11    1.71    0.27
   3   6  12    5.86    0.27
  -3   6 -12    5.39    0.44
   3  -6  12    5.23    0.31
   3  -6  12    5.04    0.52
  -3   6 -13   -0.04    0.21
   3   6  13    0.13    0.10
   3  -6  13    0.03    0.13
   3  -6  13    0.15    0.43
   3   6  14    1.86    0.23
  -3   6 -14    1.55    0.30
   3  -6  14    1.51    0.20
   3   6  15    0.45    0.14
  -3   6 -15    0.52    0.28
   3  -6  15    0.32    0.16
   3   7 -15    5.19    0.53
   3   7 -15    4.90    0.58
  -3   7  14    0.20    0.15
   3   7 -14   -0.26    0.23
   3   7 -14    0.04    0.27
  -3  -7  14   -0.32    0.15
  -3   7  13    5.50    0.34
   3   7 -13    4.73    0.48
   3   7 -13    6.36    0.56
   3  -7 -13    5.76    0.27
  -3  -7  13    5.49    0.36
   3   7 -12    0.91    0.26
   3   7 -12    0.87    0.27
  -3   7  12    1.35    0.18
  -3  -7  12    1.28    0.19
   3  -7 -12    1.05    0.14
   3  -7 -12    1.30    0.19
   3   7 -11   14.28    0.69
  -3   7  11   13.66    0.47
   3   7 -11   14.45    0.66
  -3  -7  11   14.03    0.50
   3  -7 -11   13.67    0.44
   3  -7 -11   14.15    0.53
   3   7 -10    0.83    0.25
   3   7 -10    0.73    0.23
  -3   7  10    1.19    0.16
   3  -7 -10    0.87    0.18
  -3  -7  10    1.04    0.16
   3  -7 -10    0.85    0.14
  -3  -7  10    0.34    0.23
  -3  -7  10    0.46    0.30
   3   7  -9    5.71    0.46
   3   7  -9    5.44    0.45
  -3   7   9    5.43    0.30
   3  -7  -9    5.81    0.28
   3  -7  -9    5.75    0.38
  -3  -7   9    5.34    0.31
  -3  -7   9    6.29    0.52
  -3  -7   9    4.87    0.53
  -3   7   8    3.38    0.25
   3   7  -8    4.45    0.40
   3   7  -8    3.94    0.40
  -3  -7   8    3.82    0.45
   3  -7  -8    3.78    0.34
   3  -7  -8    4.04    0.24
  -3  -7   8    3.71    0.48
  -3  -7   8    3.76    0.26
   3   7  -7    0.95    0.22
  -3   7   7    1.34    0.19
   3   7  -7    0.95    0.23
   3  -7  -7    1.72    0.23
  -3  -7   7    0.99    0.14
   3  -7  -7    1.13    0.14
  -3  -7   7    1.48    0.26
   3  -7  -7    1.23    0.16
  -3   7   6    0.58    0.09
   3   7  -6    0.64    0.20
  -3   7   6    0.41    0.11
   3   7  -6    0.45    0.18
  -3  -7   6    0.32    0.11
   3  -7  -6    0.47    0.12
   3  -7  -6    0.44    0.11
   3  -7  -6    0.40    0.17
  -3   7   5    1.74    0.16
   3   7  -5    1.82    0.25
   3   7  -5    1.62    0.24
  -3   7   5    2.30    0.21
   3  -7  -5    1.83    0.22
  -3  -7   5    1.80    0.25
  -3  -7   5    2.10    0.19
   3  -7  -5    2.38    0.32
   3   7  -4    0.14    0.15
  -3   7   4    0.49    0.11
  -3  -7   4    0.68    0.19
   3  -7  -4    0.40    0.10
  -3  -7   4    0.36    0.09
   3  -7  -4    0.46    0.17
   3  -7  -4    0.39    0.13
   3   7  -3    4.35    0.35
  -3   7   3    4.01    0.25
  -3   7   3    4.04    0.24
   3   7  -3    3.41    0.34
  -3  -7   3    3.47    0.33
  -3  -7   3    4.22    0.35
   3  -7  -3    3.68    0.21
  -3  -7   3    3.64    0.22
   3  -7  -3    3.04    0.29
   3  -7  -3    3.67    0.34
  -3   7   2    0.05    0.09
   3   7  -2   -0.03    0.15
   3   7  -2   -0.06    0.13
  -3   7   2    0.12    0.10
  -3  -7   2    0.08    0.15
   3  -7  -2    0.06    0.13
  -3  -7   2    0.10    0.08
  -3  -7   2   -0.06    0.13
   3  -7  -2   -0.02    0.07
   3  -7  -2    0.09    0.15
  -3   7   1    1.62    0.18
   3   7  -1    1.45    0.20
   3   7  -1    1.31    0.21
   3  -7  -1    1.77    0.17
   3  -7  -1    1.26    0.21
   3  -7  -1    1.82    0.23
  -3  -7   1    1.44    0.16
  -3  -7   1    1.56    0.21
   3   7   0    0.20    0.10
   3   7   0    0.18    0.13
  -3   7   0    0.10    0.12
   3   7   0    0.02    0.14
  -3  -7   0    0.23    0.08
   3  -7   0    0.35    0.16
   3  -7   0    0.13    0.16
  -3  -7   0   -0.05    0.13
   3  -7   0    0.04    0.08
   3   7   1    0.09    0.09
   3   7   1    0.04    0.13
  -3   7  -1    0.07    0.12
   3   7   1    0.14    0.13
   3  -7   1    0.04    0.17
  -3  -7  -1    0.04    0.13
   3  -7   1    0.08    0.08
  -3  -7  -1    0.08    0.07
   3   7   2    7.41    0.42
   3   7   2    7.57    0.32
   3   7   2    7.66    0.36
  -3   7  -2    7.16    0.38
  -3  -7  -2    7.34    0.38
   3  -7   2    6.60    0.44
  -3  -7  -2    6.79    0.26
   3  -7   2    7.05    0.30
   3   7   3    0.67    0.18
   3   7   3    0.95    0.14
  -3   7  -3    0.52    0.16
   3   7   3    0.59    0.14
  -3  -7  -3    0.62    0.15
   3  -7   3    0.51    0.20
  -3  -7  -3    0.72    0.09
   3  -7   3    0.42    0.10
   3   7   4   34.08    0.83
   3   7   4   35.13    0.97
   3   7   4   34.81    0.83
  -3   7  -4   35.02    0.95
  -3  -7  -4   28.30    1.07
   3  -7   4   34.52    0.84
  -3  -7  -4   34.90    0.76
  -3   7  -5   14.41    0.58
   3   7   5   15.20    0.47
   3   7   5   14.89    0.58
   3   7   5   14.85    0.45
  -3  -7  -5   14.98    0.49
   3  -7   5   14.98    0.48
  -3  -7  -5   15.14    0.40
   3   7   6    1.09    0.14
  -3   7  -6    1.09    0.20
   3   7   6    0.96    0.19
   3   7   6    1.03    0.12
  -3  -7  -6    1.05    0.12
   3  -7   6    0.74    0.21
   3  -7   6    0.88    0.15
  -3  -7  -6    0.83    0.13
   3  -7   6    0.57    0.23
   3   7   7    1.02    0.12
   3   7   7    1.16    0.15
  -3   7  -7    0.80    0.20
   3  -7   7    1.11    0.29
   3  -7   7    1.34    0.17
  -3  -7  -7    1.14    0.16
  -3  -7  -7    1.05    0.12
   3  -7   7    0.45    0.20
   3   7   8    0.94    0.13
  -3   7  -8    0.48    0.20
   3  -7   8    0.36    0.27
   3  -7   8    0.62    0.13
   3  -7   8    0.44    0.23
  -3  -7  -8    0.60    0.06
  -3   7  -9    0.34    0.19
   3   7   9    0.18    0.11
   3  -7   9    0.08    0.12
   3  -7   9   -0.13    0.26
   3   7  10   -0.05    0.10
  -3   7 -10   -0.05    0.19
   3  -7  10    0.09    0.12
  -3   7 -11    1.14    0.25
   3   7  11    1.88    0.23
   3  -7  11    1.96    0.22
   3   7  12    0.58    0.15
  -3   7 -12    0.20    0.24
   3  -7  12    0.40    0.17
  -3   7 -13   -0.30    0.23
   3   7  13    0.20    0.15
   3  -7  13    0.22    0.17
   3   8 -12    0.02    0.27
   3   8 -12   -0.10    0.30
   3   8 -11    6.45    0.59
   3   8 -11    5.22    0.55
  -3  -8  11    6.12    0.38
   3  -8 -11    7.03    0.33
   3  -8 -11    5.82    0.43
   3   8 -10    3.95    0.50
   3   8 -10    4.15    0.52
   3  -8 -10    4.06    0.29
  -3  -8  10    4.34    0.34
   3  -8 -10    3.87    0.41
   3   8  -9    0.81    0.26
   3   8  -9    1.02    0.30
   3  -8  -9    0.70    0.14
   3  -8  -9    0.62    0.23
  -3  -8   9    0.89    0.17
   3   8  -8    0.17    0.23
   3   8  -8    0.27    0.22
   3  -8  -8   -0.05    0.21
   3  -8  -8    0.23    0.12
  -3  -8   8    0.25    0.13
  -3   8   7    3.10    0.30
   3   8  -7    3.08    0.42
   3   8  -7    4.21    0.46
   3  -8  -7    3.40    0.26
  -3  -8   7    2.35    0.42
  -3  -8   7    3.35    0.27
  -3   8   6    7.99    0.41
  -3   8   6    8.89    0.31
   3   8  -6    8.54    0.55
   3   8  -6    8.40    0.54
   3  -8  -6    9.07    0.37
  -3  -8   6    8.79    0.58
  -3  -8   6    8.35    0.57
   3  -8  -6    8.46    0.37
  -3  -8   6    8.89    0.38
   3   8  -5    4.53    0.46
  -3   8   5    4.94    0.32
  -3   8   5    4.69    0.25
   3   8  -5    4.83    0.43
  -3  -8   5    4.61    0.48
  -3  -8   5    4.80    0.29
   3  -8  -5    4.73    0.33
  -3  -8   5    5.12    0.48
   3  -8  -5    4.65    0.27
   3   8  -4    7.76    0.49
  -3   8   4    7.63    0.37
   3   8  -4    6.91    0.50
  -3   8   4    7.32    0.33
  -3  -8   4    7.37    0.34
   3  -8  -4    7.08    0.32
   3  -8  -4    7.64    0.41
  -3  -8   4    7.44    0.51
   3  -8  -4    7.23    0.51
  -3   8   3    0.48    0.16
   3   8  -3    0.39    0.20
  -3   8   3    0.59    0.14
   3   8  -3    0.88    0.22
  -3  -8   3    0.49    0.22
  -3  -8   3    0.53    0.12
   3  -8  -3    0.37    0.22
   3  -8  -3    0.67    0.19
   3  -8  -3    0.65    0.12
  -3   8   2    7.01    0.36
   3   8  -2    7.69    0.50
   3   8  -2    7.51    0.46
  -3   8   2    7.16    0.37
  -3  -8   2    6.34    0.47
   3  -8  -2    6.91    0.50
   3  -8  -2    7.32    0.46
  -3  -8   2    7.11    0.32
   3  -8  -2    7.03    0.32
  -3   8   1    1.43    0.19
   3   8  -1    0.88    0.23
  -3   8   1    1.09    0.18
   3  -8  -1    1.16    0.26
   3  -8  -1    1.26    0.16
  -3  -8   1    1.51    0.18
   3  -8  -1    1.27    0.22
   3   8   0   22.11    0.72
  -3   8   0   21.80    0.70
  -3   8   0   21.13    0.65
   3   8   0   20.93    0.79
   3  -8   0   20.89    0.81
  -3  -8   0   22.82    0.59
   3  -8   0   21.67    0.78
   3  -8   0   21.14    0.61
   3   8   1    0.00    0.18
  -3   8  -1    0.15    0.15
  -3   8  -1   -0.02    0.12
   3   8   1    0.22    0.13
   3   8   1    0.33    0.16
   3  -8   1    0.38    0.22
   3  -8   1   -0.13    0.10
  -3  -8  -1    0.08    0.09
  -3  -8  -1    0.13    0.17
   3  -8   1    0.23    0.22
   3   8   2    1.33    0.18
   3   8   2    1.17    0.19
  -3   8  -2    1.22    0.21
  -3   8  -2    1.09    0.17
   3   8   2    1.47    0.25
  -3  -8  -2    1.19    0.21
  -3  -8  -2    0.74    0.20
   3  -8   2    1.13    0.27
   3  -8   2    1.44    0.17
   3   8   3    2.35    0.25
  -3   8  -3    2.21    0.27
   3   8   3    2.31    0.28
   3   8   3    2.09    0.27
   3  -8   3    1.20    0.27
  -3  -8  -3    2.15    0.18
   3  -8   3    1.76    0.30
   3  -8   3    1.55    0.17
  -3  -8  -3    2.38    0.25
   3   8   4    3.46    0.41
   3   8   4    4.13    0.30
  -3   8  -4    3.81    0.38
   3   8   4    3.50    0.29
   3  -8   4    3.36    0.27
  -3  -8  -4    3.82    0.21
   3  -8   4    4.01    0.50
  -3  -8  -4    4.13    0.34
   3   8   5    0.67    0.15
   3   8   5    0.70    0.15
   3   8   5    1.34    0.24
  -3   8  -5    0.76    0.22
  -3  -8  -5    0.64    0.17
  -3  -8  -5    1.16    0.16
   3  -8   5    0.46    0.30
   3  -8   5    1.10    0.17
   3   8   6    1.11    0.14
  -3   8  -6    1.08    0.25
   3   8   6    1.16    0.17
   3  -8   6    0.85    0.17
  -3  -8  -6    1.25    0.16
  -3  -8  -6    0.95    0.17
   3   8   7    0.13    0.08
   3   8   7    0.17    0.14
  -3   8  -7    0.01    0.21
   3  -8   7    0.15    0.14
  -3  -8  -7    0.32    0.12
  -3  -8  -7    0.24    0.09
   3   8   8    0.28    0.16
  -3   8  -8    0.64    0.26
   3  -8   8    0.46    0.17
   3   8   9   -0.09    0.15
  -3   8  -9   -0.58    0.21
   3  -8   9    0.26    0.16
  -3   8 -10    1.36    0.31
   3   8  10    1.12    0.20
   3  -8  10    0.73    0.23
   3   9  -8    1.83    0.35
  -3  -9   8    1.59    0.32
   3  -9  -8    1.83    0.21
   3  -9  -8    1.75    0.32
   3   9  -7    0.42    0.35
   3   9  -7    0.50    0.30
   3  -9  -7    0.60    0.29
  -3  -9   7    0.49    0.17
   3  -9  -7    0.57    0.16
   3   9  -6    1.02    0.34
  -3   9   6    0.95    0.15
   3   9  -6    0.99    0.29
   3  -9  -6    0.97    0.17
  -3  -9   6    1.03    0.18
   3  -9  -6    0.70    0.30
  -3   9   5    7.58    0.35
   3   9  -5    7.35    0.61
   3   9  -5    8.74    0.59
   3  -9  -5    6.98    0.61
   3  -9  -5    8.16    0.38
  -3  -9   5    8.14    0.40
  -3   9   4    0.72    0.17
   3   9  -4    0.60    0.28
   3   9  -4    0.23    0.24
  -3  -9   4    0.47    0.15
   3  -9  -4    0.76    0.16
   3  -9  -4    0.44    0.22
   3   9  -3    0.29    0.27
   3   9  -3   -0.01    0.23
   3  -9  -3    0.08    0.13
   3  -9  -3    0.23    0.23
  -3  -9   3   -0.07    0.13
   3   9  -2    4.75    0.47
   3   9  -2    5.98    0.54
  -3   9   2    4.53    0.37
  -3  -9   2    4.67    0.31
   3  -9  -2    4.83    0.31
   3  -9  -2    4.17    0.48
  -3   9   1    0.16    0.18
   3   9  -1    0.10    0.22
   3   9  -1   -0.04    0.25
  -3  -9   1    0.01    0.26
   3  -9  -1   -0.13    0.12
  -3  -9   1   -0.18    0.11
  -3   9   0    1.76    0.25
   3   9   0    2.01    0.33
   3   9   0    1.71    0.28
  -3  -9   0    1.88    0.23
   3  -9   0    2.04    0.33
   3  -9   0    1.59    0.20
  -3  -9   0    1.68    0.30
   3   9   1    0.31    0.26
  -3   9  -1   -0.09    0.18
   3   9   1   -0.26    0.19
  -3  -9  -1   -0.43    0.24
   3  -9   1   -0.09    0.29
  -3  -9  -1   -0.11    0.10
   3  -9   1   -0.10    0.13
   3   9   2    5.79    0.55
   3   9   2    5.83    0.44
  -3   9  -2    6.77    0.49
   3  -9   2    6.20    0.35
   3  -9   2    6.30    0.65
  -3  -9  -2    6.65    0.32
  -3  -9  -2    6.99    0.52
   3   9   3    0.05    0.18
  -3   9  -3   -0.10    0.22
   3  -9   3    0.09    0.15
  -3  -9  -3    0.27    0.12
  -3   9  -4   21.45    0.81
   3   9   4   21.41    0.66
  -3  -9  -4   21.41    0.74
  -3  -9  -4   21.59    0.58
   3  -9   4   21.11    0.67
   3   9   5    0.44    0.20
  -3   9  -5    0.67    0.26
   3  -9   5    0.32    0.18
  -3  -9  -5    0.71    0.13
  -3   9  -6    6.78    0.56
   4   0 -22    1.24    0.26
  -4   0  22    1.44    0.28
  -4   0  21    0.29    0.19
   4   0 -21    0.11    0.16
  -4   0  20    7.35    0.43
   4   0 -20    7.56    0.40
   4   0 -19   -0.25    0.13
  -4   0  19    0.09    0.14
  -4   0  18   14.12    0.51
   4   0 -18   14.41    0.38
   4   0 -18   14.61    0.52
   4   0 -17   -0.02    0.08
  -4   0  17   -0.07    0.10
   4   0 -17    0.04    0.12
   4   0 -16    6.37    0.33
   4   0 -16    6.23    0.27
  -4   0  16    6.45    0.32
   4   0 -15    0.01    0.10
   4   0 -15   -0.01    0.07
  -4   0  15   -0.18    0.08
   4   0 -14   12.27    0.43
   4   0 -14   11.76    0.38
  -4   0  14   12.22    0.41
   4   0 -13    0.00    0.07
   4   0 -13    0.00    0.06
  -4   0  13    0.01    0.06
   4   0 -12    8.99    0.31
   4   0 -12    9.39    0.34
  -4   0  12    8.50    0.31
   4   0 -11   -0.05    0.05
   4   0 -11    0.06    0.07
  -4   0  11    0.14    0.06
   4   0 -10   29.11    0.71
   4   0 -10   29.93    0.70
  -4   0  10   29.47    0.69
   4   0  -9   -0.06    0.05
  -4   0   9    0.00    0.04
   4   0  -9    0.06    0.05
  -4   0   8   25.78    0.60
   4   0  -8   26.67    0.63
   4   0  -8   26.53    0.62
   4   0  -7    0.03    0.04
   4   0  -7    0.12    0.04
  -4   0   7    0.00    0.03
  -4   0   6    3.13    0.13
   4   0  -6    2.95    0.14
   4   0  -6    2.88    0.14
  -4   0   5    0.01    0.03
   4   0  -5    0.03    0.03
   4   0  -4    7.13    0.20
  -4   0   4    6.68    0.19
  -4   0   3   -0.01    0.02
   4   0  -3    0.03    0.02
   4   0  -2   73.16    1.42
  -4   0   2   76.13    1.41
  -4   0   1    0.02    0.01
   4   0  -1    0.00    0.01
  -4   0   0    6.18    0.14
   4   0   0    6.23    0.14
  -4   0  -1    0.02    0.01
   4   0   1    0.01    0.01
   4   0   2   10.95    0.27
   4   0   3    0.12    0.03
  -4   0  -4    8.30    0.23
   4   0   4    8.75    0.25
   4   0   5    0.06    0.04
  -4   0  -5    0.02    0.03
  -4   0  -6  106.81    2.06
   4   0   6  106.46    2.09
  -4   0  -7   -0.03    0.04
   4   0   7    0.00    0.02
   4   0   7    0.02    0.05
   4   0   8    5.55    0.24
  -4   0  -8    6.13    0.22
   4   0   8    6.14    0.17
  -4   0  -9   -0.01    0.05
   4   0   9   -0.09    0.06
   4   0   9    0.03    0.04
   4   0  10    0.03    0.05
   4   0  10    0.12    0.08
  -4   0 -10    0.17    0.06
  -4   0 -11   -0.04    0.06
   4   0  11   -0.01    0.09
   4   0  11    0.00    0.05
   4   0  12    4.29    0.20
  -4   0 -12    4.45    0.22
   4   0  12    4.19    0.28
   4   0  13   -0.06    0.07
  -4   0 -13   -0.07    0.07
   4   0  13    0.02    0.11
   4   0  14   -0.04    0.13
   4   0  14   -0.03    0.08
  -4   0 -14   -0.05    0.08
   4   0  15    0.00    0.09
  -4   0 -15    0.07    0.09
   4   0  15   -0.09    0.15
   4   0  16    1.03    0.21
  -4   0 -16    1.72    0.20
   4   0  16    1.34    0.17
   4   0  17    0.05    0.13
   4   0  17    0.54    0.22
  -4   0 -17   -0.12    0.11
   4   0  18   14.55    0.66
   4   0  18   12.64    0.56
  -4   0 -18   13.66    0.48
   4   0  19   -0.11    0.19
   4   0  19    0.11    0.26
  -4   0 -19   -0.02    0.14
  -4   1  22    1.76    0.26
   4   1 -22    1.70    0.28
   4   1 -21    3.90    0.40
  -4   1  21    3.07    0.35
   4  -1 -21    3.96    0.29
  -4  -1  21    3.39    0.41
   4   1 -20    6.86    0.45
  -4   1  20    7.02    0.39
   4  -1 -20    6.88    0.33
  -4  -1  20    6.79    0.44
  -4   1  19    7.16    0.37
   4   1 -19    7.14    0.28
   4  -1 -19    7.04    0.33
  -4  -1  19    7.54    0.43
  -4   1  18    0.15    0.12
   4   1 -18    0.39    0.16
   4   1 -18    0.35    0.11
  -4  -1  18    0.33    0.15
   4  -1 -18    0.42    0.12
   4   1 -17   10.70    0.48
  -4   1  17   10.91    0.41
   4   1 -17   11.18    0.39
  -4  -1  17   11.27    0.46
   4  -1 -17   10.84    0.39
   4  -1 -17   11.15    0.30
  -4   1  16    0.15    0.10
   4   1 -16   -0.02    0.12
   4   1 -16    0.13    0.09
  -4  -1  16    0.14    0.12
  -4  -1  16    0.20    0.13
   4  -1 -16   -0.07    0.09
   4  -1 -16    0.16    0.07
   4   1 -15    0.41    0.11
  -4   1  15    0.59    0.18
   4   1 -15    0.38    0.13
   4  -1 -15    0.56    0.10
  -4  -1  15    0.55    0.13
   4  -1 -15    0.49    0.10
  -4  -1  15    0.34    0.14
   4   1 -14   32.44    0.79
   4   1 -14   32.06    0.86
  -4   1  14   32.42    0.77
   4  -1 -14   32.24    0.74
  -4  -1  14   30.15    0.88
  -4  -1  14   30.66    0.94
   4  -1 -14   33.59    0.77
  -4   1  13   21.67    0.56
   4   1 -13   21.62    0.59
   4   1 -13   21.54    0.64
   4  -1 -13   22.01    0.55
  -4  -1  13   22.43    0.64
   4  -1 -13   20.89    0.56
  -4  -1  13   21.45    0.61
   4   1 -12    7.30    0.33
  -4   1  12    7.03    0.27
   4   1 -12    6.85    0.29
   4  -1 -12    7.07    0.26
   4  -1 -12    7.03    0.27
  -4  -1  12    7.20    0.30
  -4  -1  12    6.71    0.31
   4   1 -11    7.72    0.30
   4   1 -11    7.34    0.33
  -4   1  11    7.69    0.27
   4  -1 -11    7.95    0.27
  -4  -1  11    8.12    0.32
  -4  -1  11    7.63    0.30
   4  -1 -11    7.71    0.27
  -4   1  10   11.84    0.34
   4   1 -10   12.50    0.39
   4   1 -10   11.89    0.41
  -4  -1  10   12.09    0.38
   4  -1 -10   11.89    0.35
  -4  -1  10   11.92    0.39
   4  -1 -10   12.41    0.35
   4   1  -9    2.69    0.17
   4   1  -9    2.44    0.18
  -4   1   9    2.51    0.14
   4  -1  -9    2.56    0.15
  -4  -1   9    2.43    0.17
   4  -1  -9    2.77    0.15
  -4  -1   9    2.72    0.17
   4   1  -8   -0.01    0.05
  -4   1   8    0.05    0.04
   4   1  -8    0.01    0.05
   4  -1  -8   -0.03    0.04
   4  -1  -8    0.05    0.04
  -4  -1   8    0.01    0.06
  -4  -1   8   -0.02    0.04
   4   1  -7   27.33    0.66
   4   1  -7   27.31    0.65
  -4   1   7   27.02    0.60
  -4  -1   7   27.73    0.64
   4  -1  -7   26.92    0.61
  -4   1   6    4.91    0.16
   4   1  -6    5.06    0.20
   4   1  -6    4.52    0.20
   4  -1  -6    4.79    0.17
  -4  -1   6    4.80    0.19
  -4   1   5   47.68    0.97
   4   1  -5   49.62    1.03
   4   1  -5   48.07    1.01
   4  -1  -5   48.84    0.98
  -4  -1   5   48.42    1.00
   4   1  -4    1.63    0.10
   4   1  -4    1.75    0.11
  -4   1   4    1.53    0.08
  -4  -1   4    1.62    0.10
  -4   1   3   51.07    1.01
   4   1  -3   51.99    1.05
   4  -1  -3   52.03    1.02
  -4  -1   3   52.54    1.04
   4   1  -2    0.02    0.03
  -4   1   2    0.02    0.02
  -4  -1   2    0.04    0.02
   4  -1  -2    0.04    0.02
   4   1  -1  298.13    7.40
   4  -1  -1  338.49    7.19
   4  -1  -1  332.04    6.98
   4  -1   0  136.65    2.57
  -4   1  -1   65.21    1.24
  -4   1  -1   68.12    1.29
   4   1   1   65.82    1.24
   4  -1   1   66.19    1.25
   4  -1   1   64.89    1.30
  -4   1  -2   32.45    0.68
   4   1   2   32.20    0.60
  -4   1  -2   31.92    0.62
   4   1   2   31.35    0.59
   4  -1   2   32.29    0.69
   4  -1   2   31.87    0.63
  -4   1  -3    1.61    0.10
   4  -1   3    1.46    0.10
   4  -1   3    1.57    0.06
   4   1   4    0.15    0.03
  -4   1  -4    0.06    0.04
   4  -1   4    0.09    0.02
   4  -1   4    0.15    0.05
  -4   1  -5  118.81    2.27
   4   1   5  115.18    2.22
   4  -1   5  116.04    2.29
   4   1   6    0.04    0.04
  -4   1  -6    0.05    0.05
   4  -1   6    0.08    0.04
   4  -1   6    0.13    0.06
  -4   1  -7   22.18    0.55
   4   1   7   22.43    0.52
   4  -1   7   22.86    0.51
   4  -1   7   21.19    0.58
   4   1   8   11.02    0.33
  -4   1  -8   11.51    0.35
   4  -1   8   10.55    0.38
   4  -1   8   10.88    0.31
  -4   1  -9    4.75    0.22
   4   1   9    4.58    0.21
   4   1   9    4.52    0.13
   4  -1   9    4.32    0.19
   4  -1   9    4.62    0.26
  -4   1 -10   18.26    0.51
   4   1  10   17.86    0.39
   4   1  10   17.61    0.49
   4  -1  10   18.02    0.47
   4  -1  10   17.62    0.56
   4   1  11   10.99    0.28
   4   1  11   11.91    0.39
  -4   1 -11   10.76    0.38
   4  -1  11   10.58    0.50
   4  -1  11   11.22    0.36
   4   1  12   31.16    0.78
   4   1  12   31.37    0.68
  -4   1 -12   31.70    0.79
   4  -1  12   31.62    0.87
   4  -1  12   30.47    0.75
  -4   1 -13    0.54    0.12
   4   1  13    0.38    0.12
   4   1  13    0.46    0.08
   4  -1  13    0.62    0.11
   4  -1  13    0.49    0.17
  -4   1 -14    6.96    0.33
   4   1  14    6.67    0.34
   4   1  14    6.69    0.25
   4  -1  14    7.13    0.42
   4  -1  14    6.74    0.32
  -4   1 -15   11.08    0.43
   4   1  15   10.96    0.35
   4   1  15   11.91    0.46
   4  -1  15   10.74    0.42
   4  -1  15   10.83    0.54
   4   1  16    3.62    0.39
   4   1  16    3.11    0.21
   4  -1  16    3.05    0.40
   4  -1  16    2.94    0.29
  -4   1 -17   37.33    0.95
   4   1  17   36.59    0.98
   4   1  17   36.03    0.84
   4  -1  17   35.30    0.94
   4  -1  17   35.79    1.09
   4   1  18    6.98    0.47
   4   1  18    7.40    0.34
  -4   1 -18    7.12    0.39
   4  -1  18    8.04    0.44
   4  -1  18    6.71    0.58
  -4   1 -19    0.17    0.17
   4  -1  19   -0.07    0.29
   4  -1  19   -0.03    0.21
  -4   2  21    0.18    0.18
   4   2 -21    0.11    0.24
  -4  -2  21    0.44    0.32
   4   2 -20    0.63    0.13
  -4   2  20    0.73    0.17
   4   2 -20    0.52    0.23
   4  -2 -20    0.73    0.10
  -4  -2  20    0.79    0.24
  -4   2  19    2.75    0.27
   4   2 -19    2.15    0.28
   4   2 -19    2.13    0.24
   4  -2 -19    2.33    0.17
  -4  -2  19    1.94    0.26
  -4  -2  19    2.23    0.31
   4   2 -18    2.37    0.25
  -4   2  18    2.86    0.25
   4   2 -18    2.74    0.36
  -4  -2  18    2.58    0.32
   4  -2 -18    2.67    0.17
  -4  -2  18    3.15    0.40
  -4   2  17    3.89    0.25
   4   2 -17    2.49    0.38
   4   2 -17    3.56    0.28
   4  -2 -17    3.70    0.18
  -4  -2  17    3.92    0.37
  -4  -2  17    3.77    0.33
   4   2 -16   -0.09    0.13
  -4   2  16   -0.14    0.08
   4   2 -16    0.18    0.12
   4  -2 -16    0.01    0.06
  -4  -2  16    0.05    0.13
  -4  -2  16    0.12    0.17
   4  -2 -16   -0.07    0.06
   4  -2 -16    0.04    0.06
   4   2 -15   37.65    0.94
   4   2 -15   37.87    1.03
  -4   2  15   38.18    0.88
   4  -2 -15   37.62    0.81
   4  -2 -15   37.80    0.81
   4  -2 -15   37.85    0.83
  -4  -2  15   38.25    1.03
  -4  -2  15   38.78    0.99
   4   2 -14   16.89    0.61
  -4   2  14   17.80    0.49
   4   2 -14   17.71    0.55
   4  -2 -14   17.25    0.46
  -4  -2  14   17.43    0.61
  -4  -2  14   18.08    0.58
   4  -2 -14   17.51    0.43
   4   2 -13    2.65    0.25
   4   2 -13    2.97    0.23
  -4   2  13    3.18    0.19
  -4  -2  13    2.88    0.24
   4  -2 -13    3.20    0.16
  -4  -2  13    3.22    0.27
   4  -2 -13    2.82    0.17
   4   2 -12    7.92    0.33
  -4   2  12    7.66    0.27
   4   2 -12    7.51    0.36
  -4  -2  12    7.20    0.42
   4  -2 -12    8.13    0.28
  -4  -2  12    8.01    0.35
   4  -2 -12    7.74    0.24
  -4   2  11   25.51    0.59
   4   2 -11   24.38    0.71
   4   2 -11   24.28    0.67
  -4  -2  11   24.94    0.70
   4  -2 -11   24.70    0.60
  -4  -2  11   25.31    0.68
   4  -2 -11   25.18    0.56
   4   2 -10   18.51    0.57
  -4   2  10   18.63    0.46
   4   2 -10   17.72    0.53
  -4  -2  10   18.45    0.56
  -4  -2  10   18.82    0.54
   4  -2 -10   18.52    0.47
   4  -2 -10   18.62    0.43
   4   2  -9   96.32    2.05
   4   2  -9   98.63    2.01
  -4   2   9   96.87    1.91
   4  -2  -9   98.93    1.88
   4  -2  -9   98.51    1.93
  -4  -2   9  101.40    2.04
  -4  -2   9   97.11    2.00
   4   2  -8    6.72    0.30
   4   2  -8    6.60    0.28
  -4   2   8    6.91    0.22
  -4  -2   8    6.94    0.29
   4  -2  -8    6.58    0.19
   4  -2  -8    7.06    0.23
  -4  -2   8    6.57    0.27
   4   2  -7  109.52    2.22
   4   2  -7  109.59    2.19
  -4   2   7  105.82    2.09
   4  -2  -7  108.72    2.11
  -4  -2   7  111.41    2.20
  -4  -2   7  109.76    2.18
   4   2  -6    3.38    0.18
   4   2  -6    3.53    0.20
  -4   2   6    3.34    0.13
  -4  -2   6    3.49    0.18
   4  -2  -6    3.42    0.14
  -4  -2   6    3.55    0.19
  -4   2   5   24.28    0.52
   4   2  -5   25.44    0.61
   4   2  -5   24.67    0.62
  -4  -2   5   22.83    0.58
   4  -2  -5   24.59    0.50
   4  -2  -5   24.94    0.54
   4   2  -4    3.40    0.18
   4   2  -4    3.43    0.17
  -4   2   4    3.24    0.12
   4  -2  -4    3.28    0.11
   4  -2  -4    3.25    0.13
  -4  -2   4    3.51    0.16
   4   2  -3   40.44    0.87
  -4   2   3   39.41    0.79
   4   2  -3   39.28    0.85
  -4  -2   3   37.43    0.83
   4  -2  -3   39.67    0.79
   4  -2  -3   38.29    0.79
   4   2  -2    3.43    0.16
  -4   2   2    3.58    0.12
   4   2  -2    3.75    0.17
  -4   2   2    3.58    0.13
   4  -2  -2    3.77    0.13
  -4  -2   2    3.53    0.15
   4  -2  -2    3.51    0.12
  -4   2   1   41.16    0.81
   4   2  -1   39.80    0.86
  -4   2   1   40.99    0.83
  -4  -2   1   40.32    0.80
  -4  -2   1   40.91    0.84
   4  -2  -1   39.97    0.81
   4  -2  -1   42.34    0.85
   4   2   0  432.61    9.20
  -4   2   0  410.46    9.34
   4  -2   0  416.39    9.45
   4   2   1   11.73    0.26
  -4   2  -1   11.20    0.31
   4   2   1   11.72    0.30
  -4   2  -1   11.36    0.27
  -4  -2  -1   11.82    0.26
  -4  -2  -1   11.76    0.24
   4  -2   1   10.99    0.27
   4  -2   1   11.62    0.33
  -4   2  -2    5.24    0.15
   4   2   2    4.91    0.16
  -4   2  -2    5.13    0.19
   4   2   2    4.94    0.13
   4  -2   2    4.95    0.15
   4  -2   2    4.84    0.20
  -4  -2  -2    5.52    0.12
  -4   2  -3   80.56    1.62
   4   2   3   82.68    1.55
   4   2   3   79.69    1.51
   4  -2   3   80.47    1.55
   4  -2   3   80.63    1.65
   4  -2   3   82.36    1.61
   4   2   4   29.58    0.57
   4   2   4   30.35    0.60
  -4   2  -4   31.20    0.70
   4  -2   4   29.80    0.62
   4  -2   4   29.95    0.68
   4  -2   4   28.95    0.72
   4   2   5    8.46    0.20
   4   2   5    8.28    0.22
  -4   2  -5    8.49    0.29
   4   2   5    8.51    0.18
   4  -2   5    8.42    0.28
   4  -2   5    8.25    0.23
   4  -2   5    8.26    0.31
   4   2   6    0.02    0.02
  -4   2  -6   -0.02    0.05
   4   2   6    0.01    0.01
   4   2   6    0.04    0.03
   4  -2   6   -0.03    0.04
   4  -2   6    0.07    0.07
   4   2   7   92.60    1.76
   4   2   7   94.76    1.78
   4   2   7   94.51    1.83
  -4   2  -7   97.37    1.94
   4  -2   7   95.62    1.91
   4  -2   7   94.34    1.83
   4  -2   7   95.91    1.99
  -4   2  -8   24.37    0.63
   4   2   8   23.53    0.54
   4   2   8   23.74    0.47
   4   2   8   23.72    0.49
   4  -2   8   24.13    0.53
   4  -2   8   24.09    0.61
   4  -2   8   23.33    0.67
  -4   2  -9   42.33    1.00
   4   2   9   43.15    0.91
   4   2   9   43.31    0.83
   4  -2   9   43.36    0.98
  -4   2 -10    7.74    0.33
   4   2  10    7.93    0.20
   4   2  10    7.59    0.26
   4  -2  10    7.59    0.31
   4  -2  10    7.65    0.38
  -4   2 -11    5.14    0.28
   4   2  11    4.94    0.16
   4   2  11    5.05    0.23
   4  -2  11    5.27    0.27
   4  -2  11    4.81    0.33
  -4   2 -12    4.50    0.29
   4   2  12    5.16    0.24
   4   2  12    5.19    0.17
   4  -2  12    4.80    0.28
   4  -2  12    4.39    0.35
  -4   2 -13    1.29    0.17
   4   2  13    1.09    0.11
   4   2  13    1.37    0.18
   4  -2  13    1.34    0.24
   4  -2  13    1.45    0.18
   4   2  14   14.34    0.36
   4   2  14   13.52    0.44
   4  -2  14   13.86    0.60
   4  -2  14   14.06    0.50
   4   2  15    0.81    0.10
   4   2  15    0.90    0.15
  -4   2 -15    1.12    0.18
   4  -2  15    0.92    0.18
   4  -2  15    0.87    0.23
   4   2  16    3.51    0.27
  -4   2 -16    2.96    0.31
   4   2  16    3.44    0.20
   4  -2  16    3.48    0.38
   4  -2  16    3.17    0.33
   4   2  17    5.55    0.34
   4   2  17    5.41    0.25
  -4   2 -17    5.81    0.39
   4  -2  17    5.74    0.42
   4  -2  17    5.39    0.54
   4   2  18    0.68    0.14
   4   2  18    0.87    0.26
  -4   2 -18    1.40    0.23
   4  -2  18    0.79    0.23
   4  -2  18    0.57    0.32
  -4   2 -19    4.56    0.40
   4  -2  19    3.70    0.46
   4   3 -21    0.16    0.27
  -4   3  21    0.05    0.18
   4   3 -20    4.99    0.52
   4   3 -20    4.77    0.33
  -4   3  20    4.02    0.33
  -4   3  19    3.21    0.28
   4   3 -19    3.51    0.44
   4   3 -19    3.25    0.31
  -4  -3  19    3.21    0.42
  -4  -3  19    4.04    0.53
  -4   3  18    8.27    0.36
   4   3 -18    7.90    0.52
   4   3 -18    6.91    0.38
  -4  -3  18    8.03    0.50
  -4  -3  18    8.13    0.57
  -4   3  17    0.11    0.10
   4   3 -17    0.25    0.19
   4   3 -17    0.11    0.14
  -4  -3  17    0.21    0.18
  -4  -3  17    0.20    0.22
   4   3 -16   10.19    0.53
   4   3 -16   11.53    0.47
  -4   3  16   10.98    0.38
   4  -3 -16   11.18    0.28
  -4  -3  16   10.12    0.49
   4  -3 -16   10.71    0.27
  -4  -3  16   11.37    0.56
  -4   3  15    3.87    0.22
   4   3 -15    3.94    0.35
   4   3 -15    3.25    0.29
   4  -3 -15    3.65    0.18
  -4  -3  15    3.40    0.36
  -4  -3  15    3.55    0.32
   4  -3 -15    3.40    0.17
  -4   3  14   20.76    0.54
   4   3 -14   21.16    0.65
   4   3 -14   20.04    0.71
  -4  -3  14   20.44    0.67
   4  -3 -14   20.56    0.51
  -4  -3  14   20.33    0.71
   4  -3 -14   19.91    0.51
   4   3 -13   14.22    0.51
   4   3 -13   13.86    0.56
  -4  -3  13   14.32    0.52
   4  -3 -13   13.44    0.39
  -4  -3  13   13.96    0.56
   4  -3 -13   14.15    0.40
   4   3 -12    2.32    0.23
   4   3 -12    2.12    0.25
  -4   3  12    2.35    0.15
   4  -3 -12    2.33    0.16
  -4  -3  12    1.82    0.22
  -4  -3  12    2.40    0.27
   4  -3 -12    2.42    0.16
  -4   3  11    6.32    0.23
   4   3 -11    6.43    0.32
   4   3 -11    6.46    0.35
  -4  -3  11    6.04    0.32
   4  -3 -11    6.59    0.26
   4  -3 -11    6.55    0.24
  -4  -3  11    6.68    0.36
   4   3 -10   12.59    0.48
   4   3 -10   12.94    0.45
  -4   3  10   12.55    0.34
  -4  -3  10   12.71    0.48
   4  -3 -10   12.05    0.26
   4  -3 -10   12.58    0.25
   4  -3 -10   12.10    0.37
  -4  -3  10   11.32    0.51
   4  -3 -10   12.54    0.36
   4   3  -9   10.04    0.39
   4   3  -9   10.08    0.42
  -4   3   9   10.42    0.30
  -4  -3   9   11.08    0.40
   4  -3  -9   10.64    0.31
   4  -3  -9   10.18    0.22
  -4  -3   9    9.93    0.43
   4   3  -8    0.35    0.11
  -4   3   8    0.45    0.06
   4   3  -8    0.39    0.09
   4  -3  -8    0.41    0.07
  -4  -3   8    0.47    0.12
  -4  -3   8    0.34    0.09
   4  -3  -8    0.55    0.05
  -4   3   7    4.21    0.16
   4   3  -7    3.83    0.24
   4   3  -7    4.00    0.23
   4  -3  -7    4.25    0.17
   4  -3  -7    4.11    0.13
  -4  -3   7    4.60    0.24
  -4  -3   7    4.05    0.25
  -4   3   6    6.66    0.21
   4   3  -6    6.95    0.31
   4   3  -6    6.94    0.30
  -4  -3   6    6.78    0.30
  -4  -3   6    7.03    0.29
   4  -3  -6    6.81    0.22
   4  -3  -6    6.87    0.19
   4   3  -5    0.31    0.08
  -4   3   5    0.36    0.05
   4   3  -5    0.28    0.08
   4  -3  -5    0.19    0.04
  -4  -3   5    0.17    0.07
  -4  -3   5    0.35    0.09
   4  -3  -5    0.21    0.04
   4   3  -4    8.94    0.32
   4   3  -4    8.94    0.33
  -4   3   4    8.90    0.25
  -4  -3   4    8.39    0.31
   4  -3  -4    9.33    0.25
  -4  -3   4    8.66    0.31
  -4  -3   4    8.49    0.25
   4  -3  -4    9.06    0.25
   4   3  -3    5.91    0.25
  -4   3   3    5.61    0.18
  -4   3   3    5.80    0.18
   4   3  -3    5.43    0.25
  -4  -3   3    5.55    0.23
   4  -3  -3    5.75    0.18
  -4  -3   3    5.67    0.19
   4  -3  -3    5.66    0.20
  -4   3   2    1.47    0.09
   4   3  -2    1.32    0.13
  -4   3   2    1.46    0.09
   4   3  -2    1.31    0.13
  -4  -3   2    1.33    0.12
   4  -3  -2    1.42    0.12
   4  -3  -2    1.41    0.09
   4  -3  -2    1.08    0.10
  -4  -3   2    1.37    0.08
  -4   3   1   60.33    1.21
   4   3  -1   60.37    1.26
  -4   3   1   59.88    1.18
   4   3  -1   58.53    1.25
   4  -3  -1   60.73    1.24
  -4  -3   1   59.26    1.23
  -4  -3   1   59.11    1.17
   4  -3  -1   58.95    1.26
   4  -3  -1   59.99    1.18
   4   3   0  300.67    5.56
  -4   3   0  283.42    5.49
   4   3   0  290.60    5.56
   4  -3   0  296.72    5.58
  -4  -3   0  298.34    5.52
   4  -3   0  306.11    5.57
   4   3   1    3.17    0.12
  -4   3  -1    2.99    0.13
   4   3   1    2.90    0.16
  -4   3  -1    3.07    0.16
   4   3   1    3.04    0.16
   4  -3   1    2.95    0.18
   4  -3   1    3.15    0.18
   4  -3   1    2.99    0.13
  -4  -3  -1    3.03    0.13
  -4  -3  -1    3.29    0.11
   4   3   2    2.47    0.14
  -4   3  -2    2.43    0.12
  -4   3  -2    2.52    0.15
   4   3   2    2.51    0.14
   4   3   2    2.38    0.10
   4  -3   2    2.50    0.17
   4  -3   2    2.50    0.12
  -4  -3  -2    2.28    0.10
  -4  -3  -2    2.43    0.08
   4  -3   2    2.26    0.16
  -4   3  -3   27.46    0.61
   4   3   3   27.15    0.63
  -4   3  -3   27.59    0.67
   4   3   3   27.80    0.57
   4  -3   3   28.40    0.69
   4  -3   3   27.91    0.71
  -4  -3  -3   27.87    0.55
   4  -3   3   28.19    0.61
  -4  -3  -3   28.10    0.54
   4   3   4   20.58    0.49
  -4   3  -4   20.01    0.54
   4   3   4   20.49    0.43
   4  -3   4   21.07    0.59
   4  -3   4   20.37    0.47
   4  -3   4   20.64    0.55
   4   3   5    0.15    0.05
   4   3   5    0.08    0.03
  -4   3  -5    0.04    0.06
   4  -3   5    0.07    0.06
   4  -3   5    0.10    0.04
   4  -3   5    0.10    0.08
   4   3   6    3.95    0.13
  -4   3  -6    3.82    0.22
   4   3   6    3.95    0.12
   4   3   6    4.20    0.17
   4  -3   6    4.09    0.16
   4  -3   6    3.77    0.25
   4  -3   6    4.16    0.23
   4   3   7    6.04    0.21
   4   3   7    6.03    0.18
  -4   3  -7    6.16    0.29
   4   3   7    6.04    0.16
   4  -3   7    5.70    0.28
   4  -3   7    6.08    0.21
   4  -3   7    5.09    0.36
   4   3   8    0.07    0.05
   4   3   8    0.09    0.03
   4   3   8    0.11    0.04
  -4   3  -8   -0.02    0.08
   4  -3   8    0.11    0.05
   4  -3   8    0.05    0.08
   4  -3   8    0.08    0.11
   4   3   9    4.95    0.17
   4   3   9    5.16    0.15
   4   3   9    5.24    0.19
  -4   3  -9    5.76    0.29
   4  -3   9    5.03    0.21
   4  -3   9    5.72    0.35
   4  -3   9    4.99    0.28
   4   3  10    0.15    0.06
  -4   3 -10    0.20    0.10
   4   3  10    0.27    0.04
   4  -3  10    0.20    0.11
   4  -3  10    0.23    0.06
   4  -3  10    0.19    0.13
   4   3  11    1.23    0.09
   4   3  11    1.34    0.12
  -4   3 -11    1.57    0.21
   4  -3  11    1.36    0.13
   4  -3  11    0.96    0.16
   4  -3  11    1.43    0.23
   4   3  12    7.49    0.21
   4   3  12    7.18    0.24
   4  -3  12    7.45    0.27
   4  -3  12    7.15    0.45
   4  -3  12    7.03    0.37
   4   3  13    4.02    0.16
  -4   3 -13    3.39    0.30
   4   3  13    3.69    0.18
   4  -3  13    3.97    0.21
   4  -3  13    3.55    0.39
   4  -3  13    3.55    0.31
   4   3  14    2.30    0.16
   4   3  14    2.49    0.14
  -4   3 -14    1.86    0.22
   4  -3  14    2.77    0.33
   4  -3  14    2.09    0.19
   4  -3  14    2.75    0.32
   4   3  15    1.35    0.13
   4   3  15    1.83    0.16
  -4   3 -15    1.78    0.23
   4  -3  15    1.69    0.25
   4  -3  15    1.95    0.32
   4  -3  15    1.62    0.19
   4   3  16    2.28    0.17
   4   3  16    2.31    0.16
  -4   3 -16    2.26    0.27
   4  -3  16    1.75    0.35
   4  -3  16    2.09    0.22
   4  -3  16    1.97    0.27
   4   3  17    0.03    0.09
  -4   3 -17    0.18    0.18
   4  -3  17   -0.04    0.11
   4  -3  17   -0.02    0.21
  -4   3 -18    1.54    0.26
   4  -3  18    2.19    0.26
   4  -3  18    1.51    0.32
   4   4 -20    0.08    0.19
  -4   4  20   -0.05    0.16
   4   4 -20    0.44    0.30
   4   4 -19    2.93    0.35
   4   4 -19    2.55    0.37
  -4   4  19    2.50    0.28
   4   4 -18    6.05    0.52
   4   4 -18    5.86    0.48
  -4   4  18    5.03    0.30
  -4  -4  18    4.27    0.49
   4   4 -17    3.00    0.34
   4   4 -17    2.54    0.33
  -4   4  17    2.91    0.23
  -4  -4  17    2.66    0.32
  -4  -4  17    2.12    0.34
  -4   4  16    0.96    0.13
   4   4 -16    1.25    0.21
   4   4 -16    0.61    0.21
  -4  -4  16    0.51    0.21
  -4  -4  16    0.60    0.26
   4   4 -15    0.60    0.17
   4   4 -15    0.56    0.20
  -4   4  15    0.70    0.11
   4  -4 -15    0.64    0.09
  -4  -4  15    0.36    0.16
  -4  -4  15    0.20    0.21
   4  -4 -15    0.54    0.09
  -4   4  14    5.32    0.24
   4   4 -14    5.93    0.37
   4   4 -14    5.46    0.40
   4  -4 -14    4.94    0.24
   4  -4 -14    5.11    0.23
  -4  -4  14    5.10    0.37
  -4  -4  14    5.54    0.43
  -4   4  13   11.74    0.36
   4   4 -13   11.70    0.54
   4   4 -13   12.28    0.50
  -4  -4  13   11.30    0.55
  -4  -4  13   11.37    0.50
   4  -4 -13   12.16    0.36
   4  -4 -13   11.73    0.38
  -4   4  12    1.97    0.15
   4   4 -12    1.60    0.23
   4   4 -12    2.03    0.25
   4  -4 -12    1.79    0.18
   4  -4 -12    1.82    0.16
  -4  -4  12    1.99    0.25
  -4  -4  12    2.38    0.30
   4   4 -11    3.98    0.32
   4   4 -11    4.21    0.30
  -4   4  11    4.60    0.20
  -4  -4  11    4.47    0.31
   4  -4 -11    4.82    0.24
   4  -4 -11    4.32    0.21
  -4  -4  11    4.45    0.34
  -4   4  10    0.29    0.08
   4   4 -10    0.55    0.14
   4   4 -10    0.37    0.14
   4  -4 -10    0.52    0.10
  -4  -4  10    0.24    0.12
  -4  -4  10    0.36    0.14
   4  -4 -10    0.37    0.08
  -4   4   9    0.26    0.06
   4   4  -9    0.10    0.11
   4   4  -9    0.06    0.09
  -4  -4   9    0.18    0.10
   4  -4  -9    0.10    0.08
  -4  -4   9    0.13    0.11
   4  -4  -9    0.18    0.06
   4   4  -8    3.38    0.25
  -4   4   8    3.35    0.16
   4   4  -8    3.13    0.26
   4  -4  -8    3.23    0.12
   4  -4  -8    3.38    0.17
   4  -4  -8    2.99    0.20
  -4  -4   8    3.37    0.25
  -4  -4   8    3.02    0.26
   4   4  -7    8.64    0.37
  -4   4   7    9.12    0.27
   4   4  -7    8.35    0.39
  -4  -4   7    9.05    0.29
   4  -4  -7    8.73    0.33
   4  -4  -7    8.69    0.24
   4  -4  -7    8.51    0.27
  -4  -4   7    7.89    0.39
  -4  -4   7    8.15    0.37
   4   4  -6   21.34    0.64
   4   4  -6   22.58    0.67
  -4   4   6   23.19    0.53
   4  -4  -6   22.89    0.61
  -4  -4   6   22.31    0.55
  -4  -4   6   22.55    0.65
   4  -4  -6   22.89    0.54
  -4  -4   6   22.23    0.64
   4  -4  -6   22.23    0.52
   4   4  -5    3.52    0.23
   4   4  -5    3.76    0.24
  -4   4   5    3.52    0.16
  -4  -4   5    3.77    0.23
   4  -4  -5    3.86    0.17
   4  -4  -5    3.55    0.16
   4  -4  -5    3.85    0.22
  -4  -4   5    3.98    0.24
  -4  -4   5    4.01    0.18
  -4   4   4    9.65    0.26
   4   4  -4    8.97    0.36
  -4   4   4    9.31    0.28
   4   4  -4    8.90    0.37
   4  -4  -4    8.93    0.27
   4  -4  -4    9.60    0.35
  -4  -4   4    9.59    0.28
  -4  -4   4    9.77    0.37
  -4  -4   4    9.50    0.35
   4  -4  -4    9.34    0.29
   4   4  -3    1.32    0.16
  -4   4   3    1.48    0.11
   4   4  -3    1.42    0.17
  -4  -4   3    1.39    0.15
  -4  -4   3    1.31    0.16
   4  -4  -3    1.69    0.13
  -4  -4   3    1.49    0.11
   4  -4  -3    1.60    0.16
  -4   4   2    0.65    0.08
  -4   4   2    0.76    0.09
   4   4  -2    0.86    0.12
   4   4  -2    0.53    0.10
   4  -4  -2    0.89    0.11
  -4  -4   2    0.68    0.08
  -4  -4   2    0.68    0.11
   4  -4  -2    0.82    0.12
   4  -4  -2    0.73    0.08
  -4   4   1    1.67    0.13
   4   4  -1    1.89    0.17
   4   4  -1    1.65    0.17
  -4   4   1    1.83    0.12
   4  -4  -1    1.67    0.17
   4  -4  -1    1.83    0.16
  -4  -4   1    1.75    0.10
   4  -4  -1    1.71    0.11
  -4  -4   1    1.53    0.15
   4   4   0  125.20    2.41
   4   4   0  126.12    2.49
  -4   4   0  126.37    2.46
   4   4   0  123.79    2.51
  -4   4   0  125.82    2.42
   4  -4   0  129.49    2.54
   4  -4   0  128.85    2.51
  -4  -4   0  126.74    2.47
   4  -4   0  122.77    2.41
  -4  -4   0  120.84    2.38
   4   4   1    0.30    0.05
   4   4   1    0.25    0.08
   4   4   1    0.21    0.07
  -4   4  -1    0.28    0.08
  -4   4  -1    0.41    0.07
  -4  -4  -1    0.35    0.05
  -4  -4  -1    0.35    0.07
   4  -4   1    0.17    0.08
   4  -4   1    0.21    0.05
   4  -4   1    0.19    0.08
   4   4   2   52.09    1.06
   4   4   2   51.26    1.12
   4   4   2   53.57    1.16
  -4   4  -2   52.06    1.15
  -4   4  -2   54.09    1.09
  -4  -4  -2   51.93    1.09
   4  -4   2   50.88    1.19
   4  -4   2   54.77    1.21
   4  -4   2   53.18    1.08
  -4  -4  -2   50.58    1.02
   4   4   3    0.43    0.09
  -4   4  -3    0.27    0.08
   4   4   3    0.40    0.08
  -4   4  -3    0.59    0.08
   4   4   3    0.40    0.06
   4  -4   3    0.34    0.09
  -4  -4  -3    0.46    0.05
   4  -4   3    0.49    0.07
  -4  -4  -3    0.46    0.06
   4  -4   3    0.25    0.10
   4   4   4    2.52    0.12
   4   4   4    2.63    0.18
  -4   4  -4    2.52    0.19
   4   4   4    2.88    0.16
  -4  -4  -4    2.48    0.09
  -4  -4  -4    2.53    0.11
   4  -4   4    2.40    0.23
   4  -4   4    2.32    0.20
   4  -4   4    2.46    0.14
   4   4   5    0.15    0.07
  -4   4  -5    0.20    0.08
   4   4   5    0.17    0.06
   4   4   5    0.21    0.04
   4  -4   5    0.19    0.10
   4  -4   5    0.17    0.09
   4  -4   5    0.11    0.05
  -4   4  -6    5.44    0.29
   4   4   6    5.42    0.24
   4   4   6    5.47    0.18
   4   4   6    5.66    0.20
   4  -4   6    5.52    0.33
   4  -4   6    4.80    0.29
   4  -4   6    5.50    0.22
   4   4   7    2.81    0.11
   4   4   7    3.14    0.18
   4   4   7    3.04    0.13
   4   4   7    2.90    0.14
  -4   4  -7    3.06    0.23
   4  -4   7    2.91    0.16
   4  -4   7    2.89    0.27
  -4   4  -8    2.77    0.24
   4   4   8    2.81    0.13
   4   4   8    2.51    0.17
   4   4   8    2.59    0.10
   4   4   8    2.58    0.12
   4  -4   8    2.40    0.27
   4  -4   8    2.94    0.17
   4  -4   8    2.85    0.26
   4   4   9   31.86    0.74
   4   4   9   31.24    0.63
   4   4   9   31.99    0.66
   4   4   9   31.27    0.65
  -4   4  -9   32.22    0.87
   4  -4   9   31.05    0.93
   4  -4   9   32.69    0.88
   4  -4   9   31.51    0.74
   4   4  10    0.28    0.05
  -4   4 -10    0.31    0.15
   4  -4  10    0.35    0.14
   4  -4  10    0.07    0.17
   4  -4  10    0.33    0.09
   4   4  11    8.90    0.25
  -4   4 -11    8.85    0.42
   4  -4  11    8.31    0.43
   4  -4  11    9.35    0.52
   4  -4  11    8.86    0.32
  -4   4 -12    6.18    0.38
   4   4  12    6.40    0.20
   4  -4  12    5.49    0.46
   4  -4  12    5.99    0.30
   4  -4  12    6.09    0.39
  -4   4 -13    4.03    0.35
   4   4  13    4.57    0.17
   4  -4  13    4.04    0.24
   4  -4  13    4.13    0.47
   4  -4  13    4.39    0.37
  -4   4 -14   10.61    0.51
   4   4  14   10.56    0.30
   4  -4  14   10.71    0.64
   4  -4  14   10.28    0.38
   4  -4  14   10.57    0.54
  -4   4 -15    9.12    0.50
   4   4  15    8.62    0.27
   4  -4  15    9.19    0.54
   4  -4  15    8.98    0.37
  -4   4 -16    2.73    0.32
   4   4  16    3.24    0.19
   4  -4  16    2.55    0.33
   4  -4  16    3.20    0.27
  -4   4 -17   -0.22    0.21
   4  -4  17   -0.27    0.26
   4  -4  17   -0.09    0.13
  -4   5  19    1.38    0.20
   4   5 -19    0.81    0.25
   4   5 -19    0.95    0.33
   4   5 -18    3.13    0.41
  -4   5  18    3.52    0.29
   4   5 -18    3.57    0.41
  -4   5  17    4.45    0.28
   4   5 -17    3.41    0.41
   4   5 -17    4.77    0.50
   4   5 -16    9.08    0.58
   4   5 -16    8.54    0.49
  -4   5  16    9.03    0.35
  -4  -5  16    7.62    0.55
   4   5 -15    0.61    0.20
   4   5 -15    0.92    0.24
  -4   5  15    0.89    0.13
  -4  -5  15    1.22    0.17
   4  -5 -15    0.91    0.11
   4  -5 -15    0.93    0.12
  -4  -5  15    1.09    0.31
  -4  -5  15    0.79    0.23
   4   5 -14    0.69    0.20
  -4   5  14    1.21    0.14
   4   5 -14    1.37    0.26
  -4  -5  14    1.31    0.17
   4  -5 -14    1.53    0.15
   4  -5 -14    1.19    0.13
  -4  -5  14    1.28    0.28
  -4  -5  14    1.29    0.24
   4   5 -13    4.83    0.38
  -4   5  13    4.83    0.24
   4   5 -13    5.12    0.43
  -4  -5  13    4.87    0.28
  -4  -5  13    4.56    0.39
   4  -5 -13    4.73    0.24
   4  -5 -13    5.01    0.28
   4   5 -12    6.94    0.41
   4   5 -12    7.36    0.45
  -4   5  12    6.91    0.28
   4  -5 -12    7.01    0.28
   4  -5 -12    6.90    0.32
  -4  -5  12    6.88    0.42
  -4  -5  12    6.76    0.31
  -4   5  11    0.02    0.07
   4   5 -11   -0.01    0.15
   4   5 -11    0.05    0.15
   4  -5 -11    0.13    0.08
   4  -5 -11    0.10    0.10
  -4  -5  11   -0.17    0.13
  -4  -5  11    0.13    0.09
   4   5 -10   19.79    0.84
  -4   5  10   22.72    0.56
   4   5 -10   21.94    0.83
   4  -5 -10   23.04    0.64
   4  -5 -10   23.04    0.58
  -4  -5  10   22.43    0.61
   4   5  -9    1.72    0.23
   4   5  -9    2.15    0.26
  -4   5   9    2.02    0.15
   4  -5  -9    1.91    0.16
   4  -5  -9    1.80    0.21
  -4  -5   9    1.29    0.21
   4   5  -8   16.71    0.62
  -4   5   8   16.51    0.45
   4   5  -8   16.95    0.60
  -4  -5   8   17.64    0.63
   4  -5  -8   17.00    0.54
   4  -5  -8   16.95    0.39
  -4  -5   8   16.90    0.48
  -4  -5   8   16.89    0.59
   4  -5  -8   16.05    0.46
  -4   5   7    2.92    0.18
   4   5  -7    3.44    0.29
   4   5  -7    3.25    0.27
  -4  -5   7    3.45    0.19
  -4  -5   7    3.50    0.28
   4  -5  -7    3.17    0.18
  -4  -5   7    3.40    0.29
   4  -5  -7    3.24    0.16
   4  -5  -7    3.36    0.25
  -4   5   6   31.08    0.71
   4   5  -6   30.69    0.86
   4   5  -6   30.32    0.87
  -4  -5   6   29.38    0.72
  -4  -5   6   30.98    0.86
   4  -5  -6   30.94    0.71
  -4  -5   6   31.18    0.85
   4  -5  -6   30.65    0.71
   4  -5  -6   32.16    0.82
   4   5  -5   22.99    0.71
   4   5  -5   23.00    0.70
  -4   5   5   24.06    0.57
  -4   5   5   22.81    0.53
  -4  -5   5   23.53    0.70
   4  -5  -5   23.12    0.56
  -4  -5   5   23.99    0.69
   4  -5  -5   22.84    0.58
   4  -5  -5   22.61    0.67
  -4  -5   5   23.05    0.58
  -4   5   4   30.98    0.70
   4   5  -4   31.12    0.84
   4   5  -4   29.38    0.83
  -4   5   4   31.05    0.67
  -4  -5   4   30.48    0.70
   4  -5  -4   29.51    0.82
   4  -5  -4   30.45    0.73
   4  -5  -4   30.29    0.68
  -4  -5   4   25.95    0.87
  -4   5   3   11.43    0.34
  -4   5   3   11.02    0.33
   4   5  -3   10.91    0.43
   4   5  -3   10.56    0.43
   4  -5  -3   10.82    0.38
   4  -5  -3   10.88    0.32
  -4  -5   3   11.19    0.42
  -4  -5   3   10.81    0.42
  -4  -5   3   11.09    0.33
   4   5  -2   16.46    0.56
  -4   5   2   17.02    0.46
  -4   5   2   17.48    0.47
   4   5  -2   17.86    0.55
  -4  -5   2   17.26    0.54
   4  -5  -2   17.16    0.52
  -4  -5   2   17.61    0.44
   4  -5  -2   17.48    0.45
  -4   5   1   84.07    1.71
   4   5  -1   85.06    1.79
   4   5  -1   83.33    1.81
  -4   5   1   84.76    1.69
   4  -5  -1   84.01    1.67
  -4  -5   1   85.95    1.77
  -4  -5   1   83.12    1.66
   4  -5  -1   76.04    1.91
   4  -5  -1   87.83    1.79
   4   5   0   77.51    1.58
   4   5   0   77.95    1.67
   4   5   0   76.51    1.71
  -4   5   0   79.88    1.60
  -4   5   0   79.98    1.64
  -4  -5   0   78.21    1.55
  -4  -5   0   79.81    1.66
   4  -5   0   77.66    1.73
   4  -5   0   80.72    1.71
   4  -5   0   78.60    1.58
   4   5   1    1.31    0.17
  -4   5  -1    1.47    0.13
  -4   5  -1    1.40    0.16
   4   5   1    1.40    0.12
   4   5   1    1.25    0.16
  -4  -5  -1    1.34    0.10
   4  -5   1    1.12    0.16
   4  -5   1    1.35    0.12
   4  -5   1    0.86    0.14
  -4  -5  -1    1.40    0.16
   4   5   2   25.56    0.66
   4   5   2   26.15    0.71
  -4   5  -2   26.08    0.63
  -4   5  -2   26.40    0.69
   4   5   2   26.31    0.60
  -4  -5  -2   26.17    0.64
   4  -5   2   22.23    0.81
   4  -5   2   26.03    0.62
   4  -5   2   25.91    0.75
  -4  -5  -2   25.71    0.56
  -4   5  -3   10.02    0.33
   4   5   3    9.95    0.35
   4   5   3   10.35    0.31
  -4   5  -3   10.90    0.40
   4   5   3   10.68    0.40
   4  -5   3   10.57    0.33
   4  -5   3   10.73    0.45
  -4  -5  -3   10.24    0.27
   4  -5   3   10.35    0.44
  -4  -5  -3    9.95    0.33
  -4   5  -4    2.40    0.22
   4   5   4    2.45    0.17
   4   5   4    2.27    0.20
   4   5   4    2.52    0.14
   4  -5   4    2.93    0.27
   4  -5   4    1.92    0.23
   4  -5   4    2.41    0.16
  -4  -5  -4    2.73    0.15
  -4  -5  -4    2.47    0.11
   4   5   5    6.44    0.25
   4   5   5    6.52    0.23
   4   5   5    6.21    0.30
  -4   5  -5    6.11    0.33
   4  -5   5    6.61    0.38
  -4  -5  -5    6.38    0.18
   4  -5   5    6.54    0.26
   4  -5   5    6.49    0.36
  -4  -5  -5    6.48    0.20
   4   5   6    0.80    0.13
  -4   5  -6    0.91    0.16
   4   5   6    0.82    0.11
   4   5   6    0.73    0.09
   4  -5   6    0.92    0.12
   4  -5   6    0.76    0.15
   4  -5   6    0.83    0.18
  -4   5  -7    0.09    0.12
   4   5   7   -0.05    0.08
   4   5   7    0.01    0.05
   4   5   7    0.02    0.06
   4  -5   7    0.24    0.15
   4  -5   7   -0.16    0.12
   4  -5   7    0.01    0.07
  -4   5  -8    5.81    0.35
   4   5   8    6.09    0.22
   4   5   8    5.89    0.15
   4   5   8    6.23    0.29
   4   5   8    5.94    0.17
   4  -5   8    5.20    0.30
   4  -5   8    6.48    0.39
   4   5   9   29.09    0.66
  -4   5  -9   30.48    0.87
   4   5   9   29.12    0.75
   4  -5   9   29.04    0.88
   4  -5   9   30.14    0.73
   4   5  10    3.98    0.18
  -4   5 -10    4.16    0.34
   4  -5  10    3.92    0.23
   4  -5  10    3.73    0.35
  -4   5 -11    0.02    0.13
   4   5  11    0.07    0.06
   4  -5  11   -0.02    0.09
   4  -5  11   -0.09    0.17
   4  -5  11   -0.01    0.19
   4   5  12    8.66    0.28
  -4   5 -12    8.66    0.47
   4  -5  12    8.58    0.35
   4  -5  12    8.20    0.58
   4  -5  12    8.13    0.50
   4   5  13    1.32    0.15
  -4   5 -13    0.98    0.23
   4  -5  13    1.19    0.16
  -4   5 -14    8.46    0.51
   4   5  14    8.66    0.35
   4  -5  14    9.73    0.39
   4  -5  14   10.36    0.61
   4   5  15    4.29    0.23
  -4   5 -15    4.19    0.43
   4  -5  15    4.05    0.31
   4  -5  15    4.35    0.55
  -4   5 -16    3.46    0.38
   4  -5  16    3.50    0.31
   4   6 -17    0.47    0.31
   4   6 -17    0.85    0.25
  -4   6  17    0.72    0.18
  -4  -6  17    0.72    0.18
   4   6 -16    0.62    0.23
  -4   6  16    0.19    0.14
   4   6 -16    0.29    0.27
  -4  -6  16    0.15    0.15
   4   6 -15    0.18    0.21
   4   6 -15    0.15    0.25
  -4   6  15    0.55    0.14
   4  -6 -15    0.52    0.11
  -4  -6  15    0.48    0.16
   4  -6 -15   -0.16    0.11
   4   6 -14   -0.05    0.22
  -4   6  14    0.00    0.10
   4   6 -14    0.22    0.20
  -4  -6  14   -0.14    0.13
   4  -6 -14    0.08    0.10
   4  -6 -14   -0.03    0.12
  -4   6  13    1.78    0.21
   4   6 -13    2.38    0.33
   4   6 -13    2.41    0.30
   4  -6 -13    2.30    0.21
   4  -6 -13    2.36    0.26
  -4  -6  13    1.45    0.26
  -4  -6  13    2.58    0.26
   4   6 -12    7.58    0.52
  -4   6  12    6.95    0.31
   4   6 -12    6.46    0.46
   4  -6 -12    7.13    0.30
  -4  -6  12    7.65    0.50
   4  -6 -12    7.03    0.38
  -4  -6  12    6.99    0.34
   4   6 -11    1.87    0.27
   4   6 -11    1.46    0.25
  -4   6  11    1.88    0.20
   4  -6 -11    1.53    0.18
  -4  -6  11    1.61    0.21
   4  -6 -11    1.54    0.20
   4   6 -10    1.17    0.25
  -4   6  10    0.99    0.13
   4   6 -10    1.07    0.21
   4  -6 -10    0.88    0.13
   4  -6 -10    1.21    0.18
  -4  -6  10    1.01    0.14
   4   6  -9   12.65    0.56
  -4   6   9   13.15    0.41
   4   6  -9   11.70    0.57
  -4  -6   9   12.61    0.43
   4  -6  -9   13.17    0.50
   4  -6  -9   12.60    0.40
  -4   6   8    4.00    0.22
   4   6  -8    4.32    0.35
   4   6  -8    3.60    0.35
   4  -6  -8    3.96    0.18
   4  -6  -8    4.31    0.31
  -4  -6   8    4.07    0.24
  -4  -6   8    4.15    0.37
   4  -6  -8    3.88    0.22
  -4   6   7    0.44    0.09
   4   6  -7    0.33    0.15
  -4  -6   7    0.43    0.10
  -4  -6   7    0.17    0.14
   4  -6  -7    0.50    0.10
  -4  -6   7    0.71    0.19
   4  -6  -7    0.32    0.13
   4  -6  -7    0.35    0.09
  -4   6   6    3.75    0.21
   4   6  -6    3.70    0.32
   4   6  -6    4.11    0.33
  -4  -6   6    3.98    0.32
  -4  -6   6    3.50    0.22
   4  -6  -6    3.55    0.29
   4  -6  -6    3.71    0.22
   4  -6  -6    3.64    0.20
  -4  -6   6    3.90    0.33
  -4   6   5    8.17    0.31
   4   6  -5    8.76    0.44
  -4   6   5    8.56    0.28
   4   6  -5    8.12    0.43
  -4  -6   5    8.76    0.32
   4  -6  -5    8.59    0.30
  -4  -6   5    8.41    0.42
   4  -6  -5    8.60    0.33
   4  -6  -5    8.63    0.41
  -4  -6   5    8.04    0.42
  -4   6   4   17.39    0.49
  -4   6   4   16.91    0.46
   4   6  -4   17.85    0.62
   4  -6  -4   15.72    0.58
   4  -6  -4   17.13    0.47
  -4  -6   4   17.43    0.60
  -4  -6   4   17.48    0.48
  -4  -6   4   17.78    0.60
   4  -6  -4   17.42    0.53
   4   6  -3    0.49    0.15
   4   6  -3    0.41    0.13
  -4   6   3    0.34    0.08
  -4   6   3    0.45    0.09
   4  -6  -3    0.19    0.13
  -4  -6   3    0.08    0.11
   4  -6  -3    0.36    0.12
   4  -6  -3    0.42    0.08
  -4  -6   3    0.34    0.08
   4   6  -2    3.14    0.29
   4   6  -2    3.07    0.27
  -4   6   2    2.39    0.18
  -4   6   2    2.96    0.20
   4  -6  -2    3.42    0.27
  -4  -6   2    2.81    0.17
   4  -6  -2    2.88    0.18
  -4  -6   2    3.25    0.26
   4  -6  -2    2.83    0.28
  -4   6   1    1.79    0.17
  -4   6   1    2.07    0.19
   4   6  -1    2.43    0.26
   4   6  -1    2.12    0.24
   4  -6  -1    2.12    0.26
  -4  -6   1    1.85    0.14
  -4  -6   1    2.28    0.23
   4  -6  -1    1.86    0.16
   4   6   0    8.40    0.38
  -4   6   0    8.74    0.35
  -4   6   0    9.54    0.34
   4   6   0    8.94    0.42
   4   6   0    9.45    0.33
   4  -6   0    9.08    0.44
   4  -6   0    9.21    0.32
   4  -6   0    9.63    0.43
  -4  -6   0    9.00    0.29
   4   6   1    9.27    0.32
   4   6   1    8.64    0.42
  -4   6  -1    8.81    0.33
   4   6   1    9.09    0.38
  -4   6  -1    9.14    0.37
  -4  -6  -1    8.94    0.37
   4  -6   1    8.73    0.43
   4  -6   1    7.90    0.34
  -4  -6  -1    8.91    0.28
   4  -6   1    8.84    0.44
  -4   6  -2   10.00    0.40
   4   6   2    9.88    0.33
   4   6   2    9.90    0.44
  -4   6  -2   10.18    0.35
   4   6   2    9.81    0.38
   4  -6   2   10.37    0.47
   4  -6   2    9.20    0.46
  -4  -6  -2    9.66    0.37
  -4  -6  -2    9.40    0.28
   4   6   3    2.45    0.21
   4   6   3    2.54    0.18
  -4   6  -3    2.63    0.24
  -4   6  -3    2.67    0.19
   4   6   3    2.99    0.27
  -4  -6  -3    2.38    0.13
  -4  -6  -3    2.30    0.20
   4  -6   3    2.74    0.19
   4  -6   3    2.47    0.30
   4   6   4   28.29    0.68
   4   6   4   27.86    0.71
   4   6   4   28.73    0.81
  -4   6  -4   28.52    0.80
   4  -6   4   29.34    0.89
   4  -6   4   27.71    0.70
  -4  -6  -4   27.66    0.61
  -4  -6  -4   28.27    0.69
   4   6   5    1.69    0.16
   4   6   5    1.80    0.18
   4   6   5    1.29    0.18
  -4   6  -5    1.34    0.22
  -4  -6  -5    1.54    0.11
  -4  -6  -5    1.74    0.15
   4  -6   5    1.52    0.24
   4  -6   5    1.78    0.18
   4  -6   5    1.49    0.23
   4   6   6   52.36    1.10
   4   6   6   52.35    1.25
   4   6   6   52.10    1.11
  -4   6  -6   53.28    1.29
   4  -6   6   51.90    1.16
  -4  -6  -6   52.37    1.05
   4  -6   6   52.01    1.35
  -4  -6  -6   51.47    1.02
   4   6   7   11.55    0.46
   4   6   7   11.63    0.32
   4   6   7   11.69    0.36
  -4   6  -7   10.65    0.49
   4  -6   7   11.43    0.40
   4  -6   7   10.48    0.54
   4   6   8   10.27    0.22
   4   6   8   10.57    0.44
   4   6   8   10.44    0.34
  -4   6  -8    9.62    0.48
   4  -6   8   10.17    0.38
   4  -6   8   10.42    0.53
   4   6   9    2.63    0.18
  -4   6  -9    2.06    0.25
   4  -6   9    1.82    0.26
   4  -6   9    2.97    0.22
  -4   6 -10   22.65    0.77
   4   6  10   22.03    0.56
   4  -6  10   22.16    0.82
   4  -6  10   20.11    0.89
   4  -6  10   22.01    0.63
  -4   6 -11   -0.04    0.18
   4  -6  11   -0.40    0.21
   4  -6  11    0.12    0.11
   4   6  12    3.42    0.22
  -4   6 -12    2.98    0.40
   4  -6  12    2.22    0.32
   4  -6  12    3.37    0.28
   4   6  13   -0.02    0.11
  -4   6 -13    0.39    0.22
   4  -6  13    0.17    0.13
  -4   6 -14    2.04    0.32
   4   6  14    2.56    0.24
   4  -6  14    2.35    0.30
  -4   6 -15    6.16    0.54
   4  -6  15    6.30    0.39
   4   7 -15   -0.23    0.24
   4   7 -15    0.03    0.28
   4   7 -14    1.41    0.29
   4   7 -14    0.93    0.32
  -4  -7  14    1.29    0.21
   4   7 -13    0.81    0.26
  -4   7  13    0.57    0.16
   4   7 -13    0.15    0.26
   4  -7 -13    0.72    0.22
  -4  -7  13    0.43    0.15
   4  -7 -13    0.71    0.14
  -4   7  12    0.18    0.13
   4   7 -12    0.63    0.23
   4   7 -12    0.66    0.27
  -4  -7  12    0.55    0.15
   4  -7 -12    0.68    0.18
   4  -7 -12    0.51    0.13
  -4   7  11    0.31    0.13
   4   7 -11    0.18    0.19
   4   7 -11    0.15    0.22
   4  -7 -11    0.43    0.12
  -4  -7  11    0.49    0.15
   4  -7 -11    0.57    0.18
  -4   7  10   15.63    0.51
   4   7 -10   16.73    0.70
   4   7 -10   17.07    0.74
  -4  -7  10   14.94    0.70
  -4  -7  10   15.94    0.53
   4  -7 -10   16.48    0.61
   4  -7 -10   15.78    0.49
  -4  -7  10   15.54    0.82
   4   7  -9    7.86    0.51
  -4   7   9    8.41    0.36
   4   7  -9    9.02    0.55
  -4  -7   9    9.64    0.56
   4  -7  -9    8.47    0.35
   4  -7  -9    9.25    0.48
  -4  -7   9    9.86    0.59
  -4  -7   9    9.03    0.38
   4   7  -8    8.69    0.52
   4   7  -8    7.62    0.49
  -4   7   8    8.25    0.35
   4  -7  -8    8.76    0.47
   4  -7  -8    8.50    0.28
  -4  -7   8    8.07    0.51
   4  -7  -8    8.25    0.35
  -4  -7   8    8.52    0.37
  -4  -7   8    8.78    0.54
   4   7  -7    3.82    0.38
   4   7  -7    3.75    0.38
  -4   7   7    3.72    0.25
  -4  -7   7    3.38    0.38
  -4  -7   7    3.59    0.25
   4  -7  -7    3.87    0.23
   4  -7  -7    3.66    0.36
   4   7  -6    6.55    0.45
   4   7  -6    6.41    0.45
  -4   7   6    6.22    0.30
  -4   7   6    6.40    0.24
  -4  -7   6    6.36    0.30
   4  -7  -6    6.75    0.29
   4  -7  -6    6.63    0.31
   4  -7  -6    6.95    0.42
  -4   7   5    7.83    0.29
   4   7  -5    8.43    0.48
   4   7  -5    8.43    0.48
  -4   7   5    7.45    0.33
   4  -7  -5    7.99    0.45
  -4  -7   5    8.03    0.46
   4  -7  -5    7.99    0.36
  -4  -7   5    7.95    0.32
   4  -7  -5    7.41    0.31
   4   7  -4   -0.09    0.15
  -4   7   4    0.08    0.08
  -4   7   4    0.00    0.09
   4  -7  -4    0.18    0.13
  -4  -7   4    0.25    0.15
   4  -7  -4   -0.09    0.14
   4  -7  -4    0.02    0.08
  -4  -7   4   -0.05    0.08
  -4   7   3    0.01    0.09
  -4   7   3    0.03    0.09
   4   7  -3   -0.07    0.15
   4   7  -3   -0.06    0.14
   4  -7  -3   -0.06    0.13
   4  -7  -3    0.05    0.15
   4  -7  -3    0.11    0.08
  -4  -7   3    0.10    0.09
  -4  -7   3    0.22    0.15
   4   7  -2    4.65    0.35
   4   7  -2    4.77    0.38
  -4   7   2    5.01    0.27
   4  -7  -2    4.85    0.35
  -4  -7   2    4.80    0.35
   4  -7  -2    4.74    0.24
   4   7  -1    2.81    0.33
   4   7  -1    3.27    0.30
  -4   7   1    3.32    0.25
  -4  -7   1    3.24    0.20
   4  -7  -1    3.23    0.21
   4  -7  -1    3.45    0.32
  -4  -7   1    3.60    0.32
   4   7   0   10.88    0.39
  -4   7   0   10.38    0.42
   4   7   0   10.91    0.46
   4   7   0    9.73    0.50
   4  -7   0    9.91    0.49
  -4  -7   0   10.30    0.46
  -4  -7   0   10.11    0.33
   4  -7   0   10.50    0.37
   4   7   1    2.49    0.27
   4   7   1    2.72    0.21
  -4   7  -1    2.21    0.25
   4   7   1    3.06    0.32
   4  -7   1    2.57    0.20
  -4  -7  -1    2.37    0.27
  -4  -7  -1    3.17    0.18
   4  -7   1    2.92    0.34
   4   7   2    0.11    0.16
   4   7   2    0.33    0.10
   4   7   2    0.47    0.14
   4  -7   2    0.37    0.20
  -4  -7  -2    0.24    0.07
  -4  -7  -2    0.35    0.13
   4  -7   2    0.15    0.09
   4   7   3    3.91    0.28
   4   7   3    3.61    0.35
   4   7   3    3.70    0.24
  -4   7  -3    4.15    0.32
  -4  -7  -3    3.95    0.19
   4  -7   3    4.07    0.24
   4  -7   3    3.99    0.40
   4   7   4    4.35    0.28
  -4   7  -4    4.02    0.33
   4   7   4    4.21    0.35
   4   7   4    4.67    0.26
   4  -7   4    4.38    0.26
  -4  -7  -4    4.10    0.19
  -4  -7  -4    4.56    0.27
   4   7   5    7.78    0.33
   4   7   5    8.02    0.44
  -4   7  -5    7.38    0.43
   4   7   5    7.81    0.32
  -4  -7  -5    7.53    0.31
  -4  -7  -5    7.55    0.25
   4  -7   5    7.64    0.34
   4   7   6    0.06    0.14
  -4   7  -6    0.14    0.16
   4   7   6    0.03    0.09
   4   7   6    0.17    0.10
  -4  -7  -6    0.07    0.06
   4  -7   6    0.03    0.09
   4  -7   6   -0.56    0.21
  -4  -7  -6    0.09    0.08
   4   7   7    0.06    0.08
   4   7   7    0.07    0.15
  -4   7  -7    0.26    0.18
   4   7   7    0.08    0.10
  -4  -7  -7    0.05    0.05
  -4  -7  -7    0.17    0.06
   4  -7   7    0.06    0.10
   4  -7   7    0.13    0.20
   4  -7   7    0.24    0.26
   4   7   8    0.12    0.11
  -4   7  -8    0.57    0.21
   4  -7   8   -0.07    0.23
   4  -7   8    0.28    0.13
   4   7   9   11.98    0.41
  -4   7  -9   11.67    0.59
   4  -7   9   11.35    0.44
   4   7  10    0.10    0.12
  -4   7 -10    0.62    0.22
   4  -7  10    0.03    0.14
   4   7  11   -0.04    0.12
  -4   7 -11   -0.27    0.20
   4  -7  11   -0.01    0.14
   4   7  12    0.20    0.14
  -4   7 -12    0.00    0.24
   4  -7  12    0.56    0.17
   4   8 -12    6.05    0.58
   4   8 -12    5.88    0.63
   4  -8 -12    6.19    0.35
   4   8 -11    0.19    0.28
   4   8 -11    0.70    0.27
  -4  -8  11    0.28    0.16
   4  -8 -11    0.20    0.23
   4   8 -10    2.27    0.34
   4   8 -10    1.54    0.33
   4  -8 -10    2.22    0.29
   4  -8 -10    1.94    0.26
  -4  -8  10    1.86    0.22
   4   8  -9    0.67    0.26
   4   8  -9    0.11    0.27
   4  -8  -9    0.61    0.14
  -4  -8   9    0.56    0.17
   4   8  -8    2.38    0.33
   4   8  -8    1.98    0.32
   4  -8  -8    3.10    0.26
  -4  -8   8    2.11    0.27
   4   8  -7    0.69    0.24
   4   8  -7    0.81    0.26
   4  -8  -7    0.59    0.27
   4  -8  -7    0.56    0.13
  -4  -8   7    0.65    0.33
  -4  -8   7    0.78    0.15
   4  -8  -7    0.47    0.13
  -4   8   6    1.42    0.20
  -4   8   6    1.91    0.19
   4   8  -6    1.35    0.28
   4   8  -6    1.57    0.27
   4  -8  -6    1.53    0.18
   4  -8  -6    1.61    0.20
  -4  -8   6    1.42    0.30
   4  -8  -6    1.64    0.27
  -4  -8   6    1.76    0.23
  -4  -8   6    1.93    0.32
  -4   8   5    2.58    0.22
   4   8  -5    3.21    0.40
  -4   8   5    2.40    0.28
   4   8  -5    2.39    0.33
  -4  -8   5    2.55    0.24
   4  -8  -5    2.21    0.25
  -4  -8   5    2.24    0.30
   4  -8  -5    2.97    0.34
   4  -8  -5    2.68    0.23
   4   8  -4    4.11    0.42
  -4   8   4    3.03    0.29
   4   8  -4    3.75    0.44
  -4   8   4    3.52    0.25
  -4  -8   4    3.49    0.25
   4  -8  -4    3.45    0.25
  -4  -8   4    3.44    0.42
   4  -8  -4    2.82    0.33
   4  -8  -4    3.65    0.36
   4   8  -3    5.34    0.44
  -4   8   3    4.67    0.29
   4   8  -3    4.84    0.45
  -4   8   3    5.28    0.34
  -4  -8   3    4.75    0.44
   4  -8  -3    4.93    0.27
  -4  -8   3    4.90    0.28
   4  -8  -3    4.80    0.46
   4  -8  -3    4.43    0.38
   4   8  -2    1.02    0.23
  -4   8   2    1.24    0.18
   4   8  -2    0.83    0.25
  -4   8   2    1.04    0.17
   4  -8  -2    0.90    0.22
  -4  -8   2    0.88    0.13
   4  -8  -2    0.82    0.24
   4  -8  -2    1.03    0.15
  -4   8   1    1.05    0.17
   4   8  -1    1.57    0.28
   4  -8  -1    0.83    0.13
   4  -8  -1    1.03    0.25
  -4  -8   1    1.18    0.14
   4  -8  -1    1.53    0.25
   4   8   0    0.07    0.17
  -4   8   0    0.58    0.17
  -4   8   0    0.27    0.14
   4   8   0    0.35    0.21
   4  -8   0    0.46    0.21
  -4  -8   0    0.22    0.18
   4  -8   0    0.37    0.25
   4  -8   0    0.13    0.11
  -4  -8   0    0.43    0.11
   4   8   1   30.46    0.98
   4   8   1   31.24    0.82
  -4   8  -1   31.96    0.88
   4   8   1   30.99    0.89
  -4   8  -1   29.73    0.83
   4  -8   1   30.95    0.80
  -4  -8  -1   31.05    0.90
   4  -8   1   30.11    1.03
  -4  -8  -1   30.92    0.75
   4   8   2    0.23    0.20
   4   8   2    0.27    0.14
  -4   8  -2    0.20    0.17
  -4   8  -2    0.07    0.13
   4   8   2    0.03    0.16
   4  -8   2    0.38    0.13
  -4  -8  -2    0.22    0.17
   4  -8   2   -0.05    0.29
  -4  -8  -2    0.18    0.10
   4  -8   2    0.16    0.25
   4   8   3    0.30    0.20
   4   8   3    0.41    0.14
   4   8   3    0.72    0.17
  -4   8  -3    0.69    0.19
  -4  -8  -3    0.41    0.17
   4  -8   3    0.40    0.26
   4  -8   3    0.46    0.14
   4   8   4   14.77    0.52
   4   8   4   15.44    0.52
  -4   8  -4   15.13    0.62
   4   8   4   15.31    0.66
   4  -8   4   14.13    0.76
  -4  -8  -4   15.36    0.42
  -4  -8  -4   15.64    0.54
   4  -8   4   15.27    0.52
   4   8   5    0.47    0.15
   4   8   5    0.58    0.16
   4   8   5    0.31    0.20
  -4   8  -5    0.21    0.19
   4  -8   5    0.44    0.15
  -4  -8  -5    0.42    0.09
  -4  -8  -5    0.25    0.16
   4   8   6   15.98    0.54
   4   8   6   16.02    0.68
  -4   8  -6   15.71    0.67
   4   8   6   15.89    0.46
   4  -8   6   15.12    0.53
  -4  -8  -6   15.59    0.41
  -4  -8  -6   14.89    0.46
   4   8   7    3.03    0.19
   4   8   7    3.06    0.30
  -4   8  -7    2.83    0.33
   4  -8   7    3.13    0.29
  -4   8  -8    1.09    0.27
   4   8   8    1.17    0.20
   4  -8   8    0.67    0.18
   4   8   9   -0.01    0.15
  -4   8  -9    0.16    0.24
   4  -8   9   -0.03    0.15
   4   8  10    4.64    0.37
  -4   8 -10    4.44    0.51
  -4  -9   8    0.05    0.16
   4   9  -7    0.59    0.29
   4  -9  -7    0.67    0.32
  -4  -9   7    0.59    0.18
   4  -9  -7    0.79    0.17
   4   9  -6    0.27    0.30
   4   9  -6    0.18    0.28
   4  -9  -6    0.16    0.15
  -4  -9   6    0.22    0.15
   4   9  -5    0.40    0.30
  -4   9   5    1.02    0.17
   4   9  -5    0.48    0.28
   4  -9  -5    0.54    0.16
  -4  -9   5    0.37    0.15
   4   9  -4    1.18    0.29
   4   9  -4    1.08    0.30
  -4   9   4    0.96    0.18
   4  -9  -4    1.18    0.18
   4  -9  -4    1.38    0.26
  -4  -9   4    0.89    0.17
  -4   9   3    1.73    0.22
   4   9  -3    1.78    0.33
   4   9  -3    1.58    0.31
   4  -9  -3    1.46    0.19
   4  -9  -3    1.40    0.28
  -4  -9   3    1.51    0.19
  -4   9   2   25.71    0.76
   4   9  -2   25.28    0.89
   4   9  -2   25.05    0.97
  -4  -9   2   26.21    0.71
  -4  -9   2   25.85    0.96
   4  -9  -2   25.30    0.72
   4   9  -1    3.13    0.35
   4   9  -1    1.92    0.32
  -4   9   1    2.94    0.35
   4  -9  -1    2.13    0.27
  -4  -9   1    2.32    0.33
  -4  -9   1    2.83    0.26
   4  -9  -1    1.28    0.44
   4   9   0   27.89    1.02
   4   9   0   30.36    0.93
  -4   9   0   28.72    0.87
  -4  -9   0   29.03    0.95
   4  -9   0   29.06    0.79
  -4  -9   0   28.74    0.74
   4  -9   0   29.17    1.02
   4   9   1    0.05    0.21
   4   9   1    0.38    0.27
  -4   9  -1    0.35    0.20
   4  -9   1   -0.29    0.30
   4  -9   1    0.13    0.14
  -4  -9  -1    0.18    0.11
  -4  -9  -1    0.05    0.23
   4   9   2    5.32    0.56
  -4   9  -2    5.64    0.46
   4   9   2    6.17    0.52
  -4  -9  -2    5.61    0.29
   4  -9   2    5.46    0.35
   4   9   3    0.91    0.22
  -4   9  -3    0.31    0.22
   4   9   3    0.78    0.30
   4  -9   3    0.74    0.18
  -4  -9  -3    0.50    0.13
  -4  -9  -3    0.66    0.22
   4   9   4    7.28    0.60
  -4   9  -4    7.89    0.53
   4   9   4    7.67    0.43
   4  -9   4    6.90    0.41
  -4  -9  -4    7.70    0.32
  -4   9  -5    0.38    0.25
  -5   0  22    7.13    0.51
   5   0 -22    5.57    0.52
  -5   0  21   -0.09    0.19
   5   0 -21    0.10    0.18
   5   0 -20    2.26    0.25
  -5   0  20    2.69    0.33
   5   0 -20    2.13    0.16
   5   0 -19   -0.07    0.14
   5   0 -19    0.00    0.10
  -5   0  19    0.07    0.14
   5   0 -18    1.12    0.19
  -5   0  18    1.20    0.18
   5   0 -18    1.22    0.14
   5   0 -17    0.15    0.10
  -5   0  17   -0.05    0.11
   5   0 -17   -0.14    0.11
  -5   0  16    0.18    0.10
   5   0 -16    0.18    0.10
   5   0 -16    0.20    0.12
  -5   0  15    0.04    0.09
   5   0 -15    0.05    0.09
   5   0 -15   -0.09    0.09
   5   0 -14    7.47    0.31
   5   0 -14    6.97    0.33
   5   0 -13   -0.04    0.08
  -5   0  13   -0.02    0.07
   5   0 -13    0.05    0.07
   5   0 -12    0.27    0.09
   5   0 -12    0.17    0.08
  -5   0  12    0.23    0.08
  -5   0  11    0.01    0.05
   5   0 -11    0.01    0.06
   5   0 -11   -0.04    0.06
  -5   0  10    0.09    0.05
   5   0 -10    0.10    0.06
   5   0 -10    0.02    0.06
   5   0  -9   -0.01    0.05
  -5   0   9    0.01    0.05
   5   0  -9   -0.02    0.04
   5   0  -8  114.98    2.25
   5   0  -8  113.45    2.24
  -5   0   8  113.59    2.22
  -5   0   7   -0.01    0.03
   5   0  -7   -0.01    0.04
   5   0  -7   -0.03    0.04
   5   0  -6    7.16    0.24
  -5   0   6    7.32    0.23
   5   0  -5    0.01    0.03
  -5   0   5   -0.02    0.02
   5   0  -4    2.99    0.13
  -5   0   4    2.95    0.12
   5   0  -3    0.01    0.02
  -5   0   3    0.00    0.02
   5   0  -2    0.40    0.05
  -5   0   2    0.35    0.04
   5   0  -1    0.00    0.02
  -5   0   1    0.03    0.01
   5   0   0   11.23    0.25
  -5   0   0   11.65    0.24
   5   0   1    0.03    0.01
  -5   0  -1    0.03    0.01
   5   0   2    9.98    0.26
   5   0   2    9.50    0.20
   5   0   3    0.11    0.04
   5   0   3    0.00    0.01
   5   0   4   17.96    0.44
   5   0   5    1.08    0.10
  -5   0  -6   69.94    1.40
   5   0   6   71.02    1.44
  -5   0  -7   -0.02    0.04
   5   0   7   -0.07    0.05
   5   0   8  104.84    1.99
  -5   0  -8  106.88    2.08
   5   0   8  106.87    2.13
  -5   0  -9   -0.02    0.05
   5   0   9    0.05    0.04
   5   0   9   -0.01    0.07
   5   0  10   72.59    1.45
  -5   0 -10   74.23    1.52
   5   0  10   75.34    1.59
  -5   0 -11   -0.01    0.06
   5   0  11   -0.04    0.05
   5   0  11    0.05    0.09
   5   0  12    0.24    0.07
   5   0  12    0.35    0.13
  -5   0 -12    0.37    0.09
   5   0  13    0.06    0.07
   5   0  13    0.01    0.12
  -5   0 -13    0.05    0.08
   5   0  14    3.92    0.22
   5   0  14    3.62    0.33
  -5   0 -14    3.55    0.23
   5   0  15   -0.09    0.09
  -5   0 -15    0.15    0.10
   5   0  15    0.04    0.16
   5   0  16    0.41    0.13
   5   0  16    0.56    0.21
  -5   0 -16    0.70    0.13
   5   0  17    0.09    0.23
  -5   0 -17    0.12    0.12
   5   0  17   -0.02    0.14
  -5   0 -18   42.33    1.01
   5   0  18   39.42    0.99
   5   0  18   42.00    1.20
   5   0  19   -0.49    0.29
   5   1 -22   -0.18    0.22
  -5   1  22    0.13    0.21
  -5   1  21    0.51    0.20
   5   1 -21    0.66    0.22
  -5  -1  21    0.62    0.23
   5  -1 -21    0.57    0.16
   5   1 -20    1.53    0.25
  -5   1  20    1.55    0.21
   5   1 -20    1.57    0.16
  -5  -1  20    1.36    0.23
   5  -1 -20    1.44    0.18
   5   1 -19    0.41    0.13
  -5   1  19    0.42    0.15
   5  -1 -19    0.49    0.14
   5  -1 -19    0.33    0.08
  -5  -1  19    0.42    0.18
   5   1 -18   14.55    0.49
   5   1 -18   14.11    0.58
  -5   1  18   15.13    0.51
   5  -1 -18   14.46    0.42
   5  -1 -18   14.25    0.48
  -5  -1  18   14.52    0.55
  -5   1  17   10.16    0.40
   5   1 -17    9.48    0.39
   5   1 -17    9.75    0.46
   5  -1 -17    9.92    0.34
  -5  -1  17   10.30    0.44
   5  -1 -17   10.20    0.39
   5   1 -16    3.85    0.31
  -5   1  16    3.99    0.25
   5   1 -16    3.68    0.26
   5  -1 -16    3.63    0.24
  -5  -1  16    3.46    0.28
   5  -1 -16    3.47    0.22
   5   1 -15    1.83    0.24
  -5   1  15    1.48    0.18
   5   1 -15    1.78    0.20
  -5  -1  15    1.68    0.22
   5  -1 -15    1.82    0.18
   5  -1 -15    1.81    0.19
  -5   1  14   21.27    0.79
   5   1 -14   25.47    0.68
   5   1 -14   24.60    0.72
  -5  -1  14   25.23    0.69
   5  -1 -14   25.65    0.64
   5  -1 -14   25.16    0.64
   5   1 -13    0.29    0.11
  -5   1  13    0.43    0.09
   5   1 -13    0.19    0.09
  -5  -1  13    0.27    0.12
   5  -1 -13    0.30    0.09
   5  -1 -13    0.41    0.09
   5   1 -12    9.81    0.39
   5   1 -12   10.23    0.37
  -5   1  12    9.82    0.33
   5  -1 -12    9.88    0.34
  -5  -1  12    9.75    0.36
   5  -1 -12    9.75    0.34
  -5   1  11   32.67    0.77
   5   1 -11   33.59    0.82
   5   1 -11   34.41    0.86
   5  -1 -11   34.31    0.79
   5  -1 -11   33.74    0.78
  -5  -1  11   33.72    0.81
   5   1 -10    1.20    0.14
  -5   1  10    1.04    0.11
   5   1 -10    1.17    0.15
  -5  -1  10    1.10    0.13
   5  -1 -10    1.18    0.12
   5  -1 -10    1.25    0.12
  -5   1   9  184.49    3.47
   5   1  -9  184.60    3.56
   5   1  -9  179.91    3.53
  -5  -1   9  183.96    3.51
   5  -1  -9  180.08    3.47
   5  -1  -9  182.38    3.49
   5   1  -8    3.30    0.19
   5   1  -8    3.27    0.18
  -5   1   8    2.99    0.15
   5  -1  -8    3.31    0.16
  -5  -1   8    3.22    0.17
  -5   1   7   53.91    1.08
   5   1  -7   51.19    1.13
   5   1  -7   55.46    1.16
   5  -1  -7   52.42    1.10
  -5  -1   7   53.44    1.12
  -5   1   6    4.66    0.16
   5   1  -6    5.01    0.20
   5   1  -6    4.46    0.20
  -5  -1   6    4.63    0.19
   5  -1  -6    4.63    0.18
   5   1  -5  143.15    2.75
  -5   1   5  146.28    2.70
   5  -1  -5  141.09    2.71
  -5  -1   5  141.86    2.73
  -5   1   4    8.00    0.21
   5   1  -4    8.20    0.25
  -5  -1   4    7.37    0.23
   5  -1  -4    7.67    0.22
   5   1  -3    0.40    0.06
  -5   1   3    0.34    0.04
  -5  -1   3    0.29    0.04
   5  -1  -3    0.34    0.05
  -5   1   2   50.09    0.97
   5   1  -2   49.66    1.00
  -5  -1   2   49.65    0.98
   5  -1  -2   49.71    0.97
  -5   1   1    7.59    0.19
   5   1  -1    7.70    0.21
  -5  -1   1    7.76    0.19
   5  -1  -1    7.61    0.21
   5  -1  -1    7.45    0.19
   5  -1   0  148.78    2.81
  -5   1  -1    3.80    0.11
   5   1   1    3.96    0.11
  -5   1  -1    3.67    0.14
   5  -1   1    3.74    0.11
   5  -1   1    3.82    0.15
  -5   1  -2    0.11    0.04
   5   1   2    0.12    0.02
  -5   1  -2    0.12    0.02
   5  -1   2    0.13    0.04
   5  -1   2    0.11    0.02
  -5   1  -3    2.74    0.13
   5  -1   3    2.49    0.09
   5  -1   3    2.39    0.13
  -5   1  -4    0.06    0.04
   5   1   4    0.04    0.03
   5  -1   4    0.03    0.05
  -5   1  -5   12.52    0.35
   5   1   5   12.67    0.33
   5  -1   5   13.16    0.29
   5  -1   5   12.61    0.38
   5   1   6    0.53    0.07
  -5   1  -6    0.36    0.07
   5  -1   6    0.47    0.05
   5  -1   6    0.27    0.07
  -5   1  -7  100.91    2.03
   5   1   7  101.72    2.00
   5  -1   7  101.25    1.97
   5  -1   7  103.81    2.08
  -5   1  -8    2.40    0.16
   5   1   8    2.40    0.16
   5  -1   8    2.31    0.19
   5  -1   8    2.48    0.14
  -5   1  -9    1.79    0.15
   5   1   9    1.72    0.15
   5  -1   9    1.73    0.13
   5  -1   9    2.10    0.20
  -5   1 -10    1.63    0.16
   5   1  10    1.42    0.16
   5   1  10    1.77    0.08
   5  -1  10    1.38    0.17
   5  -1  10    1.58    0.14
   5   1  11   29.22    0.61
  -5   1 -11   30.07    0.74
   5   1  11   28.43    0.74
   5  -1  11   29.32    0.70
   5  -1  11   29.62    0.82
  -5   1 -12   -0.03    0.08
   5   1  12    0.13    0.10
   5   1  12    0.15    0.06
   5  -1  12    0.14    0.13
   5  -1  12    0.26    0.10
   5   1  13   20.45    0.61
   5   1  13   20.32    0.48
  -5   1 -13   20.38    0.59
   5  -1  13   20.24    0.68
   5  -1  13   20.24    0.57
   5   1  14    1.70    0.15
  -5   1 -14    1.63    0.22
   5   1  14    2.00    0.26
   5  -1  14    1.92    0.22
   5  -1  14    1.43    0.23
  -5   1 -15    0.15    0.12
   5   1  15    0.43    0.10
   5  -1  15    0.42    0.14
   5  -1  15    0.56    0.21
  -5   1 -16    3.43    0.29
   5   1  16    3.66    0.22
   5   1  16    3.56    0.36
   5  -1  16    3.63    0.44
   5  -1  16    3.70    0.30
   5   1  17    4.52    0.43
   5   1  17    4.29    0.26
  -5   1 -17    4.96    0.34
   5  -1  17    4.61    0.50
   5  -1  17    3.91    0.37
   5   1  18    5.84    0.50
  -5   1 -18    6.35    0.38
   5   1  18    6.60    0.37
   5  -1  18    6.66    0.42
   5  -1  18    6.60    0.61
  -5   1 -19    0.62    0.18
   5  -1  19    0.74    0.35
   5   2 -21    0.44    0.25
  -5   2  21    0.72    0.20
   5   2 -20    0.05    0.14
  -5   2  20    0.04    0.15
   5   2 -20    0.15    0.21
  -5  -2  20    0.32    0.22
   5  -2 -20    0.17    0.09
   5   2 -19    0.93    0.17
   5   2 -19    1.11    0.24
  -5   2  19    0.87    0.16
  -5  -2  19    0.59    0.21
   5  -2 -19    0.75    0.11
  -5   2  18    2.98    0.26
   5   2 -18    3.21    0.29
   5   2 -18    3.07    0.37
   5  -2 -18    2.59    0.15
   5  -2 -18    3.01    0.19
   5  -2 -18    2.97    0.17
  -5  -2  18    2.80    0.34
   5   2 -17   20.67    0.64
  -5   2  17   20.58    0.59
   5   2 -17   17.67    0.83
   5  -2 -17   20.88    0.52
   5  -2 -17   21.45    0.52
   5  -2 -17   20.08    0.50
  -5  -2  17   20.88    0.68
   5   2 -16   23.62    0.78
  -5   2  16   23.62    0.63
   5   2 -16   23.30    0.69
   5  -2 -16   23.54    0.59
  -5  -2  16   23.12    0.72
   5  -2 -16   23.45    0.57
   5   2 -15    6.29    0.38
  -5   2  15    6.77    0.29
   5   2 -15    6.51    0.34
  -5  -2  15    6.27    0.39
   5  -2 -15    6.38    0.25
   5  -2 -15    6.67    0.28
  -5  -2  15    6.57    0.36
   5   2 -14   23.43    0.68
   5   2 -14   24.22    0.75
  -5   2  14   22.97    0.61
  -5  -2  14   23.91    0.73
   5  -2 -14   23.76    0.61
  -5  -2  14   23.77    0.69
   5  -2 -14   24.02    0.57
   5   2 -13   16.72    0.59
  -5   2  13   17.28    0.47
   5   2 -13   17.22    0.55
   5  -2 -13   17.54    0.48
   5  -2 -13   16.61    0.44
  -5  -2  13   16.88    0.55
  -5  -2  13   17.48    0.58
   5   2 -12   11.50    0.46
   5   2 -12   11.65    0.42
  -5   2  12   11.48    0.35
   5  -2 -12   11.61    0.33
  -5  -2  12   10.87    0.44
   5  -2 -12   11.52    0.36
  -5  -2  12   10.25    0.47
  -5   2  11    4.90    0.21
   5   2 -11    4.84    0.29
   5   2 -11    4.29    0.25
   5  -2 -11    5.10    0.20
  -5  -2  11    4.83    0.28
   5  -2 -11    4.96    0.22
  -5  -2  11    5.20    0.27
   5   2 -10    0.22    0.08
  -5   2  10    0.21    0.06
   5   2 -10    0.28    0.10
  -5  -2  10    0.29    0.09
   5  -2 -10    0.17    0.06
  -5  -2  10    0.22    0.10
   5  -2 -10    0.28    0.06
  -5   2   9   23.37    0.54
   5   2  -9   22.27    0.62
   5   2  -9   22.55    0.65
   5  -2  -9   23.00    0.52
  -5  -2   9   23.48    0.62
   5  -2  -9   23.15    0.56
  -5   2   8    1.28    0.10
   5   2  -8    1.19    0.14
   5   2  -8    1.28    0.16
   5  -2  -8    1.09    0.11
  -5  -2   8    1.13    0.13
  -5   2   7    2.80    0.13
   5   2  -7    2.92    0.18
   5   2  -7    3.03    0.20
   5  -2  -7    2.92    0.14
  -5  -2   7    2.81    0.17
  -5   2   6    1.06    0.08
   5   2  -6    0.76    0.11
   5   2  -6    0.86    0.11
   5  -2  -6    0.99    0.09
  -5  -2   6    1.05    0.11
   5   2  -5    1.34    0.13
   5   2  -5    1.29    0.12
  -5   2   5    1.36    0.08
   5  -2  -5    1.35    0.09
  -5  -2   5    1.26    0.11
  -5   2   4   16.30    0.38
   5   2  -4   16.56    0.44
   5   2  -4   16.31    0.46
   5  -2  -4   16.50    0.39
  -5  -2   4   16.68    0.43
   5  -2  -4   16.17    0.37
   5   2  -3  112.68    2.15
   5   2  -3  110.55    2.13
  -5   2   3  105.12    2.05
   5  -2  -3  108.90    2.07
  -5  -2   3  107.03    2.10
   5  -2  -3  106.74    2.06
  -5   2   2    1.68    0.08
   5   2  -2    1.97    0.12
  -5  -2   2    1.76    0.10
   5  -2  -2    1.72    0.10
   5  -2  -2    1.59    0.08
  -5   2   1  136.55    2.60
   5   2  -1  142.85    2.65
  -5   2   1  138.57    2.62
   5  -2  -1  139.64    2.64
  -5  -2   1  137.60    2.59
  -5  -2   1  139.71    2.62
   5  -2  -1  134.91    2.60
  -5   2   0    2.22    0.12
   5   2   0    2.24    0.12
  -5   2   0    2.18    0.09
  -5  -2   0    2.23    0.08
  -5  -2   0    2.03    0.09
   5  -2   0    2.32    0.13
   5  -2   0    2.11    0.09
  -5   2  -1  124.84    2.37
   5   2   1  128.06    2.36
   5   2   1  127.26    2.39
  -5   2  -1  123.86    2.42
  -5  -2  -1  126.33    2.34
   5  -2   1  128.19    2.45
   5  -2   1  125.24    2.38
  -5   2  -2   17.33    0.44
  -5   2  -2   17.30    0.39
   5   2   2   17.40    0.36
   5   2   2   17.61    0.39
   5  -2   2   17.12    0.39
   5  -2   2   17.90    0.46
   5   2   3   13.12    0.30
  -5   2  -3   12.91    0.30
   5   2   3   12.92    0.27
  -5   2  -3   12.88    0.36
   5  -2   3   13.00    0.31
   5  -2   3   12.62    0.38
   5   2   4    7.97    0.19
  -5   2  -4    7.74    0.27
   5   2   4    7.95    0.17
   5  -2   4    8.08    0.26
   5  -2   4    7.77    0.21
   5  -2   4    7.65    0.29
   5   2   5    1.06    0.04
   5   2   5    1.01    0.05
  -5   2  -5    1.02    0.12
   5   2   5    0.99    0.08
   5  -2   5    0.93    0.10
   5  -2   5    1.00    0.13
   5  -2   5    0.94    0.07
   5   2   6    4.64    0.17
   5   2   6    4.72    0.10
  -5   2  -6    4.91    0.23
   5  -2   6    4.58    0.25
   5  -2   6    4.81    0.21
   5  -2   6    4.68    0.16
   5   2   7    0.15    0.02
   5   2   7    0.22    0.05
  -5   2  -7    0.06    0.07
   5  -2   7    0.14    0.09
   5  -2   7    0.19    0.06
   5  -2   7    0.16    0.04
  -5   2  -8    5.12    0.25
   5   2   8    5.09    0.12
   5   2   8    4.90    0.13
   5   2   8    5.15    0.20
   5  -2   8    4.46    0.22
   5  -2   8    5.04    0.18
   5  -2   8    4.18    0.34
  -5   2  -9   35.40    0.85
   5   2   9   33.98    0.76
   5   2   9   34.22    0.66
   5   2   9   33.88    0.67
   5  -2   9   33.60    0.82
   5  -2   9   35.69    0.92
   5  -2   9   34.36    0.73
   5   2  10    0.40    0.04
   5   2  10    0.27    0.08
  -5   2 -10    0.23    0.10
   5  -2  10    0.33    0.10
   5  -2  10    0.31    0.06
   5  -2  10    0.35    0.13
   5   2  11    0.28    0.09
   5   2  11    0.25    0.05
  -5   2 -11    0.30    0.11
   5  -2  11   -0.01    0.12
   5  -2  11    0.22    0.11
   5   2  12   36.78    0.86
   5   2  12   36.17    0.74
  -5   2 -12   36.97    0.93
   5  -2  12   37.94    1.04
   5  -2  12   35.91    0.90
  -5   2 -13   19.41    0.64
   5   2  13   19.23    0.44
   5   2  13   20.11    0.57
   5  -2  13   20.04    0.61
   5  -2  13   19.95    0.72
   5   2  14    1.90    0.13
  -5   2 -14    1.53    0.19
   5   2  14    1.85    0.23
   5  -2  14    1.86    0.21
   5  -2  14    2.05    0.27
  -5   2 -15   -0.02    0.13
   5   2  15    0.15    0.13
   5   2  15    0.07    0.07
   5  -2  15    0.04    0.20
   5  -2  15    0.16    0.14
   5   2  16    0.62    0.17
  -5   2 -16    0.55    0.18
   5   2  16    0.81    0.11
   5  -2  16    0.59    0.19
   5  -2  16    0.65    0.26
   5   2  17    1.28    0.21
   5   2  17    1.14    0.13
  -5   2 -17    1.04    0.20
   5  -2  17    1.31    0.23
   5  -2  17    0.75    0.31
  -5   2 -18    4.17    0.38
   5  -2  18    4.17    0.68
   5  -2  18    3.90    0.46
  -5   3  21    5.08    0.38
   5   3 -21    5.04    0.56
   5   3 -20    0.79    0.27
  -5   3  20    0.64    0.17
   5   3 -20    0.31    0.18
   5   3 -19    8.64    0.45
   5   3 -19    9.03    0.55
  -5   3  19    8.33    0.38
  -5  -3  19    7.90    0.52
   5   3 -18    3.45    0.41
   5   3 -18    2.91    0.33
  -5   3  18    3.02    0.26
  -5  -3  18    3.08    0.37
  -5  -3  18    3.39    0.39
   5   3 -17    0.83    0.22
   5   3 -17    1.07    0.20
  -5   3  17    1.18    0.15
   5  -3 -17    1.06    0.13
   5  -3 -17    1.26    0.15
  -5  -3  17    1.04    0.21
  -5  -3  17    1.23    0.26
   5   3 -16    0.12    0.14
  -5   3  16   -0.11    0.09
   5   3 -16    0.25    0.17
   5  -3 -16   -0.02    0.08
  -5  -3  16   -0.01    0.18
   5  -3 -16    0.01    0.08
  -5  -3  16    0.16    0.15
   5   3 -15    1.05    0.22
   5   3 -15    1.47    0.20
  -5   3  15    1.09    0.13
   5  -3 -15    1.36    0.17
  -5  -3  15    1.11    0.21
   5  -3 -15    1.31    0.16
  -5  -3  15    1.11    0.19
  -5   3  14   72.08    1.49
   5   3 -14   71.82    1.63
   5   3 -14   71.31    1.70
  -5  -3  14   72.66    1.64
   5  -3 -14   71.50    1.49
  -5  -3  14   71.60    1.68
   5  -3 -14   72.70    1.50
  -5   3  13   10.41    0.34
   5   3 -13   10.48    0.44
   5   3 -13   10.51    0.48
   5  -3 -13   10.08    0.28
  -5  -3  13   11.06    0.45
   5  -3 -13   10.63    0.35
  -5  -3  13   10.71    0.48
   5   3 -12    0.03    0.12
   5   3 -12   -0.06    0.09
   5  -3 -12    0.05    0.06
  -5  -3  12   -0.03    0.10
   5  -3 -12    0.05    0.04
  -5  -3  12    0.07    0.12
   5  -3 -12    0.02    0.03
  -5   3  11    0.15    0.06
   5   3 -11    0.05    0.11
   5   3 -11    0.32    0.11
   5  -3 -11    0.26    0.04
  -5  -3  11    0.29    0.10
   5  -3 -11    0.28    0.05
   5  -3 -11    0.23    0.07
  -5  -3  11    0.25    0.12
   5   3 -10    5.66    0.33
  -5   3  10    6.10    0.22
   5   3 -10    5.98    0.31
  -5  -3  10    5.66    0.35
  -5  -3  10    5.97    0.33
   5  -3 -10    6.08    0.16
   5  -3 -10    6.16    0.19
   5  -3 -10    6.34    0.25
   5   3  -9   11.18    0.42
  -5   3   9   11.50    0.32
   5   3  -9   11.72    0.45
   5  -3  -9   11.76    0.35
  -5  -3   9   11.82    0.42
   5  -3  -9   11.31    0.27
  -5   3   8   20.66    0.48
   5   3  -8   19.70    0.61
   5   3  -8   19.03    0.58
   5  -3  -8   19.90    0.50
  -5  -3   8   19.70    0.59
   5  -3  -8   19.41    0.43
   5   3  -7   26.46    0.71
  -5   3   7   27.37    0.60
   5   3  -7   26.52    0.74
   5  -3  -7   27.64    0.57
  -5  -3   7   27.74    0.70
   5  -3  -7   26.19    0.62
  -5  -3   7   27.22    0.72
  -5   3   6    4.73    0.17
   5   3  -6    4.28    0.24
   5   3  -6    4.93    0.26
   5  -3  -6    4.53    0.16
   5  -3  -6    4.68    0.18
  -5  -3   6    4.69    0.23
  -5   3   5    2.03    0.11
   5   3  -5    2.36    0.18
   5   3  -5    2.18    0.18
   5  -3  -5    2.04    0.11
  -5  -3   5    2.19    0.16
   5  -3  -5    2.06    0.12
   5   3  -4    3.16    0.20
  -5   3   4    3.15    0.13
   5   3  -4    2.94    0.19
   5  -3  -4    3.33    0.14
  -5  -3   4    3.10    0.14
   5  -3  -4    3.16    0.14
  -5  -3   4    3.20    0.18
  -5   3   3   69.52    1.41
  -5   3   3   72.68    1.41
   5   3  -3   72.37    1.52
   5   3  -3   72.54    1.51
  -5  -3   3   71.17    1.41
  -5  -3   3   73.11    1.48
   5  -3  -3   73.11    1.44
   5  -3  -3   71.46    1.41
   5   3  -2   71.22    1.44
  -5   3   2   68.89    1.36
  -5   3   2   66.30    1.35
   5   3  -2   69.56    1.44
  -5  -3   2   66.71    1.34
  -5  -3   2   69.86    1.40
   5  -3  -2   66.60    1.34
   5  -3  -2   68.36    1.38
  -5   3   1   20.67    0.47
   5   3  -1   19.89    0.53
  -5   3   1   20.80    0.49
   5   3  -1   20.11    0.53
  -5  -3   1   20.12    0.45
  -5  -3   1   20.31    0.49
   5  -3  -1   20.88    0.47
   5  -3  -1   20.18    0.51
   5   3   0  283.85    5.29
   5   3   0  278.30    5.28
  -5  -3   0  283.42    5.23
   5  -3   0  272.96    5.22
   5  -3   0  285.25    5.29
  -5   3  -1    1.30    0.12
   5   3   1    1.26    0.12
  -5   3  -1    1.24    0.09
   5   3   1    1.31    0.08
   5  -3   1    1.23    0.09
  -5  -3  -1    1.38    0.07
   5  -3   1    1.13    0.13
  -5  -3  -1    1.21    0.09
   5  -3   1    1.17    0.12
   5   3   2    0.69    0.06
   5   3   2    0.63    0.08
  -5   3  -2    0.69    0.07
  -5   3  -2    0.61    0.09
   5  -3   2    0.67    0.07
   5  -3   2    0.59    0.09
   5  -3   2    0.55    0.09
  -5  -3  -2    0.73    0.06
  -5  -3  -2    0.73    0.04
  -5   3  -3   72.53    1.50
  -5   3  -3   71.43    1.42
   5   3   3   73.46    1.45
   5   3   3   70.26    1.38
   5  -3   3   75.38    1.55
   5  -3   3   69.32    1.42
   5  -3   3   72.44    1.51
  -5   3  -4    3.05    0.19
   5   3   4    3.02    0.11
   5   3   4    3.03    0.15
   5  -3   4    2.99    0.19
   5  -3   4    2.86    0.14
   5  -3   4    3.12    0.21
   5   3   5    8.81    0.26
  -5   3  -5    8.11    0.32
   5   3   5    8.86    0.21
   5  -3   5    8.71    0.36
   5  -3   5    8.60    0.26
   5  -3   5    9.19    0.33
   5   3   6    0.05    0.04
   5   3   6    0.03    0.02
   5   3   6   -0.05    0.04
  -5   3  -6    0.06    0.07
   5  -3   6   -0.02    0.07
   5  -3   6    0.00    0.04
   5   3   7    2.05    0.08
  -5   3  -7    1.88    0.18
   5   3   7    1.89    0.12
   5   3   7    1.98    0.11
   5  -3   7    2.13    0.19
   5  -3   7    1.83    0.12
   5  -3   7    1.78    0.21
   5   3   8   29.51    0.63
   5   3   8   28.94    0.63
  -5   3  -8   28.34    0.76
   5   3   8   28.48    0.58
   5  -3   8   28.94    0.65
   5  -3   8   29.64    0.83
   5  -3   8   28.76    0.76
   5   3   9   30.04    0.65
  -5   3  -9   29.65    0.79
   5   3   9   29.36    0.59
   5   3   9   29.48    0.64
   5  -3   9   30.10    0.87
   5  -3   9   29.06    0.67
   5  -3   9   29.64    0.78
   5   3  10   10.97    0.26
   5   3  10   11.06    0.32
  -5   3 -10   10.82    0.43
   5  -3  10   11.43    0.51
   5  -3  10   11.11    0.33
   5  -3  10   10.90    0.43
  -5   3 -11    6.04    0.37
   5   3  11    7.16    0.25
   5   3  11    6.64    0.18
   5  -3  11    7.07    0.26
   5  -3  11    6.41    0.41
   5  -3  11    6.37    0.42
  -5   3 -12    1.30    0.19
   5   3  12    1.37    0.09
   5   3  12    1.49    0.16
   5  -3  12    1.36    0.19
   5  -3  12    1.60    0.16
   5  -3  12    1.37    0.25
   5   3  13   51.75    1.09
   5   3  13   51.41    1.02
  -5   3 -13   52.55    1.26
   5  -3  13   51.47    1.26
   5  -3  13   50.64    1.37
   5  -3  13   51.71    1.11
  -5   3 -14    0.33    0.16
   5   3  14    0.51    0.07
   5   3  14    0.62    0.12
   5  -3  14    0.56    0.11
   5  -3  14    0.68    0.18
   5  -3  14    0.30    0.22
   5   3  15   10.66    0.30
  -5   3 -15   11.44    0.51
   5   3  15   10.69    0.35
   5  -3  15   11.70    0.54
   5  -3  15   11.12    0.38
   5  -3  15   10.20    0.64
  -5   3 -16    1.65    0.26
   5   3  16    2.08    0.16
   5   3  16    1.97    0.21
   5  -3  16    1.31    0.37
   5  -3  16    1.83    0.27
   5  -3  16    2.07    0.23
  -5   3 -17    2.61    0.29
   5  -3  17    3.47    0.46
   5  -3  17    2.92    0.26
  -5   3 -18    9.92    0.55
   5  -3  18    9.69    0.41
   5  -3  18    9.78    0.64
  -5   4  20   -0.08    0.16
   5   4 -20   -0.04    0.29
   5   4 -20   -0.16    0.20
   5   4 -19    0.99    0.28
   5   4 -19    1.16    0.23
  -5   4  19    1.51    0.19
   5   4 -18    0.05    0.18
  -5   4  18   -0.03    0.12
   5   4 -18    0.62    0.24
  -5  -4  18    0.01    0.34
   5   4 -17    5.27    0.46
  -5   4  17    4.71    0.28
   5   4 -17    4.77    0.39
  -5  -4  17    4.78    0.53
  -5  -4  17    5.19    0.45
   5  -4 -17    4.99    0.21
   5  -4 -17    4.76    0.20
  -5   4  16   11.48    0.39
   5   4 -16   11.60    0.53
   5   4 -16   12.56    0.62
   5  -4 -16   11.28    0.36
  -5  -4  16   10.85    0.61
   5  -4 -16   11.23    0.36
  -5  -4  16   10.91    0.55
  -5   4  15    2.68    0.20
   5   4 -15    1.54    0.37
   5   4 -15    3.06    0.36
   5  -4 -15    2.06    0.20
  -5  -4  15    2.19    0.30
   5  -4 -15    2.39    0.20
  -5  -4  15    1.99    0.25
  -5   4  14    8.63    0.32
   5   4 -14    8.67    0.49
   5   4 -14    8.42    0.45
  -5  -4  14    8.60    0.50
   5  -4 -14    8.32    0.32
   5  -4 -14    8.09    0.33
  -5  -4  14    8.67    0.45
  -5   4  13    0.10    0.08
   5   4 -13    0.12    0.15
   5   4 -13    0.09    0.12
   5  -4 -13    0.10    0.08
  -5  -4  13    0.20    0.14
   5  -4 -13    0.19    0.09
  -5  -4  13    0.14    0.16
  -5   4  12    5.13    0.22
   5   4 -12    4.87    0.34
   5   4 -12    4.63    0.42
   5  -4 -12    5.38    0.25
   5  -4 -12    4.95    0.26
  -5  -4  12    4.87    0.33
  -5  -4  12    5.04    0.37
   5   4 -11    3.40    0.28
  -5   4  11    2.98    0.17
   5   4 -11    3.24    0.31
  -5  -4  11    3.60    0.28
  -5  -4  11    2.69    0.30
   5  -4 -11    3.69    0.20
   5  -4 -11    3.12    0.22
  -5   4  10    8.05    0.27
   5   4 -10    8.28    0.40
   5   4 -10    8.32    0.42
  -5  -4  10    7.90    0.40
  -5  -4  10    8.37    0.39
   5  -4 -10    8.23    0.33
   5  -4 -10    7.97    0.29
   5  -4 -10    8.22    0.19
   5   4  -9    0.90    0.14
   5   4  -9    1.11    0.17
   5  -4  -9    1.48    0.17
  -5  -4   9    1.25    0.17
   5  -4  -9    1.49    0.14
  -5  -4   9    1.19    0.16
   5  -4  -9    1.33    0.09
   5   4  -8    0.16    0.11
   5   4  -8    0.07    0.10
  -5   4   8    0.16    0.06
  -5  -4   8    0.13    0.10
   5  -4  -8    0.17    0.06
  -5  -4   8    0.25    0.11
   5  -4  -8    0.16    0.08
   5  -4  -8    0.18    0.05
  -5   4   7    0.53    0.08
   5   4  -7    0.74    0.14
   5   4  -7    0.50    0.13
  -5  -4   7    0.52    0.12
  -5  -4   7    0.53    0.08
   5  -4  -7    0.59    0.07
   5  -4  -7    0.48    0.07
   5  -4  -7    0.41    0.09
  -5  -4   7    0.44    0.20
   5   4  -6    1.44    0.18
   5   4  -6    1.67    0.20
  -5   4   6    1.71    0.12
  -5  -4   6    1.75    0.13
   5  -4  -6    1.53    0.12
  -5  -4   6    1.73    0.18
   5  -4  -6    1.75    0.17
   5  -4  -6    1.58    0.12
  -5  -4   6    1.44    0.19
   5   4  -5    2.70    0.22
  -5   4   5    3.31    0.16
   5   4  -5    3.08    0.23
   5  -4  -5    3.24    0.21
   5  -4  -5    3.21    0.16
   5  -4  -5    3.14    0.16
  -5  -4   5    2.89    0.21
  -5  -4   5    2.93    0.15
   5   4  -4    7.35    0.33
  -5   4   4    7.48    0.23
   5   4  -4    7.38    0.33
  -5   4   4    7.40    0.24
   5  -4  -4    7.59    0.26
   5  -4  -4    7.40    0.24
  -5  -4   4    7.77    0.31
   5  -4  -4    7.44    0.31
  -5  -4   4    6.82    0.24
  -5   4   3   18.09    0.44
  -5   4   3   17.49    0.43
   5   4  -3   16.59    0.53
   5  -4  -3   17.39    0.47
  -5  -4   3   17.07    0.43
   5  -4  -3   16.63    0.51
  -5  -4   3   17.23    0.50
   5  -4  -3   17.56    0.43
   5   4  -2    0.40    0.10
   5   4  -2    0.51    0.11
  -5   4   2    0.39    0.07
  -5   4   2    0.53    0.07
   5  -4  -2    0.45    0.07
  -5  -4   2    0.53    0.07
  -5  -4   2    0.43    0.09
   5  -4  -2    0.45    0.08
   5  -4  -2    0.50    0.10
  -5   4   1   18.40    0.46
   5   4  -1   17.79    0.53
  -5   4   1   18.37    0.48
   5  -4  -1   18.30    0.45
   5  -4  -1   18.48    0.52
  -5  -4   1   18.39    0.50
   5  -4  -1   18.85    0.55
  -5  -4   1   18.65    0.43
   5   4   0    1.24    0.15
  -5   4   0    1.04    0.12
   5   4   0    1.04    0.10
  -5   4   0    1.17    0.11
   5   4   0    1.26    0.15
  -5  -4   0    1.20    0.09
   5  -4   0    1.16    0.10
   5  -4   0    0.99    0.13
   5  -4   0    1.39    0.16
  -5  -4   0    1.24    0.12
  -5   4  -1    4.90    0.19
   5   4   1    5.07    0.24
  -5   4  -1    5.31    0.23
   5   4   1    4.60    0.23
   5   4   1    4.88    0.18
   5  -4   1    4.81    0.26
  -5  -4  -1    4.91    0.16
   5  -4   1    5.55    0.27
  -5  -4  -1    4.78    0.20
   5  -4   1    5.12    0.19
   5   4   2    0.38    0.06
   5   4   2    0.30    0.08
  -5   4  -2    0.29    0.09
   5   4   2    0.49    0.09
  -5   4  -2    0.24    0.06
   5  -4   2    0.52    0.11
  -5  -4  -2    0.34    0.04
   5  -4   2    0.41    0.10
  -5  -4  -2    0.43    0.06
   5  -4   2    0.41    0.07
   5   4   3   10.65    0.29
   5   4   3   11.30    0.37
   5   4   3   10.94    0.34
  -5   4  -3   11.36    0.32
  -5   4  -3   10.45    0.37
   5  -4   3   10.69    0.42
   5  -4   3   11.63    0.42
   5  -4   3   10.58    0.31
  -5  -4  -3   10.85    0.27
  -5  -4  -3   11.17    0.25
  -5   4  -4    0.25    0.09
   5   4   4    0.35    0.05
   5   4   4    0.39    0.08
   5   4   4    0.33    0.08
   5  -4   4    0.28    0.11
   5  -4   4    0.28    0.06
   5  -4   4    0.12    0.09
   5   4   5   40.23    0.87
  -5   4  -5   39.44    0.96
   5   4   5   39.63    0.91
   5   4   5   39.82    0.82
   5  -4   5   40.21    0.87
   5  -4   5   40.55    1.03
   5  -4   5   40.28    1.00
   5   4   6    0.00    0.06
   5   4   6    0.05    0.04
   5   4   6    0.05    0.06
  -5   4  -6    0.09    0.09
   5  -4   6    0.07    0.05
   5  -4   6    0.10    0.11
   5  -4   6    0.08    0.11
   5   4   7    2.95    0.12
   5   4   7    2.65    0.12
   5   4   7    2.92    0.18
   5   4   7    2.95    0.15
  -5   4  -7    2.56    0.23
   5  -4   7    2.87    0.25
   5  -4   7    2.96    0.28
   5  -4   7    2.89    0.17
  -5   4  -8    9.74    0.41
   5   4   8    9.81    0.26
   5   4   8   10.22    0.29
   5   4   8   10.02    0.26
   5   4   8   10.03    0.33
   5  -4   8    9.85    0.32
   5  -4   8   10.22    0.48
   5  -4   8    9.32    0.42
   5   4   9    1.93    0.11
   5   4   9    2.01    0.16
   5   4   9    2.03    0.13
   5   4   9    1.99    0.11
   5  -4   9    1.78    0.16
   5  -4   9    1.64    0.20
   5  -4   9    1.41    0.22
   5   4  10    2.06    0.12
   5   4  10    2.13    0.11
   5   4  10    2.15    0.12
  -5   4 -10    1.88    0.24
   5  -4  10    2.34    0.17
   5  -4  10    2.15    0.28
   5  -4  10    1.79    0.25
   5   4  11   13.19    0.31
  -5   4 -11   13.57    0.53
   5   4  11   13.38    0.31
   5   4  11   13.44    0.33
   5  -4  11   13.34    0.54
   5  -4  11   14.57    0.64
   5  -4  11   12.71    0.43
   5   4  12   22.97    0.51
  -5   4 -12   22.86    0.74
   5  -4  12   22.63    0.60
   5  -4  12   23.00    0.76
   5  -4  12   23.21    0.86
  -5   4 -13    3.81    0.34
   5   4  13    3.96    0.16
   5  -4  13    3.04    0.36
   5  -4  13    4.04    0.24
   5  -4  13    4.25    0.39
   5   4  14    4.53    0.18
  -5   4 -14    4.07    0.37
   5  -4  14    4.58    0.43
   5  -4  14    4.59    0.27
   5  -4  14    4.11    0.52
  -5   4 -15    4.97    0.41
   5   4  15    4.72    0.20
   5  -4  15    4.75    0.28
   5  -4  15    5.23    0.48
  -5   4 -16   -0.19    0.19
   5   4  16    0.01    0.09
   5  -4  16    0.00    0.12
   5  -4  16    0.28    0.25
  -5   4 -17    2.71    0.33
   5  -4  17    1.60    0.20
   5  -4  17    1.70    0.33
  -5   5  19   -0.17    0.18
   5   5 -19   -0.04    0.22
   5   5 -19   -0.33    0.28
   5   5 -18    1.83    0.34
   5   5 -18    1.95    0.28
  -5   5  18    1.70    0.20
   5   5 -17    2.51    0.35
   5   5 -17    1.92    0.29
  -5   5  17    2.39    0.25
   5  -5 -17    2.27    0.17
   5   5 -16    3.20    0.41
  -5   5  16    2.35    0.23
   5   5 -16    2.81    0.37
  -5  -5  16    2.11    0.43
   5  -5 -16    2.46    0.20
   5  -5 -16    2.59    0.22
   5   5 -15    0.06    0.22
   5   5 -15    0.12    0.18
  -5   5  15    0.08    0.10
   5  -5 -15    0.11    0.10
  -5  -5  15    0.01    0.20
  -5  -5  15    0.15    0.26
   5  -5 -15    0.20    0.12
  -5   5  14    2.88    0.22
   5   5 -14    3.23    0.39
   5   5 -14    2.98    0.36
  -5  -5  14    3.19    0.37
   5  -5 -14    2.74    0.22
  -5  -5  14    3.38    0.37
   5  -5 -14    2.93    0.25
   5   5 -13    3.76    0.40
  -5   5  13    3.90    0.23
   5   5 -13    3.59    0.35
   5  -5 -13    3.44    0.27
  -5  -5  13    3.83    0.26
  -5  -5  13    4.23    0.37
   5  -5 -13    3.68    0.23
   5   5 -12    2.78    0.34
   5   5 -12    3.32    0.33
  -5   5  12    2.80    0.20
  -5  -5  12    3.06    0.23
   5  -5 -12    2.79    0.21
   5  -5 -12    2.95    0.25
  -5   5  11    0.93    0.12
   5   5 -11    0.73    0.21
   5   5 -11    0.71    0.18
   5  -5 -11    0.85    0.16
   5  -5 -11    0.94    0.13
  -5  -5  11    0.80    0.12
   5   5 -10    0.85    0.19
   5   5 -10    0.76    0.21
  -5   5  10    1.19    0.13
   5  -5 -10    1.11    0.13
   5   5  -9   63.62    1.54
  -5   5   9   65.14    1.32
   5   5  -9   63.64    1.54
   5  -5  -9   63.20    1.23
   5  -5  -9   64.07    1.33
  -5  -5   9   56.63    1.54
  -5  -5   9   62.57    1.51
   5   5  -8  105.78    2.29
   5   5  -8  100.47    2.24
  -5   5   8  104.54    2.06
   5  -5  -8  102.16    2.01
  -5  -5   8  104.22    2.25
   5  -5  -8  103.84    2.07
  -5  -5   8  106.39    2.09
   5  -5  -8   96.58    2.28
  -5  -5   8  107.75    2.23
   5   5  -7   28.04    0.82
  -5   5   7   27.98    0.66
   5   5  -7   26.92    0.83
   5  -5  -7   26.86    0.78
  -5  -5   7   27.24    0.79
  -5  -5   7   27.56    0.68
   5  -5  -7   27.98    0.67
   5  -5  -7   27.19    0.64
  -5  -5   7   27.42    0.81
  -5   5   6   18.87    0.48
   5   5  -6   18.44    0.62
   5   5  -6   17.92    0.63
   5  -5  -6   17.94    0.48
  -5  -5   6   19.18    0.62
   5  -5  -6   18.04    0.58
  -5  -5   6   18.53    0.60
   5  -5  -6   17.42    0.48
  -5  -5   6   17.83    0.49
   5   5  -5    1.68    0.23
   5   5  -5    1.77    0.23
  -5   5   5    2.07    0.15
  -5  -5   5    1.77    0.14
  -5  -5   5    1.86    0.22
   5  -5  -5    1.76    0.16
   5  -5  -5    1.96    0.14
   5  -5  -5    1.89    0.21
  -5   5   4   11.19    0.34
  -5   5   4   11.19    0.32
   5   5  -4   11.20    0.46
   5   5  -4   12.02    0.46
  -5  -5   4    9.13    0.47
   5  -5  -4   11.29    0.34
  -5  -5   4   11.58    0.34
   5  -5  -4   11.05    0.38
   5  -5  -4   11.88    0.44
   5   5  -3   20.00    0.63
   5   5  -3   19.30    0.61
  -5   5   3   19.74    0.50
  -5   5   3   19.53    0.51
  -5  -5   3   19.58    0.49
   5  -5  -3   19.72    0.50
   5  -5  -3   19.65    0.61
   5  -5  -3   19.48    0.56
  -5  -5   3   20.21    0.59
   5   5  -2    4.66    0.28
   5   5  -2    4.09    0.27
  -5   5   2    4.27    0.20
  -5   5   2    3.99    0.20
  -5  -5   2    3.88    0.18
  -5  -5   2    4.29    0.25
   5  -5  -2    4.31    0.19
   5  -5  -2    4.22    0.25
   5  -5  -2    4.06    0.27
   5   5  -1    0.62    0.13
  -5   5   1    0.72    0.10
  -5   5   1    0.38    0.09
   5   5  -1    0.50    0.12
   5  -5  -1    0.73    0.13
   5  -5  -1    0.51    0.08
   5  -5  -1    0.40    0.12
  -5  -5   1    0.54    0.10
  -5  -5   1    0.65    0.08
  -5   5   0    0.20    0.08
   5   5   0    0.39    0.11
  -5   5   0    0.38    0.08
   5   5   0    0.27    0.07
   5   5   0    0.30    0.11
   5  -5   0    0.34    0.11
  -5  -5   0    0.27    0.08
  -5  -5   0    0.38    0.06
   5  -5   0    0.40    0.08
   5  -5   0    0.50    0.13
   5   5   1    5.06    0.27
  -5   5  -1    5.08    0.22
   5   5   1    5.43    0.21
  -5   5  -1    5.01    0.25
   5   5   1    5.01    0.28
   5  -5   1    3.80    0.45
   5  -5   1    5.24    0.31
  -5  -5  -1    4.92    0.23
   5  -5   1    5.39    0.22
  -5  -5  -1    4.97    0.18
   5   5   2    9.53    0.36
  -5   5  -2    9.71    0.32
   5   5   2    9.23    0.29
  -5   5  -2    9.83    0.37
   5   5   2    9.50    0.38
  -5  -5  -2    9.56    0.26
  -5  -5  -2    9.52    0.31
   5  -5   2    9.28    0.41
   5  -5   2    9.85    0.31
   5  -5   2    9.53    0.42
   5   5   3    0.08    0.05
   5   5   3    0.02    0.08
   5   5   3    0.06    0.09
  -5   5  -3    0.07    0.06
  -5   5  -3    0.05    0.08
   5  -5   3    0.05    0.10
   5  -5   3    0.00    0.05
   5  -5   3    0.05    0.11
  -5  -5  -3    0.10    0.06
  -5  -5  -3    0.07    0.04
  -5   5  -4   37.89    0.94
   5   5   4   37.02    0.92
   5   5   4   37.07    0.81
   5   5   4   37.42    0.87
  -5  -5  -4   36.95    0.74
   5  -5   4   37.92    0.85
   5  -5   4   38.71    1.03
   5  -5   4   37.95    1.00
  -5  -5  -4   37.59    0.78
  -5   5  -5   27.61    0.76
   5   5   5   26.77    0.62
   5   5   5   26.75    0.72
   5   5   5   27.03    0.66
   5  -5   5   27.43    0.84
   5  -5   5   27.14    0.66
   5  -5   5   28.39    0.82
   5   5   6    0.51    0.08
   5   5   6    0.37    0.11
  -5   5  -6    0.32    0.13
   5   5   6    0.37    0.09
   5  -5   6    0.16    0.15
   5  -5   6    0.38    0.13
   5  -5   6    0.40    0.09
   5   5   7    5.58    0.29
   5   5   7    5.63    0.23
  -5   5  -7    5.89    0.35
   5   5   7    5.59    0.21
   5  -5   7    5.44    0.36
   5   5   8   11.22    0.40
   5   5   8   10.50    0.27
  -5   5  -8   11.34    0.48
   5   5   8   10.98    0.31
   5   5   8   11.14    0.31
   5  -5   8   11.51    0.38
   5  -5   8   11.57    0.51
   5   5   9   30.02    0.60
   5   5   9   30.05    0.76
   5   5   9   30.68    0.67
   5   5   9   29.45    0.62
  -5   5  -9   29.91    0.87
   5  -5   9   29.92    0.74
   5  -5   9   30.73    0.92
   5   5  10    2.51    0.15
  -5   5 -10    2.65    0.30
   5  -5  10    2.56    0.35
   5  -5  10    2.52    0.21
  -5   5 -11    3.47    0.34
   5   5  11    3.30    0.18
   5  -5  11    2.82    0.38
   5  -5  11    3.05    0.38
   5  -5  11    3.58    0.24
  -5   5 -12    0.06    0.17
   5   5  12    0.10    0.07
   5  -5  12   -0.27    0.18
   5  -5  12    0.09    0.10
   5  -5  12    0.45    0.30
  -5   5 -13    1.38    0.24
   5   5  13    1.35    0.15
   5  -5  13    1.15    0.28
   5  -5  13    1.34    0.17
  -5   5 -14    0.06    0.20
   5   5  14    0.01    0.09
   5  -5  14    0.04    0.12
   5  -5  14    0.07    0.25
  -5   5 -15    3.21    0.41
   5  -5  15    2.21    0.36
   5  -5  15    2.60    0.29
  -5   5 -16    0.41    0.25
   5  -5  16    0.45    0.16
   5   6 -17    0.91    0.28
   5   6 -17    1.08    0.34
  -5  -6  17    1.32    0.22
   5   6 -16    0.77    0.29
   5   6 -16    0.83    0.26
  -5   6  16    0.43    0.15
  -5  -6  16    0.50    0.16
   5   6 -15    0.59    0.23
  -5   6  15    0.27    0.14
   5   6 -15    0.19    0.24
   5  -6 -15    0.17    0.12
  -5  -6  15    0.28    0.13
   5  -6 -15    0.45    0.15
   5   6 -14   15.66    0.76
   5   6 -14   16.00    0.70
  -5   6  14   16.12    0.51
   5  -6 -14   16.62    0.50
   5  -6 -14   16.10    0.66
  -5  -6  14   16.53    0.56
   5   6 -13    1.36    0.26
   5   6 -13    1.72    0.31
  -5   6  13    1.67    0.18
  -5  -6  13    1.80    0.24
   5  -6 -13    1.74    0.21
  -5  -6  13    1.92    0.30
   5  -6 -13    1.77    0.21
  -5   6  12    9.25    0.36
   5   6 -12    9.24    0.57
   5   6 -12    8.74    0.52
  -5  -6  12    8.80    0.38
   5  -6 -12    9.19    0.36
  -5  -6  12    8.96    0.53
   5  -6 -12    8.99    0.43
  -5   6  11    8.76    0.34
   5   6 -11    8.85    0.54
   5   6 -11    8.56    0.50
  -5  -6  11    8.32    0.36
   5  -6 -11    8.82    0.35
   5  -6 -11    8.79    0.42
   5   6 -10    0.83    0.21
  -5   6  10    1.56    0.18
   5   6 -10    0.83    0.20
  -5  -6  10    1.23    0.16
   5  -6 -10    1.34    0.19
   5  -6 -10    1.25    0.19
   5   6  -9   12.46    0.57
  -5   6   9   12.85    0.41
   5   6  -9   12.21    0.59
   5  -6  -9   13.23    0.51
   5  -6  -9   12.49    0.33
  -5  -6   9   12.58    0.43
   5  -6  -9   12.21    0.41
  -5   6   8    0.11    0.08
   5   6  -8   -0.19    0.13
   5   6  -8    0.05    0.17
   5  -6  -8    0.02    0.08
   5  -6  -8    0.01    0.08
  -5  -6   8    0.12    0.15
  -5  -6   8    0.03    0.15
  -5  -6   8    0.01    0.08
   5  -6  -8   -0.08    0.12
   5   6  -7    9.78    0.48
  -5   6   7    9.73    0.35
   5   6  -7    8.28    0.58
  -5  -6   7    9.28    0.47
   5  -6  -7   10.64    0.35
  -5  -6   7   10.01    0.49
  -5  -6   7   10.18    0.36
   5  -6  -7    9.81    0.45
   5  -6  -7   10.39    0.35
   5   6  -6    2.78    0.30
   5   6  -6    2.96    0.31
  -5   6   6    3.10    0.20
  -5  -6   6    2.41    0.20
   5  -6  -6    2.76    0.19
  -5  -6   6    3.07    0.30
   5  -6  -6    2.97    0.22
   5  -6  -6    3.17    0.29
  -5  -6   6    3.39    0.32
  -5   6   5   12.83    0.40
   5   6  -5   12.31    0.53
  -5   6   5   12.55    0.36
   5   6  -5   12.35    0.53
  -5  -6   5   12.60    0.51
  -5  -6   5   12.94    0.40
   5  -6  -5   13.25    0.40
   5  -6  -5   12.72    0.51
   5  -6  -5   12.65    0.43
  -5   6   4   21.09    0.53
   5   6  -4   21.73    0.70
  -5   6   4   18.64    0.55
   5   6  -4   19.37    0.77
  -5  -6   4   20.77    0.55
   5  -6  -4   22.00    0.69
  -5  -6   4   21.50    0.67
   5  -6  -4   22.11    0.55
   5  -6  -4   21.64    0.62
   5   6  -3    1.92    0.26
   5   6  -3    1.93    0.29
  -5   6   3    2.02    0.17
  -5  -6   3    1.97    0.25
   5  -6  -3    2.21    0.23
   5  -6  -3    1.82    0.25
   5  -6  -3    2.00    0.16
  -5  -6   3    1.91    0.16
  -5   6   2   41.51    0.95
   5   6  -2   41.44    1.10
   5   6  -2   41.76    1.07
  -5  -6   2   40.81    1.03
   5  -6  -2   41.97    1.10
   5  -6  -2   41.04    1.06
  -5  -6   2   41.57    0.91
   5  -6  -2   41.25    0.93
  -5   6   1    0.14    0.09
   5   6  -1    0.03    0.11
  -5   6   1   -0.06    0.08
   5   6  -1   -0.09    0.10
   5  -6  -1    0.20    0.08
   5  -6  -1    0.25    0.13
   5  -6  -1    0.19    0.12
  -5  -6   1    0.08    0.10
  -5  -6   1    0.15    0.06
  -5   6   0    7.08    0.32
   5   6   0    7.57    0.39
  -5   6   0    7.25    0.29
   5   6   0    7.45    0.36
  -5  -6   0    7.19    0.33
   5  -6   0    6.55    0.38
   5  -6   0    6.27    0.38
  -5  -6   0    7.39    0.25
   5   6   1    5.22    0.34
   5   6   1    5.78    0.25
  -5   6  -1    5.62    0.26
   5   6   1    5.74    0.32
  -5   6  -1    5.82    0.30
  -5  -6  -1    5.49    0.21
  -5  -6  -1    5.92    0.29
   5  -6   1    5.56    0.26
   5  -6   1    5.62    0.36
   5   6   2   43.10    1.09
  -5   6  -2   42.56    1.03
  -5   6  -2   42.90    0.97
   5   6   2   42.22    1.02
   5   6   2   43.14    0.95
   5  -6   2   42.20    1.12
  -5  -6  -2   41.47    0.97
   5  -6   2   42.41    0.96
  -5  -6  -2   41.77    0.88
   5   6   3    9.19    0.32
  -5   6  -3    9.41    0.40
  -5   6  -3    9.41    0.34
   5   6   3    8.96    0.42
   5   6   3    9.39    0.38
  -5  -6  -3    8.90    0.26
   5  -6   3    9.43    0.33
  -5  -6  -3    8.98    0.32
   5  -6   3    9.26    0.47
   5   6   4   14.22    0.52
   5   6   4   13.49    0.44
   5   6   4   13.57    0.40
   5  -6   4   13.53    0.43
  -5  -6  -4   13.47    0.38
   5  -6   4   13.69    0.59
  -5  -6  -4   13.65    0.33
   5  -6   4   12.57    0.56
   5   6   5   46.76    1.00
  -5   6  -5   46.72    1.15
   5   6   5   46.29    1.14
   5   6   5   44.92    1.03
   5  -6   5   43.22    1.23
   5  -6   5   46.66    1.23
   5  -6   5   45.14    1.04
  -5  -6  -5   46.47    0.93
  -5  -6  -5   46.33    0.91
   5   6   6    0.48    0.11
   5   6   6    0.52    0.15
  -5   6  -6    0.41    0.15
   5   6   6    0.62    0.10
   5  -6   6    0.54    0.20
   5  -6   6    0.74    0.12
   5   6   7    0.35    0.09
  -5   6  -7    0.31    0.15
   5   6   7    0.39    0.14
   5   6   7    0.47    0.09
   5  -6   7    0.37    0.11
   5  -6   7    0.09    0.18
   5   6   8    0.22    0.08
   5   6   8    0.21    0.05
  -5   6  -8    0.17    0.15
   5   6   8    0.06    0.12
   5   6   8    0.25    0.07
   5  -6   8    0.40    0.20
   5  -6   8    0.24    0.11
  -5   6  -9   -0.01    0.16
   5   6   9    0.20    0.09
   5   6   9    0.03    0.13
   5  -6   9   -0.14    0.28
   5  -6   9   -0.14    0.09
   5  -6   9    0.12    0.20
   5   6  10    0.44    0.10
  -5   6 -10    0.54    0.20
   5  -6  10    0.41    0.22
   5  -6  10    0.40    0.13
  -5   6 -11    2.00    0.28
   5   6  11    2.38    0.20
   5  -6  11    2.44    0.24
   5  -6  11    1.94    0.31
  -5   6 -12    1.61    0.27
   5   6  12    1.23    0.14
   5  -6  12    1.16    0.17
   5  -6  12    0.62    0.29
  -5   6 -13    0.70    0.24
   5   6  13    0.70    0.13
   5  -6  13    0.74    0.16
  -5   6 -14    2.06    0.32
   5  -6  14    2.38    0.30
   5   7 -15    0.02    0.27
   5   7 -15   -0.05    0.31
   5   7 -14    2.16    0.37
   5   7 -14    2.38    0.35
  -5  -7  14    1.33    0.20
   5  -7 -14    1.80    0.35
   5  -7 -14    2.15    0.26
   5   7 -13    0.02    0.25
   5   7 -13    0.11    0.23
  -5   7  13    0.07    0.23
   5  -7 -13   -0.03    0.18
  -5  -7  13    0.26    0.14
   5  -7 -13    0.23    0.13
   5   7 -12   -0.04    0.24
  -5   7  12   -0.02    0.13
   5   7 -12    0.09    0.23
   5  -7 -12   -0.18    0.12
   5  -7 -12   -0.08    0.18
  -5  -7  12   -0.10    0.12
   5   7 -11    1.14    0.28
  -5   7  11    1.06    0.17
   5   7 -11    1.11    0.27
   5  -7 -11    1.05    0.16
  -5  -7  11    1.05    0.17
   5  -7 -11    0.57    0.20
  -5   7  10   10.32    0.41
   5   7 -10   10.66    0.59
   5   7 -10   10.66    0.62
   5  -7 -10   11.46    0.53
  -5  -7  10   10.21    0.42
  -5  -7  10    9.20    0.57
  -5  -7  10   10.83    0.75
   5   7  -9   28.22    0.96
  -5   7   9   27.62    0.72
   5   7  -9   27.37    0.93
   5  -7  -9   27.91    0.86
  -5  -7   9   26.92    0.94
   5  -7  -9   26.92    0.61
  -5  -7   9   26.27    0.73
  -5  -7   9   25.77    0.90
   5  -7  -9   26.34    0.72
  -5   7   8    7.87    0.35
   5   7  -8    8.66    0.53
   5   7  -8    8.24    0.50
  -5  -7   8    7.85    0.52
   5  -7  -8    8.05    0.47
  -5  -7   8    8.33    0.36
   5  -7  -8    7.49    0.33
  -5  -7   8    8.08    0.50
   5  -7  -8    8.09    0.31
  -5   7   7    1.04    0.15
   5   7  -7    0.63    0.21
   5   7  -7    1.14    0.21
  -5  -7   7    1.14    0.23
   5  -7  -7    1.02    0.13
   5  -7  -7    1.08    0.14
  -5  -7   7    0.96    0.14
   5  -7  -7    1.06    0.21
   5   7  -6    1.64    0.25
  -5   7   6    2.07    0.21
   5   7  -6    2.40    0.31
   5  -7  -6    2.32    0.21
  -5  -7   6    2.17    0.20
   5  -7  -6    1.94    0.26
   5  -7  -6    2.05    0.24
  -5   7   5    1.48    0.17
  -5   7   5    1.21    0.15
   5   7  -5    1.39    0.25
   5   7  -5    1.35    0.24
   5  -7  -5    1.36    0.18
   5  -7  -5    1.55    0.19
  -5  -7   5    1.39    0.18
   5   7  -4    1.95    0.27
  -5   7   4    2.78    0.20
   5   7  -4    2.31    0.34
  -5  -7   4    2.52    0.19
  -5  -7   4    1.62    0.22
   5  -7  -4    2.52    0.20
  -5   7   3    0.67    0.12
   5   7  -3    0.49    0.19
   5   7  -3    0.86    0.22
   5  -7  -3    0.88    0.13
  -5  -7   3    0.69    0.18
  -5  -7   3    0.97    0.12
   5  -7  -3    0.90    0.18
  -5   7   2    1.23    0.15
   5   7  -2    1.50    0.21
   5   7  -2    1.56    0.25
  -5  -7   2    1.68    0.22
   5  -7  -2    1.37    0.17
  -5  -7   2    1.60    0.20
   5  -7  -2    1.17    0.19
   5   7  -1    3.04    0.30
   5   7  -1    2.86    0.34
  -5   7   1    2.68    0.24
  -5  -7   1    3.08    0.19
  -5  -7   1    2.55    0.29
   5  -7  -1    3.23    0.21
   5  -7  -1    2.79    0.33
   5   7   0    0.42    0.16
  -5   7   0    0.32    0.12
   5   7   0    0.67    0.18
  -5  -7   0    0.30    0.13
   5  -7   0    0.45    0.11
  -5  -7   0    0.33    0.08
   5  -7   0    0.61    0.20
   5   7   1    2.00    0.23
   5   7   1    1.68    0.20
   5   7   1    1.94    0.25
  -5   7  -1    1.34    0.23
   5  -7   1    2.14    0.20
   5  -7   1    2.08    0.26
  -5  -7  -1    2.37    0.16
  -5  -7  -1    1.84    0.24
   5   7   2    0.12    0.15
  -5   7  -2    0.01    0.12
   5   7   2    0.07    0.13
   5   7   2    0.07    0.09
  -5  -7  -2    0.12    0.06
   5  -7   2    0.08    0.18
  -5  -7  -2    0.17    0.13
   5  -7   2    0.11    0.09
   5   7   3    9.19    0.36
   5   7   3   10.03    0.42
   5   7   3    8.73    0.47
  -5   7  -3    9.30    0.44
  -5  -7  -3    9.79    0.38
   5  -7   3    9.34    0.36
  -5  -7  -3    9.22    0.28
   5   7   4   14.84    0.50
   5   7   4   14.29    0.47
   5   7   4   14.96    0.61
  -5   7  -4   14.97    0.58
   5  -7   4   14.98    0.49
  -5  -7  -4   15.75    0.46
  -5  -7  -4   15.07    0.38
   5   7   5   23.10    0.63
   5   7   5   22.84    0.75
  -5   7  -5   23.20    0.75
   5   7   5   22.86    0.62
   5  -7   5   23.42    0.64
   5  -7   5   22.60    0.86
   5  -7   5   22.79    0.85
  -5  -7  -5   22.50    0.56
  -5  -7  -5   22.63    0.51
   5   7   6    1.01    0.20
   5   7   6    1.58    0.20
  -5   7  -6    0.86    0.20
   5   7   6    1.31    0.15
   5  -7   6    1.50    0.30
  -5  -7  -6    1.39    0.09
  -5  -7  -6    1.27    0.10
   5  -7   6    1.45    0.18
   5  -7   6    0.57    0.26
   5   7   7    2.39    0.19
   5   7   7    2.50    0.33
  -5   7  -7    2.59    0.35
   5   7   7    3.06    0.24
   5  -7   7    2.95    0.43
   5  -7   7    2.79    0.25
   5  -7   7    2.31    0.33
  -5   7  -8    0.02    0.18
   5   7   8   -0.03    0.06
   5   7   8    0.03    0.11
   5   7   8   -0.07    0.05
   5   7   8    0.03    0.17
   5  -7   8   -0.17    0.12
   5  -7   8    0.42    0.36
  -5   7  -9    6.82    0.48
   5   7   9    7.20    0.33
   5  -7   9    7.10    0.36
  -5   7 -10    0.29    0.21
   5   7  10    0.13    0.12
   5  -7  10    0.25    0.14
   5   7  11    0.94    0.16
  -5   7 -11    0.76    0.25
   5  -7  11    1.13    0.19
  -5   7 -12   -0.02    0.24
   5   7  12    0.03    0.14
   5  -7  12   -0.02    0.16
   5   8 -12    1.87    0.38
   5   8 -12    1.71    0.36
   5  -8 -12    1.80    0.35
   5  -8 -12    2.23    0.30
   5   8 -11    0.03    0.27
   5   8 -11    0.39    0.30
   5  -8 -11    0.27    0.16
  -5  -8  11    0.00    0.15
   5   8 -10    0.16    0.25
   5   8 -10    0.26    0.28
   5  -8 -10    0.62    0.16
  -5  -8  10    0.77    0.18
   5   8  -9    0.14    0.26
   5   8  -9    0.14    0.26
   5  -8  -9    0.09    0.13
   5  -8  -9   -0.12    0.23
  -5  -8   9   -0.05    0.13
   5   8  -8    0.06    0.24
   5   8  -8    0.38    0.24
   5  -8  -8    0.14    0.12
   5  -8  -8    0.05    0.23
  -5  -8   8    0.06    0.13
   5  -8  -8    0.01    0.12
   5   8  -7    4.14    0.47
   5   8  -7    4.06    0.47
  -5  -8   7    4.28    0.30
   5  -8  -7    3.80    0.46
   5  -8  -7    4.05    0.29
   5  -8  -7    4.09    0.30
   5   8  -6   -0.19    0.19
   5   8  -6   -0.06    0.21
  -5  -8   6    0.27    0.12
  -5  -8   6   -0.33    0.21
   5  -8  -6   -0.18    0.21
   5  -8  -6   -0.01    0.11
   5  -8  -6    0.07    0.18
   5   8  -5   -0.03    0.20
  -5   8   5    0.23    0.11
   5   8  -5    0.17    0.20
  -5  -8   5    0.02    0.22
   5  -8  -5    0.12    0.11
  -5  -8   5   -0.18    0.10
   5  -8  -5   -0.19    0.21
   5  -8  -5   -0.15    0.16
   5   8  -4    7.66    0.51
   5   8  -4    7.23    0.53
  -5   8   4    7.43    0.45
  -5   8   4    7.62    0.34
  -5  -8   4    8.37    0.52
   5  -8  -4    8.65    0.45
   5  -8  -4    8.13    0.36
   5  -8  -4    8.71    0.56
  -5  -8   4    8.19    0.35
   5   8  -3    9.89    0.59
   5   8  -3   10.27    0.55
  -5   8   3   10.68    0.41
  -5   8   3   10.24    0.47
   5  -8  -3   10.04    0.51
  -5  -8   3   10.03    0.38
  -5  -8   3   10.43    0.54
   5  -8  -3   10.60    0.40
   5  -8  -3    9.01    0.58
   5   8  -2    5.14    0.48
  -5   8   2    5.11    0.35
  -5   8   2    5.09    0.33
   5   8  -2    5.10    0.43
   5  -8  -2    4.58    0.48
  -5  -8   2    5.39    0.28
   5  -8  -2    5.54    0.30
   5  -8  -2    5.97    0.45
  -5   8   1    2.40    0.29
   5   8  -1    3.49    0.41
  -5   8   1    2.85    0.29
   5   8  -1    4.04    0.40
   5  -8  -1    2.83    0.34
   5  -8  -1    3.49    0.25
  -5  -8   1    3.09    0.22
   5  -8  -1    3.10    0.34
   5   8   0   -0.05    0.20
   5   8   0    0.52    0.20
  -5   8   0   -0.02    0.14
  -5   8   0    0.18    0.14
   5  -8   0    0.04    0.10
   5  -8   0   -0.03    0.24
   5  -8   0   -0.06    0.23
  -5  -8   0   -0.31    0.16
  -5  -8   0    0.02    0.09
  -5   8  -1    4.47    0.35
   5   8   1    3.27    0.37
   5   8   1    4.28    0.43
  -5   8  -1    4.13    0.31
  -5  -8  -1    3.81    0.35
   5  -8   1    3.43    0.27
   5  -8   1    3.45    0.48
  -5  -8  -1    3.46    0.24
  -5   8  -2   24.71    0.79
   5   8   2   26.52    0.79
   5   8   2   25.46    0.73
  -5   8  -2   26.72    0.81
   5   8   2   26.97    0.91
   5  -8   2   26.52    0.72
  -5  -8  -2   26.06    0.63
  -5  -8  -2   25.51    0.76
   5  -8   2   26.05    0.94
   5   8   3    0.77    0.20
  -5   8  -3    0.46    0.19
   5   8   3    0.73    0.16
   5   8   3    0.87    0.23
   5  -8   3    0.49    0.14
  -5  -8  -3    0.69    0.10
   5  -8   3    0.99    0.29
  -5  -8  -3    0.60    0.16
   5   8   4    8.89    0.41
   5   8   4    8.69    0.40
   5   8   4    8.90    0.54
  -5   8  -4    8.33    0.48
   5  -8   4    8.85    0.39
  -5  -8  -4    8.32    0.29
   5  -8   4    8.08    0.65
   5   8   5    0.43    0.21
   5   8   5    0.36    0.15
   5   8   5    0.39    0.16
  -5   8  -5    0.41    0.20
  -5  -8  -5    0.18    0.08
  -5  -8  -5    0.29    0.13
   5  -8   5   -0.05    0.13
   5   8   6    0.45    0.14
  -5   8  -6    0.26    0.21
   5   8   6    0.45    0.16
   5   8   6    0.55    0.22
   5  -8   6    0.53    0.16
  -5  -8  -6    0.32    0.08
   5   8   7    6.86    0.37
   5   8   7    7.85    0.52
  -5   8  -7    6.56    0.50
   5   8   7    6.97    0.28
   5  -8   7    7.23    0.38
   5   8   8    0.79    0.18
  -5   8  -8    0.38    0.23
   5  -8   8    0.28    0.15
  -5   8  -9    0.79    0.28
   5   8   9    0.66    0.18
   5   9  -7    0.04    0.29
   5  -9  -7    0.17    0.16
  -5  -9   7    0.33    0.16
   5   9  -6   14.43    0.94
   5   9  -6   13.21    0.75
   5  -9  -6   13.60    0.52
  -5  -9   6   13.26    0.51
   5   9  -5    4.33    0.55
   5   9  -5    3.75    0.44
  -5   9   5    4.70    0.32
  -5  -9   5    4.32    0.32
   5  -9  -5    4.66    0.33
   5   9  -4   15.07    0.73
   5   9  -4   15.12    0.79
   5  -9  -4   15.34    0.54
   5  -9  -4   14.70    0.66
  -5  -9   4   15.08    0.52
  -5   9   3    4.40    0.34
   5   9  -3    5.04    0.56
   5   9  -3    4.24    0.51
  -5  -9   3    4.25    0.30
   5  -9  -3    4.96    0.50
   5  -9  -3    3.66    0.31
   5   9  -2    0.06    0.26
  -5   9   2    0.11    0.16
   5   9  -2    0.32    0.25
  -5  -9   2   -0.05    0.12
  -5  -9   2   -0.06    0.25
   5  -9  -2    0.01    0.13
   5   9  -1    0.65    0.26
  -5   9   1    0.06    0.18
   5   9  -1    0.01    0.26
  -5  -9   1    0.09    0.24
  -5  -9   1    0.14    0.12
   5  -9  -1   -0.06    0.28
   5  -9  -1    0.24    0.14
   5   9   0    0.32    0.24
   5   9   0    0.40    0.27
  -5   9   0    0.24    0.19
  -5  -9   0    0.24    0.23
   5  -9   0    0.84    0.32
   5  -9   0    0.31    0.15
  -5  -9   0    0.20    0.12
  -5   9  -1    2.42    0.28
   5   9   1    2.35    0.36
   5   9   1    2.58    0.31
  -5  -9  -1    2.37    0.33
   5  -9   1    2.11    0.47
   5  -9   1    2.64    0.28
  -5  -9  -1    2.91    0.24
  -5   9  -2    3.97    0.42
   5   9   2    3.14    0.41
   5  -9   2    3.30    0.30
  -5  -9  -2    3.10    0.24
  -5   9  -3    1.54    0.28
   5   9   3    1.51    0.26
   5   9   3    1.42    0.32
  -5  -9  -3    1.20    0.31
  -5  -9  -3    1.61    0.22
   5  -9   3    1.21    0.19
  -5   9  -4    0.54    0.26
   5   9   4    0.78    0.22
   5   9   4    0.87    0.30
   6   0 -22    8.66    0.51
  -6   0  21   -0.35    0.19
   6   0 -21   -0.19    0.17
   6   0 -20    0.65    0.14
   6   0 -20    0.29    0.17
  -6   0  20    0.17    0.17
   6   0 -19   -0.22    0.14
  -6   0  19    0.03    0.14
   6   0 -19   -0.14    0.12
   6   0 -18    2.62    0.29
  -6   0  18    2.75    0.28
   6   0 -18    2.15    0.24
   6   0 -17    0.09    0.13
  -6   0  17    0.23    0.12
   6   0 -17    0.00    0.11
   6   0 -16    9.36    0.42
  -6   0  16   10.27    0.40
   6   0 -16    9.47    0.38
   6   0 -15   -0.05    0.08
   6   0 -15    0.02    0.10
  -6   0  15   -0.14    0.08
  -6   0  14   12.28    0.42
   6   0 -14   12.41    0.45
   6   0 -14   12.81    0.44
  -6   0  13   -0.06    0.07
   6   0 -13    0.06    0.08
   6   0 -13    0.03    0.09
  -6   0  12    0.15    0.07
   6   0 -12    0.19    0.08
   6   0 -12    0.27    0.09
   6   0 -11    0.05    0.07
   6   0 -11    0.04    0.06
  -6   0  11   -0.01    0.05
  -6   0  10   14.08    0.40
   6   0 -10   13.81    0.42
   6   0 -10   13.55    0.43
   6   0  -9    0.12    0.06
   6   0  -9    0.09    0.06
   6   0  -8  132.19    2.54
   6   0  -8  127.49    2.54
  -6   0   8  129.28    2.51
  -6   0   7    0.04    0.04
   6   0  -7    0.04    0.04
  -6   0   6  133.36    2.59
   6   0  -6  138.20    2.62
   6   0  -5    0.03    0.03
  -6   0   5   -0.04    0.02
   6   0  -4    1.66    0.10
  -6   0   4    1.66    0.09
  -6   0   3    0.00    0.02
   6   0  -3    0.04    0.03
  -6   0   2  115.62    2.15
   6   0  -2  113.57    2.17
  -6   0   1    0.01    0.01
   6   0  -1    0.01    0.02
  -6   0   0    5.73    0.14
   6   0   0    5.94    0.15
   6   0   1    0.02    0.01
  -6   0  -1    0.02    0.01
   6   0   2  103.77    2.00
   6   0   3    0.01    0.01
   6   0   3    0.00    0.03
   6   0   4   11.11    0.32
   6   0   4   11.65    0.23
   6   0   5   -0.03    0.04
   6   0   6    0.28    0.08
  -6   0  -7    0.04    0.05
   6   0   7   -0.04    0.06
   6   0   8    0.14    0.07
  -6   0  -8    0.11    0.06
  -6   0  -9    0.00    0.06
   6   0   9    0.00    0.04
   6   0   9    0.07    0.08
   6   0  10   39.90    0.96
  -6   0 -10   39.71    0.89
   6   0  10   39.49    0.82
   6   0  11    0.13    0.11
   6   0  11   -0.01    0.06
  -6   0 -11   -0.03    0.07
   6   0  12   20.84    0.65
   6   0  12   19.96    0.50
  -6   0 -12   20.51    0.55
  -6   0 -13   -0.08    0.08
   6   0  13   -0.06    0.08
   6   0  13   -0.03    0.13
   6   0  14   66.44    1.56
  -6   0 -14   67.93    1.44
   6   0  14   65.48    1.38
  -6   0 -15   -0.17    0.10
   6   0  15   -0.02    0.11
   6   0  15   -0.07    0.18
   6   0  16   30.19    0.76
   6   0  16   30.43    0.94
   6   0  17    0.15    0.24
   6   0  17    0.13    0.15
   6   0  18   11.77    0.70
   6   1 -22    2.33    0.31
   6  -1 -22    2.49    0.36
   6   1 -21   -0.10    0.14
   6   1 -21    0.14    0.21
  -6   1  21    0.52    0.19
  -6  -1  21    0.16    0.21
   6  -1 -21    0.03    0.14
  -6   1  20    0.31    0.16
   6   1 -20    0.32    0.15
   6   1 -20    0.33    0.21
   6  -1 -20    0.38    0.15
   6  -1 -20    0.47    0.11
  -6  -1  20    0.25    0.18
   6   1 -19    4.73    0.33
  -6   1  19    4.76    0.33
   6  -1 -19    4.76    0.27
  -6  -1  19    4.85    0.37
   6  -1 -19    5.12    0.31
  -6   1  18    1.12    0.17
   6   1 -18    0.68    0.18
   6   1 -18    0.72    0.16
   6  -1 -18    0.91    0.15
  -6  -1  18    0.85    0.18
   6  -1 -18    0.78    0.14
  -6   1  17   13.43    0.47
   6   1 -17   13.26    0.54
   6   1 -17   12.99    0.48
   6  -1 -17   13.25    0.46
   6  -1 -17   12.89    0.44
  -6  -1  17   13.41    0.50
  -6   1  16   -0.10    0.09
   6   1 -16   -0.19    0.10
   6   1 -16    0.08    0.13
   6  -1 -16    0.05    0.10
   6  -1 -16   -0.01    0.10
  -6  -1  16   -0.16    0.10
   6   1 -15    3.93    0.27
   6   1 -15    3.72    0.30
  -6   1  15    4.41    0.24
  -6  -1  15    3.76    0.27
   6  -1 -15    3.91    0.25
   6  -1 -15    3.86    0.25
  -6   1  14    0.08    0.08
   6   1 -14    0.39    0.11
   6   1 -14    0.34    0.13
  -6  -1  14    0.20    0.10
   6  -1 -14    0.22    0.10
   6  -1 -14    0.20    0.09
   6   1 -13   74.38    1.63
   6   1 -13   76.73    1.68
  -6   1  13   71.96    1.59
  -6  -1  13   76.05    1.62
   6  -1 -13   77.15    1.59
   6  -1 -13   75.65    1.59
   6   1 -12    6.43    0.30
   6   1 -12    6.23    0.32
  -6   1  12    6.54    0.26
  -6  -1  12    6.58    0.29
   6  -1 -12    6.35    0.27
   6  -1 -12    6.81    0.28
   6   1 -11   -0.01    0.07
   6   1 -11   -0.02    0.07
  -6   1  11    0.10    0.06
  -6  -1  11   -0.02    0.07
   6  -1 -11   -0.01    0.06
   6  -1 -11    0.07    0.06
   6   1 -10    0.01    0.06
   6   1 -10   -0.03    0.07
  -6   1  10    0.01    0.05
   6  -1 -10    0.01    0.05
  -6  -1  10    0.02    0.06
   6  -1 -10    0.04    0.06
   6   1  -9    7.39    0.31
   6   1  -9    6.85    0.28
  -6   1   9    7.25    0.25
  -6  -1   9    7.06    0.27
   6  -1  -9    7.09    0.26
   6   1  -8   11.75    0.39
  -6   1   8   11.98    0.33
   6   1  -8   11.85    0.38
  -6  -1   8   12.15    0.36
   6  -1  -8   12.39    0.36
   6   1  -7    1.55    0.14
  -6   1   7    1.77    0.11
   6   1  -7    1.69    0.14
  -6  -1   7    1.74    0.13
   6  -1  -7    1.67    0.12
  -6   1   6   37.40    0.77
  -6  -1   6   36.02    0.80
   6  -1  -6   36.03    0.79
   6   1  -5   22.27    0.53
  -6   1   5   21.34    0.48
  -6  -1   5   21.04    0.51
   6  -1  -5   21.39    0.50
   6   1  -4   19.28    0.47
  -6   1   4   18.98    0.43
  -6  -1   4   19.41    0.45
   6  -1  -4   19.27    0.45
  -6   1   3   35.50    0.71
   6   1  -3   34.30    0.75
  -6  -1   3   35.35    0.73
   6  -1  -3   35.07    0.73
   6   1  -2  157.08    2.96
   6   1  -1   64.62    1.26
  -6   1   1   63.51    1.23
   6  -1  -1   64.73    1.24
   6  -1  -1   65.28    1.28
  -6  -1   1   64.06    1.23
  -6   1   0    3.86    0.12
   6   1   0    3.83    0.13
   6  -1   0    3.73    0.12
   6  -1   0    3.54    0.15
  -6  -1   0    3.79    0.10
   6   1   1   11.31    0.25
  -6   1  -1   11.36    0.25
   6  -1   1   11.21    0.26
   6  -1   1   11.19    0.31
  -6   1  -2    1.60    0.06
   6   1   2    1.61    0.06
   6  -1   2    1.74    0.07
   6  -1   2    1.51    0.11
  -6   1  -3  125.72    2.40
   6  -1   3  126.31    2.42
   6  -1   3  121.64    2.32
  -6   1  -4    9.71    0.30
   6   1   4   10.14    0.28
   6  -1   4   10.19    0.32
   6  -1   4   10.16    0.24
  -6   1  -5    6.52    0.24
   6   1   5    6.58    0.22
   6  -1   5    6.76    0.17
   6  -1   5    6.65    0.26
   6   1   6   15.95    0.42
  -6   1  -6   16.56    0.44
   6  -1   6   16.41    0.48
   6  -1   6   16.28    0.36
  -6   1  -7    1.22    0.13
   6   1   7    1.37    0.12
   6  -1   7    1.20    0.15
   6  -1   7    1.27    0.07
   6  -1   7    1.40    0.10
   6   1   8    4.98    0.22
  -6   1  -8    4.72    0.23
   6  -1   8    5.38    0.27
   6  -1   8    5.14    0.16
   6  -1   8    4.89    0.19
   6   1   9    4.05    0.22
  -6   1  -9    3.99    0.22
   6  -1   9    4.06    0.19
   6  -1   9    3.90    0.30
   6   1  10    7.61    0.18
   6   1  10    7.60    0.31
  -6   1 -10    7.60    0.31
   6  -1  10    8.24    0.37
   6  -1  10    7.14    0.27
   6   1  11    0.47    0.06
  -6   1 -11    0.38    0.10
   6   1  11    0.46    0.12
   6  -1  11    0.72    0.16
   6  -1  11    0.64    0.11
   6   1  12    0.01    0.05
   6   1  12   -0.19    0.10
  -6   1 -12    0.04    0.09
   6  -1  12    0.02    0.13
   6  -1  12   -0.01    0.08
   6   1  13    1.51    0.13
  -6   1 -13    1.18    0.16
   6   1  13    1.34    0.19
   6  -1  13    1.30    0.21
   6  -1  13    1.45    0.16
  -6   1 -14    2.27    0.23
   6   1  14    2.32    0.16
   6   1  14    2.45    0.30
   6  -1  14    1.79    0.23
   6  -1  14    2.92    0.36
  -6   1 -15    0.05    0.12
   6   1  15   -0.15    0.16
   6   1  15    0.00    0.08
   6  -1  15    0.10    0.20
   6  -1  15   -0.02    0.12
   6   1  16    0.28    0.19
  -6   1 -16    0.28    0.15
   6   1  16    0.23    0.10
   6  -1  16   -0.07    0.23
   6  -1  16    0.49    0.16
   6   1  17    0.11    0.22
   6   1  17    0.08    0.11
  -6   1 -17    0.05    0.14
   6  -1  17   -0.14    0.26
   6  -1  17    0.09    0.23
  -6   1 -18    0.34    0.17
   6   1  18    0.03    0.30
   6  -1  18    0.29    0.33
   6   2 -21   12.66    0.50
   6   2 -21   12.23    0.65
  -6   2  21   11.58    0.52
   6   2 -20    5.96    0.39
  -6   2  20    5.75    0.37
   6   2 -20    6.19    0.49
   6  -2 -20    6.04    0.27
  -6  -2  20    6.75    0.48
  -6   2  19    9.04    0.41
   6   2 -19    9.57    0.46
   6   2 -19   10.23    0.55
  -6  -2  19    8.93    0.50
   6  -2 -19    8.98    0.30
   6  -2 -19    9.71    0.32
   6  -2 -19    9.23    0.33
   6   2 -18    0.55    0.20
   6   2 -18    0.50    0.16
  -6   2  18    0.83    0.15
   6  -2 -18    0.67    0.13
  -6  -2  18    0.62    0.19
   6  -2 -18    0.79    0.12
  -6   2  17    4.28    0.27
   6   2 -17    3.43    0.31
   6   2 -17    3.97    0.37
  -6  -2  17    4.24    0.35
   6  -2 -17    3.82    0.23
   6  -2 -17    3.93    0.25
   6   2 -16    0.27    0.14
   6   2 -16    0.24    0.17
  -6   2  16    0.26    0.11
   6  -2 -16    0.27    0.11
  -6  -2  16    0.34    0.15
   6  -2 -16    0.45    0.10
   6   2 -15    7.93    0.43
   6   2 -15    7.87    0.39
  -6   2  15    7.90    0.32
   6  -2 -15    7.84    0.30
  -6  -2  15    8.03    0.39
   6  -2 -15    7.69    0.32
  -6   2  14   15.11    0.45
   6   2 -14   13.82    0.55
   6   2 -14   14.98    0.53
   6  -2 -14   14.95    0.43
   6  -2 -14   14.39    0.45
  -6  -2  14   14.90    0.52
  -6   2  13    2.96    0.19
   6   2 -13    2.83    0.24
   6   2 -13    3.18    0.27
   6  -2 -13    3.06    0.18
   6  -2 -13    3.19    0.21
  -6  -2  13    2.95    0.24
   6   2 -12   13.02    0.46
   6   2 -12   12.71    0.49
  -6   2  12   13.46    0.39
   6  -2 -12   12.57    0.40
  -6  -2  12   13.24    0.46
   6  -2 -12   12.67    0.37
   6   2 -11   24.48    0.73
   6   2 -11   25.72    0.70
  -6   2  11   26.10    0.61
   6  -2 -11   24.83    0.59
   6  -2 -11   25.36    0.63
  -6  -2  11   23.11    0.76
   6   2 -10    9.73    0.41
   6   2 -10    9.90    0.38
  -6   2  10   10.41    0.32
   6  -2 -10   10.23    0.30
  -6  -2  10   10.36    0.37
   6  -2 -10   10.64    0.34
   6   2  -9   45.16    1.09
  -6   2   9   46.35    0.97
   6   2  -9   44.57    1.06
   6  -2  -9   45.40    0.99
  -6  -2   9   46.35    1.04
   6   2  -8    1.82    0.16
   6   2  -8    1.82    0.17
  -6   2   8    1.95    0.12
  -6  -2   8    1.87    0.16
   6  -2  -8    1.99    0.14
  -6   2   7   46.22    0.95
   6   2  -7   46.36    1.07
   6   2  -7   44.08    1.04
  -6  -2   7   46.06    1.02
   6  -2  -7   47.02    0.98
  -6   2   6   32.30    0.69
   6   2  -6   31.32    0.77
   6   2  -6   32.41    0.79
  -6  -2   6   32.36    0.75
   6  -2  -6   32.55    0.71
   6   2  -5   59.91    1.26
  -6   2   5   58.75    1.18
   6   2  -5   58.18    1.28
   6  -2  -5   58.79    1.20
  -6  -2   5   60.71    1.24
   6   2  -4    0.81    0.11
  -6   2   4    0.81    0.07
   6   2  -4    0.55    0.08
  -6  -2   4    0.51    0.07
   6  -2  -4    0.85    0.07
   6  -2  -4    0.74    0.07
  -6   2   3   23.76    0.51
   6   2  -3   23.06    0.57
   6  -2  -3   23.30    0.52
  -6  -2   3   23.62    0.54
   6  -2  -3   23.16    0.52
  -6   2   2    1.68    0.09
   6   2  -2    1.79    0.12
  -6  -2   2    1.89    0.11
   6  -2  -2    1.76    0.11
   6  -2  -2    1.92    0.10
   6   2  -1   33.62    0.74
  -6   2   1   33.67    0.70
  -6  -2   1   34.58    0.68
  -6  -2   1   35.30    0.70
   6  -2  -1   33.42    0.74
   6  -2  -1   32.74    0.70
  -6   2   0    6.00    0.18
  -6   2   0    6.31    0.21
   6   2   0    6.18    0.20
   6  -2   0    5.63    0.21
   6  -2   0    6.25    0.18
  -6  -2   0    6.23    0.17
  -6  -2   0    6.12    0.15
  -6   2  -1    0.61    0.06
  -6   2  -1    0.38    0.06
   6   2   1    0.43    0.06
  -6  -2  -1    0.37    0.03
   6  -2   1    0.44    0.05
   6  -2   1    0.45    0.07
  -6  -2  -1    0.43    0.03
  -6   2  -2    1.54    0.08
   6   2   2    1.52    0.07
  -6   2  -2    1.51    0.11
   6   2   2    1.49    0.09
   6  -2   2    1.36    0.12
   6  -2   2    1.40    0.08
  -6   2  -3    9.21    0.30
  -6   2  -3    9.19    0.23
   6   2   3    9.17    0.21
   6   2   3    9.35    0.23
   6  -2   3    9.03    0.32
   6  -2   3    9.38    0.24
   6   2   4    0.03    0.02
  -6   2  -4    0.04    0.05
   6   2   4    0.01    0.02
   6  -2   4   -0.02    0.06
   6  -2   4    0.04    0.03
   6   2   5   19.82    0.39
   6   2   5   20.35    0.47
   6   2   5   20.03    0.40
  -6   2  -5   20.01    0.53
   6  -2   5   20.36    0.45
   6  -2   5   20.13    0.57
   6  -2   5   20.56    0.51
  -6   2  -6    6.00    0.26
   6   2   6    6.26    0.21
   6   2   6    6.22    0.13
   6  -2   6    6.42    0.25
   6  -2   6    6.33    0.19
   6  -2   6    6.24    0.30
   6   2   7   30.94    0.69
  -6   2  -7   30.20    0.75
   6  -2   7   30.48    0.65
   6  -2   7   31.16    0.73
   6   2   8    6.02    0.23
  -6   2  -8    6.25    0.28
   6  -2   8    6.13    0.20
   6  -2   8    6.10    0.33
   6  -2   8    6.67    0.27
  -6   2  -9    3.52    0.23
   6   2   9    3.85    0.20
   6  -2   9    3.36    0.28
   6  -2   9    3.99    0.16
   6  -2   9    3.51    0.21
  -6   2 -10    1.53    0.18
   6   2  10    1.50    0.07
   6   2  10    1.72    0.16
   6  -2  10    1.59    0.12
   6  -2  10    1.75    0.22
   6  -2  10    1.80    0.18
  -6   2 -11    8.29    0.36
   6   2  11    8.11    0.31
   6   2  11    7.58    0.19
   6  -2  11    7.63    0.25
   6  -2  11    7.88    0.43
   6  -2  11    7.96    0.34
   6   2  12    1.78    0.21
  -6   2 -12    1.80    0.22
   6   2  12    1.67    0.10
   6  -2  12    1.59    0.23
   6  -2  12    1.63    0.19
   6  -2  12    1.61    0.14
   6   2  13   23.18    0.50
   6   2  13   24.15    0.66
  -6   2 -13   23.10    0.69
   6  -2  13   23.41    0.68
   6  -2  13   23.69    0.57
   6  -2  13   23.86    0.82
   6   2  14   -0.04    0.06
  -6   2 -14    0.14    0.13
   6   2  14    0.05    0.13
   6  -2  14   -0.06    0.13
   6  -2  14   -0.09    0.06
   6  -2  14    0.07    0.20
   6   2  15    2.11    0.28
   6   2  15    1.62    0.14
  -6   2 -15    1.56    0.21
   6  -2  15    1.47    0.29
   6  -2  15    2.25    0.31
   6  -2  15    1.76    0.17
   6   2  16    4.07    0.20
  -6   2 -16    3.91    0.34
   6   2  16    3.89    0.35
   6  -2  16    3.90    0.38
   6  -2  16    4.20    0.24
   6  -2  16    3.85    0.42
   6   2  17   -0.20    0.20
  -6   2 -17   -0.03    0.17
   6  -2  17    0.11    0.11
   6  -2  17    0.29    0.32
   6  -2  17    0.22    0.21
  -6   2 -18    0.37    0.19
   6  -2  18    0.34    0.27
   6  -2  18    0.32    0.14
  -6   3  21    0.18    0.18
   6   3 -21    0.37    0.21
   6   3 -21    0.62    0.30
   6   3 -20    0.12    0.19
  -6   3  20   -0.08    0.15
   6   3 -20    0.31    0.25
   6   3 -19    0.18    0.20
  -6   3  19    0.15    0.14
   6   3 -19    0.07    0.22
   6  -3 -19    0.34    0.09
  -6  -3  19    0.02    0.22
   6  -3 -19    0.01    0.08
  -6   3  18    0.29    0.13
   6   3 -18    0.29    0.20
   6   3 -18    0.08    0.17
   6  -3 -18    0.12    0.10
   6  -3 -18    0.11    0.10
  -6  -3  18    0.49    0.21
   6   3 -17    9.59    0.54
   6   3 -17    9.52    0.48
  -6   3  17    9.40    0.37
   6  -3 -17    9.20    0.24
   6  -3 -17    9.67    0.36
  -6  -3  17    8.79    0.48
   6  -3 -17    9.56    0.34
  -6   3  16   16.50    0.49
   6   3 -16   15.43    0.59
   6   3 -16   16.37    0.67
   6  -3 -16   15.86    0.48
   6  -3 -16   16.78    0.48
   6  -3 -16   16.18    0.37
  -6  -3  16   15.46    0.60
   6   3 -15   19.10    0.65
   6   3 -15   18.46    0.71
  -6   3  15   19.07    0.54
   6  -3 -15   19.62    0.55
   6  -3 -15   19.06    0.43
  -6  -3  15   20.06    0.66
   6   3 -14   33.19    0.92
   6   3 -14   33.07    0.98
  -6   3  14   33.61    0.79
   6  -3 -14   33.79    0.70
   6  -3 -14   32.73    0.81
  -6  -3  14   33.37    0.92
   6   3 -13    4.26    0.31
  -6   3  13    4.35    0.22
   6   3 -13    4.53    0.34
   6  -3 -13    4.25    0.17
   6  -3 -13    4.05    0.23
  -6  -3  13    4.23    0.29
   6   3 -12    2.58    0.27
   6   3 -12    2.40    0.24
  -6   3  12    2.22    0.16
   6  -3 -12    2.35    0.14
  -6  -3  12    2.54    0.24
   6  -3 -12    2.16    0.18
   6   3 -11    0.32    0.12
   6   3 -11    0.46    0.12
   6  -3 -11    0.62    0.08
   6  -3 -11    0.48    0.06
  -6  -3  11    0.69    0.13
   6  -3 -11    0.59    0.10
   6   3 -10    0.72    0.15
  -6   3  10    0.76    0.11
   6   3 -10    0.64    0.13
   6  -3 -10    0.65    0.07
   6  -3 -10    0.73    0.10
  -6  -3  10    0.89    0.14
  -6   3   9    2.12    0.13
   6   3  -9    2.25    0.21
   6   3  -9    2.21    0.22
  -6  -3   9    2.49    0.20
   6  -3  -9    2.03    0.15
   6  -3  -9    2.12    0.10
   6   3  -8    4.72    0.28
  -6   3   8    4.90    0.19
   6   3  -8    4.89    0.27
   6  -3  -8    4.41    0.21
   6  -3  -8    4.71    0.16
  -6  -3   8    5.47    0.26
  -6   3   7   19.61    0.46
   6   3  -7   18.84    0.57
   6   3  -7   19.04    0.59
  -6  -3   7   19.03    0.54
   6  -3  -7   18.92    0.44
   6  -3  -7   19.00    0.49
  -6   3   6    3.63    0.15
   6   3  -6    3.42    0.22
   6   3  -6    3.59    0.24
   6  -3  -6    3.48    0.16
  -6  -3   6    3.38    0.20
   6  -3  -6    3.57    0.14
   6   3  -5   12.78    0.44
   6   3  -5   13.05    0.43
  -6   3   5   13.70    0.34
   6  -3  -5   12.92    0.35
  -6  -3   5   13.18    0.40
   6  -3  -5   12.97    0.34
   6   3  -4   10.31    0.37
   6   3  -4   10.35    0.36
  -6   3   4   10.56    0.29
   6  -3  -4   10.07    0.29
   6  -3  -4   10.27    0.30
  -6  -3   4   10.58    0.34
   6   3  -3    0.27    0.09
  -6   3   3    0.10    0.04
   6   3  -3    0.13    0.07
   6  -3  -3    0.10    0.05
  -6  -3   3    0.12    0.06
   6  -3  -3    0.11    0.04
  -6  -3   3    0.19    0.04
  -6   3   2  165.50    3.15
  -6   3   2  164.56    3.16
   6   3  -2  170.71    3.25
   6   3  -2  167.95    3.24
  -6  -3   2  167.82    3.19
  -6  -3   2  165.31    3.14
   6  -3  -2  167.70    3.20
   6  -3  -2  166.21    3.15
   6   3  -1    6.58    0.27
   6   3  -1    6.10    0.25
  -6   3   1    6.56    0.21
  -6   3   1    6.45    0.23
  -6  -3   1    6.46    0.19
  -6  -3   1    6.11    0.22
   6  -3  -1    6.52    0.25
   6  -3  -1    6.40    0.20
  -6   3   0   69.39    1.38
  -6   3   0   71.33    1.43
   6   3   0   72.09    1.45
  -6  -3   0   69.64    1.38
   6  -3   0   72.04    1.46
  -6  -3   0   66.65    1.34
   6  -3   0   70.10    1.38
   6   3   1    0.88    0.11
  -6   3  -1    0.89    0.10
  -6   3  -1    1.35    0.09
   6  -3   1    1.14    0.13
  -6  -3  -1    0.97    0.06
   6  -3   1    1.08    0.09
  -6  -3  -1    0.94    0.07
  -6   3  -2   28.05    0.68
  -6   3  -2   28.55    0.62
   6   3   2   28.76    0.59
   6   3   2   28.72    0.66
  -6  -3  -2   28.44    0.55
   6  -3   2   29.11    0.72
   6  -3   2   27.40    0.62
  -6  -3  -2   27.84    0.54
   6  -3   2   29.13    0.70
  -6   3  -3    5.37    0.19
  -6   3  -3    5.71    0.25
   6   3   3    5.22    0.16
   6   3   3    5.21    0.20
   6  -3   3    5.23    0.19
   6  -3   3    5.39    0.25
   6  -3   3    5.46    0.27
  -6   3  -4   31.21    0.77
   6   3   4   31.62    0.64
   6   3   4   32.60    0.70
   6  -3   4   32.43    0.82
   6  -3   4   31.75    0.69
   6  -3   4   31.98    0.78
   6   3   5    1.97    0.08
   6   3   5    2.06    0.13
  -6   3  -5    1.84    0.17
   6  -3   5    2.05    0.17
   6  -3   5    2.22    0.12
   6   3   6   32.23    0.64
   6   3   6   32.66    0.69
  -6   3  -6   32.31    0.81
   6   3   6   32.99    0.70
   6  -3   6   32.85    0.87
   6  -3   6   32.32    0.71
   6  -3   6   31.58    0.80
   6   3   7   13.05    0.29
  -6   3  -7   13.45    0.45
   6   3   7   13.23    0.34
   6   3   7   13.63    0.35
   6  -3   7   13.86    0.51
   6  -3   7   13.32    0.36
   6  -3   7   12.64    0.44
   6   3   8    2.04    0.12
   6   3   8    2.03    0.08
   6   3   8    1.85    0.13
  -6   3  -8    2.43    0.21
   6  -3   8    1.77    0.19
   6  -3   8    1.39    0.19
   6  -3   8    2.04    0.13
   6   3   9   26.91    0.59
  -6   3  -9   27.73    0.75
   6   3   9   26.65    0.62
   6   3   9   26.66    0.54
   6  -3   9   26.86    0.74
   6  -3   9   27.54    0.63
   6  -3   9   27.46    0.83
   6   3  10    1.14    0.07
  -6   3 -10    1.12    0.17
   6   3  10    1.10    0.11
   6   3  10    1.32    0.14
   6  -3  10    0.92    0.15
   6  -3  10    0.79    0.17
   6  -3  10    1.29    0.13
   6   3  11   21.67    0.55
  -6   3 -11   22.14    0.67
   6   3  11   21.00    0.45
   6  -3  11   21.42    0.54
   6  -3  11   22.11    0.77
   6   3  12    6.94    0.29
  -6   3 -12    7.09    0.38
   6   3  12    6.78    0.19
   6  -3  12    7.02    0.27
   6  -3  12    7.27    0.39
   6  -3  12    7.42    0.48
   6   3  13   15.50    0.46
  -6   3 -13   15.51    0.57
   6   3  13   15.06    0.34
   6  -3  13   15.17    0.44
   6  -3  13   15.11    0.57
   6  -3  13   15.17    0.69
   6   3  14    8.47    0.34
  -6   3 -14    9.05    0.45
   6   3  14    8.57    0.23
   6  -3  14    8.59    0.59
   6  -3  14    7.33    0.39
   6  -3  14    9.23    0.47
   6   3  15    1.02    0.16
  -6   3 -15    1.45    0.23
   6   3  15    1.43    0.12
   6  -3  15    0.63    0.31
   6  -3  15    1.18    0.15
   6  -3  15    1.24    0.23
  -6   3 -16    0.94    0.22
   6   3  16    0.53    0.09
   6   3  16    0.64    0.17
   6  -3  16    0.70    0.14
   6  -3  16    0.77    0.23
  -6   3 -17    4.47    0.42
   6  -3  17    4.72    0.50
   6  -3  17    4.39    0.30
   6   4 -20    4.46    0.55
  -6   4  20    4.21    0.36
   6   4 -20    4.25    0.46
   6   4 -19    0.48    0.26
   6   4 -19    1.04    0.24
  -6   4  19    1.03    0.18
   6   4 -18    0.15    0.24
   6   4 -18    0.22    0.20
  -6   4  18   -0.05    0.12
   6  -4 -18    0.01    0.10
   6  -4 -18    0.06    0.11
   6   4 -17   -0.29    0.20
  -6   4  17    0.09    0.11
   6   4 -17    0.15    0.18
   6  -4 -17    0.25    0.11
  -6  -4  17    0.05    0.20
   6  -4 -17    0.32    0.12
   6   4 -16    0.23    0.18
   6   4 -16    0.07    0.19
  -6   4  16    0.24    0.11
   6  -4 -16    0.18    0.11
  -6  -4  16    0.25    0.20
   6  -4 -16    0.11    0.10
  -6   4  15    0.38    0.10
   6   4 -15    0.71    0.18
   6   4 -15    0.33    0.20
  -6  -4  15    0.45    0.17
   6  -4 -15    0.24    0.12
   6  -4 -15    0.53    0.12
  -6   4  14   14.50    0.43
   6   4 -14   13.53    0.57
   6   4 -14   14.23    0.62
   6  -4 -14   14.68    0.47
  -6  -4  14   13.75    0.62
  -6  -4  14   14.49    0.57
   6  -4 -14   13.95    0.45
  -6   4  13    7.36    0.29
   6   4 -13    7.48    0.46
  -6  -4  13    7.55    0.45
  -6  -4  13    7.34    0.41
   6  -4 -13    7.47    0.33
   6  -4 -13    7.48    0.31
  -6   4  12    2.47    0.17
   6   4 -12    2.45    0.28
  -6  -4  12    2.32    0.30
  -6  -4  12    2.18    0.26
   6  -4 -12    2.38    0.19
   6  -4 -12    2.54    0.22
   6   4 -11    0.02    0.11
   6   4 -11    0.07    0.12
  -6   4  11    0.10    0.06
   6  -4 -11   -0.06    0.09
  -6  -4  11    0.13    0.11
   6  -4 -11    0.08    0.04
   6  -4 -11    0.10    0.07
  -6  -4  11   -0.14    0.13
   6  -4 -11    0.03    0.04
   6   4 -10    5.16    0.32
  -6   4  10    4.21    0.20
   6   4 -10    4.57    0.33
   6  -4 -10    4.45    0.16
   6  -4 -10    4.53    0.26
   6  -4 -10    4.52    0.23
  -6  -4  10    4.58    0.30
   6   4  -9   13.18    0.50
   6   4  -9   12.89    0.52
  -6   4   9   13.33    0.38
   6  -4  -9   13.28    0.40
  -6  -4   9   14.13    0.49
   6  -4  -9   13.06    0.44
   6  -4  -9   13.05    0.33
   6   4  -8    1.77    0.23
  -6   4   8    1.64    0.13
   6   4  -8    1.50    0.21
   6  -4  -8    1.82    0.12
   6  -4  -8    1.68    0.14
  -6  -4   8    1.69    0.19
   6  -4  -8    1.87    0.19
   6   4  -7    4.13    0.28
   6   4  -7    3.86    0.26
   6  -4  -7    4.35    0.20
   6  -4  -7    4.24    0.18
   6  -4  -7    4.25    0.24
  -6  -4   7    3.35    0.29
   6   4  -6    2.68    0.24
  -6   4   6    2.52    0.14
   6   4  -6    2.53    0.22
  -6  -4   6    2.21    0.15
   6  -4  -6    2.36    0.15
   6  -4  -6    2.38    0.14
   6  -4  -6    2.22    0.19
  -6  -4   6    2.38    0.20
   6   4  -5   26.34    0.75
  -6   4   5   28.33    0.64
   6   4  -5   27.59    0.77
   6  -4  -5   28.80    0.65
  -6  -4   5   27.63    0.64
   6  -4  -5   27.87    0.73
  -6  -4   5   28.24    0.72
   6  -4  -5   27.63    0.65
  -6   4   4   12.68    0.35
   6   4  -4   12.19    0.44
   6   4  -4   13.28    0.46
  -6  -4   4   12.41    0.35
   6  -4  -4   13.13    0.43
  -6  -4   4   12.95    0.42
   6  -4  -4   12.38    0.37
   6  -4  -4   12.09    0.35
  -6   4   3   14.72    0.39
   6   4  -3   15.03    0.49
   6   4  -3   14.09    0.49
  -6   4   3   15.27    0.39
   6  -4  -3   14.79    0.43
   6  -4  -3   14.83    0.47
   6  -4  -3   15.59    0.39
  -6  -4   3   14.75    0.45
  -6  -4   3   14.81    0.38
  -6   4   2    5.23    0.20
  -6   4   2    4.54    0.19
   6   4  -2    4.60    0.25
   6   4  -2    4.66    0.26
   6  -4  -2    4.42    0.23
  -6  -4   2    4.61    0.22
   6  -4  -2    4.71    0.25
   6  -4  -2    4.84    0.19
  -6  -4   2    4.49    0.17
   6   4  -1    8.75    0.35
  -6   4   1    9.21    0.30
   6   4  -1    9.46    0.36
  -6   4   1    9.49    0.29
   6  -4  -1    9.26    0.28
  -6  -4   1    9.49    0.31
  -6  -4   1    9.39    0.26
   6  -4  -1    9.34    0.34
   6  -4  -1    9.27    0.36
   6   4   0   16.73    0.50
   6   4   0   16.58    0.50
  -6   4   0   17.53    0.44
  -6   4   0   17.90    0.48
   6  -4   0   17.76    0.52
   6  -4   0   16.60    0.52
  -6  -4   0   17.14    0.45
   6  -4   0   17.19    0.43
  -6  -4   0   17.70    0.40
   6   4   1    0.02    0.07
  -6   4  -1    0.03    0.06
   6   4   1    0.10    0.07
   6   4   1   -0.01    0.04
  -6  -4  -1   -0.02    0.04
   6  -4   1    0.01    0.04
  -6  -4  -1    0.09    0.03
   6  -4   1    0.07    0.08
   6  -4   1   -0.04    0.07
  -6   4  -2   32.46    0.78
   6   4   2   31.55    0.77
   6   4   2   31.66    0.68
   6   4   2   32.15    0.76
  -6   4  -2   31.64    0.71
  -6  -4  -2   31.72    0.67
   6  -4   2   31.75    0.71
   6  -4   2   31.02    0.82
   6  -4   2   31.76    0.82
  -6  -4  -2   31.21    0.63
   6   4   3   16.10    0.46
  -6   4  -3   16.13    0.42
   6   4   3   16.63    0.47
  -6   4  -3   15.76    0.48
   6   4   3   16.30    0.39
   6  -4   3   17.08    0.53
  -6  -4  -3   16.48    0.33
  -6  -4  -3   15.91    0.34
   6  -4   3   16.87    0.55
   6  -4   3   16.02    0.42
   6   4   4    0.12    0.04
   6   4   4    0.07    0.07
  -6   4  -4    0.10    0.08
   6   4   4    0.20    0.07
   6  -4   4    0.06    0.05
   6  -4   4    0.27    0.10
   6  -4   4   -0.02    0.10
  -6   4  -5    3.58    0.24
   6   4   5    3.49    0.20
   6   4   5    3.46    0.14
   6  -4   5    3.54    0.17
   6  -4   5    3.20    0.29
   6  -4   5    3.65    0.29
  -6   4  -6    3.13    0.23
   6   4   6    3.00    0.19
   6   4   6    3.06    0.13
   6  -4   6    3.11    0.29
   6  -4   6    3.07    0.17
   6  -4   6    2.95    0.27
   6   4   7    3.47    0.19
  -6   4  -7    3.12    0.25
   6   4   7    3.35    0.13
   6   4   7    3.25    0.15
   6  -4   7    3.14    0.18
   6  -4   7    3.31    0.31
   6  -4   7    3.25    0.27
  -6   4  -8    3.84    0.33
   6   4   8    4.25    0.15
   6   4   8    4.53    0.22
   6   4   8    4.21    0.17
   6  -4   8    4.24    0.30
   6  -4   8    4.72    0.21
   6   4   9    0.24    0.05
   6   4   9    0.40    0.07
   6   4   9    0.42    0.09
  -6   4  -9    0.18    0.12
   6  -4   9    0.47    0.09
   6  -4   9    0.32    0.15
   6  -4   9    0.31    0.14
  -6   4 -10   14.03    0.53
   6   4  10   13.87    0.33
   6   4  10   14.26    0.36
   6   4  10   14.23    0.40
   6  -4  10   13.65    0.55
   6  -4  10   13.76    0.62
   6  -4  10   13.64    0.41
   6   4  11    6.79    0.20
   6   4  11    6.88    0.23
  -6   4 -11    7.39    0.40
   6  -4  11    6.49    0.42
   6  -4  11    6.84    0.49
   6   4  12   11.08    0.31
  -6   4 -12   11.05    0.50
   6   4  12   11.53    0.29
   6  -4  12   11.31    0.38
   6  -4  12   11.34    0.63
   6  -4  12   11.33    0.53
   6   4  13   43.70    0.87
   6   4  13   43.23    0.88
  -6   4 -13   44.09    1.16
   6  -4  13   41.28    1.29
   6  -4  13   44.47    1.19
   6  -4  13   43.47    0.99
  -6   4 -14   19.73    0.71
   6   4  14   18.61    0.44
   6  -4  14   19.42    0.74
   6  -4  14   19.17    0.55
  -6   4 -15    5.96    0.46
   6   4  15    6.36    0.23
   6  -4  15    6.97    0.52
   6  -4  15    6.36    0.33
  -6   4 -16    0.63    0.23
   6  -4  16    0.29    0.14
   6  -4  16    0.21    0.27
   6   5 -19    1.06    0.34
   6   5 -19    0.77    0.27
   6   5 -18    6.21    0.59
   6   5 -18    5.39    0.49
  -6   5  18    5.93    0.36
   6   5 -17    4.86    0.54
  -6   5  17    6.17    0.33
   6   5 -17    5.88    0.49
   6  -5 -17    6.04    0.30
  -6   5  16    9.18    0.37
   6   5 -16    8.90    0.53
   6   5 -16    8.96    0.60
   6  -5 -16    8.09    0.38
   6  -5 -16    9.12    0.36
  -6   5  15    3.37    0.24
   6   5 -15    3.18    0.38
   6   5 -15    3.33    0.40
   6  -5 -15    3.57    0.25
   6  -5 -15    3.07    0.28
  -6  -5  15    3.13    0.40
  -6  -5  15    2.84    0.38
  -6   5  14   27.36    0.69
   6   5 -14   27.98    0.89
   6   5 -14   27.57    0.95
  -6  -5  14   26.81    0.88
   6  -5 -14   23.87    0.97
   6  -5 -14   27.21    0.71
  -6  -5  14   26.86    0.93
   6   5 -13   15.98    0.64
   6   5 -13   14.31    0.66
  -6   5  13   15.25    0.46
   6  -5 -13   15.57    0.53
   6  -5 -13   15.69    0.48
  -6   5  12   23.95    0.62
   6   5 -12   24.10    0.85
   6   5 -12   24.76    0.81
   6  -5 -12   24.21    0.71
  -6  -5  12   24.82    0.67
   6  -5 -12   24.54    0.65
   6   5 -11   10.60    0.53
   6   5 -11   10.01    0.50
  -6   5  11   10.75    0.35
   6  -5 -11    9.92    0.37
   6  -5 -11   10.23    0.42
  -6  -5  11    9.43    0.37
   6   5 -10    1.25    0.21
  -6   5  10    1.37    0.15
   6   5 -10    1.22    0.21
   6  -5 -10    1.30    0.11
  -6  -5  10    1.00    0.13
   6  -5 -10    1.15    0.17
   6  -5 -10    1.30    0.17
  -6   5   9   32.65    0.74
   6   5  -9   30.58    0.97
   6   5  -9   26.94    1.08
  -6  -5   9   31.88    0.93
   6  -5  -9   32.45    0.77
   6  -5  -9   33.15    0.86
   6  -5  -9   31.83    0.69
  -6  -5   9   30.45    0.79
   6   5  -8    7.23    0.39
   6   5  -8    6.99    0.41
  -6   5   8    6.74    0.27
   6  -5  -8    6.40    0.25
   6  -5  -8    6.90    0.28
  -6  -5   8    7.34    0.38
   6  -5  -8    6.82    0.35
  -6  -5   8    6.83    0.28
   6   5  -7    2.05    0.25
   6   5  -7    2.20    0.26
  -6   5   7    1.97    0.16
  -6  -5   7    1.68    0.23
  -6  -5   7    1.82    0.16
   6  -5  -7    2.03    0.16
   6  -5  -7    2.10    0.16
   6  -5  -7    1.89    0.23
  -6   5   6    9.48    0.31
   6   5  -6    8.82    0.42
   6   5  -6    8.92    0.43
   6  -5  -6    9.20    0.40
  -6  -5   6    9.47    0.40
  -6  -5   6    9.35    0.32
   6  -5  -6    9.61    0.33
   6  -5  -6    9.09    0.31
   6   5  -5    1.02    0.18
  -6   5   5    1.01    0.12
   6   5  -5    0.79    0.16
  -6  -5   5    1.03    0.15
   6  -5  -5    0.92    0.12
  -6  -5   5    0.89    0.12
   6  -5  -5    0.69    0.15
   6  -5  -5    0.92    0.12
   6   5  -4    3.30    0.27
  -6   5   4    3.60    0.19
  -6   5   4    3.56    0.18
   6   5  -4    3.17    0.27
   6  -5  -4    3.74    0.22
  -6  -5   4    3.01    0.28
  -6  -5   4    3.55    0.18
   6  -5  -4    3.88    0.27
   6  -5  -4    3.70    0.18
   6   5  -3    1.23    0.17
  -6   5   3    1.38    0.13
   6   5  -3    1.49    0.19
  -6   5   3    1.48    0.14
   6  -5  -3    1.28    0.17
  -6  -5   3    1.16    0.15
   6  -5  -3    1.43    0.13
   6  -5  -3    1.53    0.21
  -6  -5   3    1.56    0.12
  -6   5   2    7.98    0.28
   6   5  -2    8.29    0.37
  -6   5   2    7.72    0.28
   6   5  -2    8.08    0.37
   6  -5  -2    8.09    0.34
  -6  -5   2    7.79    0.32
   6  -5  -2    7.92    0.27
   6  -5  -2    7.59    0.37
  -6  -5   2    7.75    0.26
   6   5  -1    3.87    0.27
  -6   5   1    4.45    0.21
  -6   5   1    3.79    0.21
   6   5  -1    3.67    0.26
   6  -5  -1    4.05    0.28
   6  -5  -1    3.93    0.19
  -6  -5   1    3.94    0.17
   6  -5  -1    4.13    0.27
  -6  -5   1    3.78    0.23
   6   5   0   70.56    1.55
  -6   5   0   72.49    1.47
   6   5   0   70.75    1.58
  -6   5   0   71.57    1.51
   6  -5   0   70.93    1.61
  -6  -5   0   72.07    1.49
   6  -5   0   70.15    1.45
  -6  -5   0   70.40    1.41
  -6   5  -1    0.04    0.08
   6   5   1    0.02    0.05
   6   5   1   -0.15    0.08
   6   5   1   -0.07    0.08
   6  -5   1    0.13    0.06
   6  -5   1    0.19    0.11
  -6  -5  -1    0.00    0.06
   6  -5   1    0.16    0.11
  -6  -5  -1    0.11    0.04
   6   5   2    1.50    0.19
   6   5   2    1.70    0.13
  -6   5  -2    1.64    0.14
  -6   5  -2    1.80    0.18
   6   5   2    1.68    0.19
   6  -5   2    1.35    0.19
   6  -5   2    1.19    0.17
   6  -5   2    1.58    0.14
  -6  -5  -2    1.52    0.09
  -6  -5  -2    1.70    0.13
  -6   5  -3    1.42    0.17
   6   5   3    1.33    0.12
   6   5   3    1.37    0.17
  -6   5  -3    1.38    0.14
   6   5   3    1.25    0.16
  -6  -5  -3    1.38    0.08
   6  -5   3    1.36    0.13
  -6  -5  -3    1.47    0.11
   6  -5   3    1.14    0.18
   6  -5   3    1.32    0.19
   6   5   4    2.88    0.23
   6   5   4    3.44    0.17
  -6   5  -4    3.45    0.25
   6   5   4    3.26    0.21
  -6  -5  -4    3.13    0.10
   6  -5   4    2.63    0.29
   6  -5   4    3.31    0.19
   6  -5   4    3.18    0.28
  -6  -5  -4    3.25    0.10
   6   5   5    1.79    0.20
   6   5   5    2.36    0.19
   6   5   5    1.93    0.13
  -6   5  -5    2.34    0.22
   6  -5   5    1.99    0.26
   6  -5   5    1.69    0.16
   6  -5   5    1.38    0.21
   6   5   6    0.06    0.05
  -6   5  -6    0.13    0.16
   6   5   6    0.03    0.09
   6   5   6   -0.07    0.08
   6  -5   6   -0.03    0.10
   6  -5   6   -0.09    0.14
   6  -5   6    0.02    0.13
  -6   5  -7    0.02    0.11
   6   5   7    0.21    0.06
   6   5   7    0.18    0.08
   6   5   7    0.18    0.10
   6  -5   7    0.06    0.13
   6  -5   7    0.09    0.08
   6   5   8   -0.06    0.10
   6   5   8    0.16    0.06
   6   5   8   -0.02    0.05
  -6   5  -8    0.03    0.12
   6   5   8    0.00    0.07
   6  -5   8    0.05    0.14
   6  -5   8    0.03    0.08
   6   5   9    6.16    0.20
   6   5   9    6.26    0.30
   6   5   9    6.32    0.22
  -6   5  -9    6.21    0.37
   6   5   9    6.31    0.23
   6  -5   9    6.73    0.44
   6  -5   9    6.60    0.29
   6   5  10    0.76    0.09
   6   5  10    0.77    0.08
   6   5  10    0.67    0.07
   6   5  10    0.93    0.14
  -6   5 -10    0.76    0.17
   6  -5  10    0.28    0.24
   6  -5  10    0.75    0.13
   6  -5  10    0.70    0.21
   6   5  11    0.09    0.07
  -6   5 -11    0.14    0.15
   6  -5  11   -0.06    0.19
   6  -5  11    0.12    0.10
   6  -5  11   -0.19    0.26
   6   5  12    2.78    0.17
  -6   5 -12    2.83    0.34
   6  -5  12    2.27    0.31
   6  -5  12    2.67    0.24
   6   5  13    3.43    0.19
  -6   5 -13    3.69    0.39
   6  -5  13    3.20    0.37
   6  -5  13    3.54    0.27
   6   5  14    1.04    0.12
  -6   5 -14    1.06    0.24
   6  -5  14    0.61    0.28
   6  -5  14    0.90    0.17
  -6   5 -15   -0.11    0.22
   6  -5  15   -0.07    0.14
   6   6 -17    0.64    0.27
   6   6 -17    0.35    0.31
  -6  -6  17    0.35    0.17
   6   6 -16    0.93    0.32
   6   6 -16    1.00    0.29
  -6   6  16    1.32    0.25
  -6  -6  16    0.98    0.18
   6  -6 -16    1.80    0.24
  -6   6  15    1.71    0.20
   6   6 -15    1.63    0.34
   6   6 -15    1.12    0.26
   6  -6 -15    1.15    0.20
  -6  -6  15    1.11    0.18
   6  -6 -15    1.52    0.18
   6   6 -14    1.07    0.27
  -6   6  14    1.36    0.16
   6   6 -14    0.74    0.23
  -6  -6  14    1.13    0.18
   6  -6 -14    1.23    0.17
   6  -6 -14    1.22    0.21
  -6   6  13    1.74    0.22
   6   6 -13    1.37    0.25
   6   6 -13    1.25    0.27
   6  -6 -13    1.56    0.22
   6  -6 -13    1.59    0.21
  -6  -6  13    1.57    0.29
  -6  -6  13    1.26    0.16
  -6   6  12    1.50    0.20
   6   6 -12    1.55    0.27
   6   6 -12    2.17    0.30
  -6  -6  12    1.92    0.24
   6  -6 -12    1.78    0.22
  -6  -6  12    1.44    0.35
   6  -6 -12    1.77    0.23
  -6   6  11    1.23    0.16
   6   6 -11    0.99    0.23
   6   6 -11    0.90    0.24
   6  -6 -11    1.23    0.16
  -6  -6  11    0.99    0.15
   6  -6 -11    1.53    0.21
  -6   6  10   10.89    0.39
   6   6 -10   11.83    0.57
   6   6 -10   11.47    0.58
   6  -6 -10   11.46    0.49
   6  -6 -10   11.56    0.41
   6  -6 -10   11.49    0.30
  -6  -6  10   11.53    0.42
   6   6  -9    1.89    0.25
   6   6  -9    1.93    0.26
  -6   6   9    2.14    0.20
   6  -6  -9    2.07    0.24
   6  -6  -9    2.52    0.20
  -6  -6   9    1.85    0.20
   6  -6  -9    2.39    0.17
   6   6  -8   25.43    0.85
  -6   6   8   25.33    0.65
   6   6  -8   24.95    0.83
   6  -6  -8   25.63    0.63
   6  -6  -8   24.52    0.65
  -6  -6   8   25.08    0.67
   6  -6  -8   24.88    0.77
   6   6  -7    7.12    0.45
  -6   6   7    7.85    0.31
   6   6  -7    7.91    0.45
   6  -6  -7    7.49    0.31
   6  -6  -7    7.49    0.31
  -6  -6   7    7.78    0.31
  -6  -6   7    7.86    0.42
   6  -6  -7    7.49    0.40
  -6   6   6   26.41    0.66
   6   6  -6   26.01    0.84
   6   6  -6   25.56    0.82
  -6  -6   6   26.69    0.79
   6  -6  -6   25.67    0.66
   6  -6  -6   26.59    0.79
   6  -6  -6   25.10    0.67
  -6  -6   6   23.77    0.68
   6   6  -5    1.06    0.20
   6   6  -5    0.42    0.17
   6  -6  -5    0.62    0.17
  -6  -6   5    0.59    0.10
  -6  -6   5    0.40    0.14
   6  -6  -5    0.66    0.13
   6  -6  -5    0.55    0.10
   6   6  -4    8.34    0.44
   6   6  -4    8.73    0.44
  -6   6   4    8.24    0.30
   6  -6  -4    7.40    0.34
  -6  -6   4    8.62    0.31
   6  -6  -4    8.29    0.42
  -6  -6   4    8.46    0.40
   6  -6  -4    8.18    0.37
   6   6  -3    1.34    0.20
  -6   6   3    1.46    0.15
   6  -6  -3    1.18    0.17
  -6  -6   3    1.22    0.14
   6  -6  -3    1.16    0.18
  -6  -6   3    1.87    0.23
  -6   6   2    0.66    0.11
   6   6  -2    0.75    0.17
   6   6  -2    0.58    0.15
   6  -6  -2    0.74    0.14
  -6  -6   2    0.50    0.09
   6  -6  -2    0.88    0.18
   6  -6  -2    0.74    0.16
  -6  -6   2    0.80    0.14
   6   6  -1    2.57    0.28
   6   6  -1    2.40    0.26
  -6   6   1    2.62    0.20
  -6   6   1    2.50    0.20
   6  -6  -1    2.85    0.18
   6  -6  -1    2.98    0.34
   6  -6  -1    2.55    0.27
  -6  -6   1    2.58    0.16
  -6  -6   1    2.37    0.26
   6   6   0    1.49    0.20
   6   6   0    1.97    0.23
  -6   6   0    1.79    0.20
  -6   6   0    1.92    0.18
   6  -6   0    1.32    0.19
  -6  -6   0    1.75    0.13
  -6  -6   0    1.26    0.15
   6  -6   0    1.76    0.16
   6   6   1    8.97    0.39
   6   6   1    9.35    0.43
  -6   6  -1    9.02    0.37
  -6   6  -1    9.03    0.34
  -6  -6  -1    9.20    0.35
   6  -6   1    8.88    0.32
  -6  -6  -1    9.00    0.27
   6  -6   1    8.47    0.44
   6   6   2    1.49    0.16
   6   6   2    1.49    0.20
  -6   6  -2    1.28    0.17
  -6   6  -2    1.62    0.17
   6   6   2    1.72    0.22
   6  -6   2    1.66    0.17
  -6  -6  -2    1.65    0.17
   6  -6   2    1.41    0.21
  -6  -6  -2    1.64    0.12
   6   6   3   34.78    0.89
  -6   6  -3   36.04    0.85
   6   6   3   34.63    0.95
   6   6   3   34.68    0.81
  -6  -6  -3   35.91    0.79
   6  -6   3   35.51    0.84
   6  -6   3   35.08    1.02
  -6  -6  -3   35.51    0.73
  -6   6  -4   16.95    0.57
   6   6   4   16.78    0.52
   6   6   4   16.86    0.58
   6   6   4   15.88    0.45
  -6  -6  -4   16.21    0.37
   6  -6   4   15.22    0.64
   6  -6   4   16.29    0.48
  -6  -6  -4   16.76    0.40
   6  -6   4   15.79    0.63
   6   6   5    1.06    0.12
   6   6   5    0.87    0.14
   6   6   5    1.20    0.19
  -6   6  -5    0.93    0.18
   6  -6   5    0.92    0.20
   6  -6   5    1.06    0.13
   6   6   6    0.49    0.15
   6   6   6    0.42    0.09
  -6   6  -6    0.42    0.15
   6   6   6    0.53    0.12
   6  -6   6    0.73    0.21
   6  -6   6    0.59    0.12
   6   6   7    6.75    0.38
   6   6   7    7.30    0.28
   6   6   7    7.47    0.29
  -6   6  -7    7.07    0.41
   6  -6   7    7.41    0.48
   6  -6   7    7.55    0.32
   6  -6   7    7.01    0.52
   6   6   8    0.18    0.08
   6   6   8    0.16    0.06
   6   6   8    0.21    0.09
   6   6   8    0.07    0.13
  -6   6  -8    0.31    0.16
   6  -6   8   -0.17    0.19
   6  -6   8   -0.11    0.23
   6  -6   8   -0.01    0.09
   6   6   9    1.90    0.18
   6   6   9    1.65    0.13
   6   6   9    1.77    0.10
   6   6   9    1.57    0.21
  -6   6  -9    1.70    0.24
   6  -6   9    1.49    0.27
   6  -6   9    1.83    0.22
   6  -6   9    1.89    0.42
  -6   6 -10    4.92    0.39
   6   6  10    4.26    0.23
   6  -6  10    4.28    0.29
   6  -6  10    5.26    0.50
  -6   6 -11    0.32    0.20
   6   6  11    0.24    0.10
   6  -6  11    0.18    0.12
   6  -6  11   -0.16    0.24
  -6   6 -12    0.52    0.23
   6   6  12    1.18    0.14
   6  -6  12    1.04    0.17
  -6   6 -13    1.16    0.27
   6   6  13    1.33    0.16
   6  -6  13    1.13    0.19
   6   7 -15    0.19    0.32
   6   7 -15    0.43    0.28
   6   7 -14    0.61    0.32
   6   7 -14    0.59    0.29
  -6  -7  14    0.30    0.17
   6  -7 -14    0.56    0.22
   6  -7 -14    0.41    0.16
   6   7 -13    0.45    0.28
   6   7 -13    0.87    0.27
   6  -7 -13    1.23    0.24
  -6  -7  13    0.49    0.16
   6  -7 -13    0.43    0.18
   6   7 -12    1.71    0.33
   6   7 -12    2.18    0.33
  -6   7  12    2.00    0.25
  -6  -7  12    2.30    0.26
   6  -7 -12    2.63    0.29
   6  -7 -12    2.23    0.26
  -6   7  11    3.77    0.29
   6   7 -11    3.66    0.49
   6   7 -11    3.39    0.45
   6  -7 -11    3.54    0.39
   6  -7 -11    3.34    0.29
  -6  -7  11    3.79    0.29
   6   7 -10    4.15    0.45
  -6   7  10    4.01    0.29
   6   7 -10    3.43    0.46
   6  -7 -10    4.01    0.28
  -6  -7  10    3.66    0.45
  -6  -7  10    4.08    0.29
   6  -7 -10    4.11    0.17
   6  -7 -10    4.08    0.39
   6   7  -9    1.83    0.29
   6   7  -9    3.26    0.41
  -6   7   9    2.89    0.25
  -6  -7   9    2.49    0.24
  -6  -7   9    2.25    0.30
   6  -7  -9    2.51    0.20
   6  -7  -9    2.29    0.24
  -6   7   8    0.59    0.13
   6   7  -8    0.47    0.22
   6   7  -8    0.78    0.21
  -6  -7   8    0.44    0.20
  -6  -7   8    0.62    0.13
   6  -7  -8    0.63    0.13
   6  -7  -8    0.92    0.14
   6   7  -7    5.29    0.43
  -6   7   7    5.09    0.29
   6   7  -7    4.84    0.44
  -6  -7   7    5.10    0.28
   6  -7  -7    5.37    0.31
  -6  -7   7    5.33    0.41
   6  -7  -7    4.92    0.28
  -6   7   6    2.15    0.21
   6   7  -6    1.73    0.26
   6   7  -6    1.18    0.24
   6  -7  -6    1.75    0.20
  -6  -7   6    1.75    0.19
   6  -7  -6    1.68    0.19
   6   7  -5    6.55    0.44
   6   7  -5    6.45    0.45
  -6   7   5    6.26    0.27
  -6  -7   5    6.24    0.29
   6  -7  -5    6.22    0.29
  -6   7   4    0.98    0.13
   6   7  -4    0.82    0.21
   6   7  -4    0.79    0.21
   6  -7  -4    0.90    0.14
   6  -7  -4    1.14    0.19
  -6  -7   4    0.89    0.12
  -6  -7   4    1.24    0.21
   6   7  -3    2.13    0.28
   6   7  -3    2.91    0.37
  -6   7   3    2.83    0.22
   6  -7  -3    2.59    0.32
  -6  -7   3    3.07    0.31
  -6  -7   3    3.16    0.20
   6  -7  -3    3.34    0.22
  -6   7   2    0.09    0.10
   6   7  -2   -0.01    0.15
   6   7  -2   -0.02    0.15
   6  -7  -2    0.07    0.09
  -6  -7   2    0.07    0.13
  -6  -7   2    0.05    0.07
   6  -7  -2    0.13    0.15
  -6   7   1   -0.06    0.10
   6   7  -1   -0.02    0.15
   6   7  -1   -0.05    0.14
   6  -7  -1    0.06    0.16
   6  -7  -1   -0.02    0.09
  -6  -7   1    0.12    0.13
  -6  -7   1    0.03    0.07
  -6   7   0    0.41    0.13
   6   7   0    0.79    0.18
   6   7   0    0.41    0.18
  -6  -7   0    0.67    0.10
   6  -7   0    0.64    0.20
  -6  -7   0    0.65    0.15
   6   7   1    0.26    0.18
  -6   7  -1   -0.02    0.12
   6   7   1    0.14    0.14
  -6   7  -1    0.11    0.13
   6  -7   1    0.27    0.10
  -6  -7  -1    0.22    0.12
   6  -7   1    0.15    0.19
  -6  -7  -1    0.20    0.07
  -6   7  -2    3.53    0.31
   6   7   2    4.30    0.33
   6   7   2    4.01    0.37
  -6   7  -2    3.59    0.32
   6   7   2    3.94    0.25
  -6  -7  -2    4.48    0.27
  -6  -7  -2    4.12    0.18
   6  -7   2    4.54    0.26
   6   7   3    1.19    0.16
  -6   7  -3    1.32    0.21
  -6   7  -3    1.39    0.21
   6   7   3    1.46    0.20
   6   7   3    1.73    0.25
   6  -7   3    1.52    0.19
  -6  -7  -3    1.26    0.12
  -6  -7  -3    1.41    0.15
   6  -7   3    1.00    0.37
   6   7   4    5.07    0.27
  -6   7  -4    4.99    0.36
   6   7   4    4.98    0.32
   6   7   4    4.38    0.38
  -6  -7  -4    4.81    0.18
   6  -7   4    4.82    0.46
   6  -7   4    5.16    0.48
  -6  -7  -4    4.99    0.23
   6  -7   4    4.53    0.28
   6   7   5   10.19    0.51
   6   7   5   10.38    0.38
  -6   7  -5   10.05    0.49
   6   7   5   10.62    0.42
  -6  -7  -5   10.31    0.27
  -6  -7  -5   10.38    0.25
   6  -7   5   10.73    0.41
   6  -7   5   10.86    0.61
   6  -7   5    9.54    0.61
   6   7   6    0.04    0.16
  -6   7  -6   -0.07    0.17
   6   7   6    0.32    0.11
   6   7   6    0.10    0.12
   6  -7   6    0.22    0.12
   6  -7   6   -0.25    0.26
   6  -7   6    0.05    0.23
   6   7   7    3.69    0.26
   6   7   7    4.12    0.25
  -6   7  -7    3.70    0.37
   6   7   7    3.99    0.38
   6  -7   7    3.62    0.28
   6  -7   7    3.99    0.47
   6   7   8    1.56    0.24
   6   7   8    1.86    0.17
   6   7   8    1.99    0.23
  -6   7  -8    2.12    0.28
   6   7   8    1.98    0.13
   6  -7   8    2.24    0.25
   6   7   9   17.00    0.65
   6   7   9   16.81    0.51
  -6   7  -9   17.01    0.70
   6  -7   9   17.33    0.57
   6   7  10    0.09    0.13
  -6   7 -10    0.32    0.22
   6  -7  10    0.20    0.15
   6   7  11    2.32    0.27
  -6   7 -11    1.53    0.29
   6  -7  11    1.94    0.23
   6   8 -12    1.70    0.38
   6   8 -12    1.14    0.33
   6  -8 -12    1.68    0.21
   6  -8 -12    2.04    0.33
   6   8 -11   -0.21    0.26
   6   8 -11   -0.23    0.29
   6  -8 -11   -0.11    0.16
  -6  -8  11    0.43    0.17
   6  -8 -11    0.72    0.27
   6   8 -10    4.00    0.46
   6   8 -10    4.14    0.45
  -6  -8  10    4.58    0.34
   6  -8 -10    4.29    0.32
   6  -8 -10    3.87    0.49
   6   8  -9    0.18    0.26
   6   8  -9    0.14    0.26
   6  -8  -9    0.33    0.14
  -6  -8   9    0.12    0.14
   6  -8  -9    0.09    0.25
   6   8  -8    8.63    0.60
   6   8  -8    6.21    0.56
   6  -8  -8    7.44    0.37
  -6  -8   8    6.74    0.36
   6  -8  -8    7.27    0.56
   6  -8  -8    5.97    0.34
   6   8  -7   -0.14    0.23
   6   8  -7    0.38    0.23
   6  -8  -7    0.00    0.12
   6  -8  -7    0.20    0.15
   6  -8  -7   -0.06    0.24
  -6  -8   7   -0.03    0.11
   6   8  -6    3.27    0.38
   6   8  -6    3.50    0.40
   6  -8  -6    3.59    0.47
  -6  -8   6    3.61    0.27
  -6  -8   6    2.24    0.31
   6  -8  -6    3.27    0.34
   6  -8  -6    3.41    0.28
   6   8  -5    0.42    0.24
   6   8  -5    0.35    0.22
   6  -8  -5    0.27    0.11
  -6  -8   5    0.52    0.24
  -6  -8   5    0.47    0.13
   6  -8  -5    0.15    0.23
   6  -8  -5    0.26    0.18
   6   8  -4    9.71    0.57
  -6   8   4   10.14    0.40
   6   8  -4    9.41    0.59
   6  -8  -4   10.75    0.52
  -6  -8   4   10.10    0.39
   6  -8  -4    9.83    0.40
  -6  -8   4   10.03    0.55
   6  -8  -4    9.66    0.61
  -6   8   3    2.11    0.25
   6   8  -3    1.91    0.28
   6   8  -3    2.03    0.30
  -6  -8   3    2.35    0.28
   6  -8  -3    2.50    0.29
   6  -8  -3    2.07    0.23
   6  -8  -3    2.57    0.36
  -6  -8   3    2.23    0.21
   6   8  -2    0.92    0.24
  -6   8   2    0.89    0.17
   6   8  -2    0.57    0.23
   6  -8  -2    1.04    0.15
   6  -8  -2    0.56    0.24
   6  -8  -2    0.79    0.23
  -6  -8   2    0.72    0.13
   6   8  -1    3.39    0.39
  -6   8   1    2.80    0.29
   6   8  -1    3.29    0.43
   6  -8  -1    2.48    0.35
  -6  -8   1    3.14    0.22
  -6  -8   1    2.01    0.24
   6  -8  -1    3.22    0.25
   6  -8  -1    2.67    0.33
  -6   8   0    5.64    0.36
   6   8   0    5.82    0.48
   6   8   0    5.04    0.63
  -6  -8   0    4.47    0.35
  -6  -8   0    5.13    0.38
   6  -8   0    5.46    0.31
  -6   8  -1    0.04    0.15
   6   8   1    0.43    0.22
   6   8   1    0.03    0.18
  -6  -8  -1    0.10    0.08
   6  -8   1    0.10    0.11
  -6  -8  -1   -0.05    0.15
   6  -8   1    0.16    0.24
   6   8   2    0.13    0.18
  -6   8  -2   -0.24    0.15
   6   8   2   -0.32    0.19
   6  -8   2    0.02    0.25
   6  -8   2    0.05    0.11
  -6  -8  -2   -0.16    0.15
  -6  -8  -2   -0.06    0.08
   6   8   3    0.45    0.15
   6   8   3    0.75    0.25
   6   8   3    0.41    0.19
  -6   8  -3    0.33    0.18
  -6  -8  -3    0.44    0.17
   6  -8   3    0.15    0.27
  -6  -8  -3    0.44    0.09
   6  -8   3    0.60    0.14
  -6   8  -4    1.86    0.26
   6   8   4    2.75    0.33
   6   8   4    2.27    0.29
   6   8   4    3.46    0.42
  -6  -8  -4    2.06    0.23
   6  -8   4    2.42    0.26
  -6  -8  -4    2.29    0.16
   6   8   5    0.85    0.18
  -6   8  -5    0.55    0.22
   6   8   5    0.64    0.24
   6   8   5    0.92    0.19
   6  -8   5    0.48    0.16
  -6  -8  -5    0.77    0.09
   6   8   6    1.49    0.28
   6   8   6    1.01    0.18
  -6   8  -6    1.24    0.27
   6   8   6    1.28    0.18
   6  -8   6    0.93    0.17
  -6   8  -7   -0.20    0.21
   6   8   7   -0.06    0.15
   6   8   7    0.31    0.23
   6  -8   7   -0.03    0.15
  -6   8  -8    7.82    0.55
   6   8   8    7.58    0.40
   6  -8   8    7.16    0.47
   6   9  -7    0.46    0.31
  -6  -9   7    0.26    0.16
   6  -9  -7    0.14    0.17
   6   9  -6    6.10    0.62
  -6  -9   6    6.23    0.37
   6  -9  -6    5.17    0.37
   6   9  -5    0.57    0.31
   6   9  -5    0.74    0.37
  -6  -9   5    0.39    0.16
   6  -9  -5    0.76    0.17
  -6   9   4   -0.06    0.15
   6   9  -4    0.11    0.27
   6   9  -4    0.23    0.30
   6  -9  -4   -0.45    0.24
   6  -9  -4    0.21    0.16
  -6  -9   4    0.01    0.13
  -6   9   3    0.52    0.17
   6   9  -3    0.59    0.28
   6   9  -3    0.57    0.31
  -6  -9   3    0.55    0.14
   6  -9  -3    0.47    0.16
   6   9  -2    2.15    0.34
   6   9  -2    1.81    0.37
  -6   9   2    1.84    0.24
  -6  -9   2    1.70    0.23
   6  -9  -2    2.21    0.35
  -6  -9   2    1.67    0.29
   6  -9  -2    2.20    0.28
   6   9  -1    1.72    0.34
   6   9  -1    1.64    0.32
  -6   9   1    1.54    0.23
   6  -9  -1    1.68    0.35
  -6  -9   1    1.49    0.17
  -6  -9   1    1.19    0.27
   6  -9  -1    1.54    0.20
   6   9   0    7.71    0.57
   6   9   0    7.85    0.66
  -6   9   0    7.68    0.47
   6  -9   0    6.83    0.66
  -6  -9   0    8.38    0.51
  -6  -9   0    7.94    0.33
   6  -9   0    7.95    0.40
   6   9   1    0.57    0.25
   6   9   1    0.53    0.27
  -6   9  -1    0.72    0.22
  -6  -9  -1    0.72    0.13
   6  -9   1    0.69    0.18
   6   9   2    5.71    0.59
  -6   9  -2    7.34    0.49
   6   9   2    6.64    0.50
   6  -9   2    7.12    0.41
  -6  -9  -2    5.78    0.63
  -6   9  -3    0.40    0.24
   6   9   3    0.18    0.28
   6   9   3    0.04    0.22
   7   0 -22   10.64    0.54
   7   0 -21    0.13    0.15
  -7   0  21    0.00    0.18
   7   0 -21   -0.04    0.21
   7   0 -20    0.05    0.14
   7   0 -20    0.13    0.17
  -7   0  20   -0.04    0.18
  -7   0  19   -0.17    0.13
   7   0 -19    0.05    0.15
   7   0 -19   -0.08    0.13
  -7   0  18    1.04    0.18
   7   0 -18    0.98    0.18
   7   0 -18    1.01    0.17
   7   0 -17    0.03    0.13
  -7   0  17   -0.03    0.11
   7   0 -17    0.17    0.12
   7   0 -16    0.31    0.14
   7   0 -16    0.25    0.13
  -7   0  16    0.48    0.12
  -7   0  15   -0.07    0.09
   7   0 -15   -0.06    0.10
   7   0 -15   -0.15    0.10
   7   0 -14    9.53    0.40
  -7   0  14    8.81    0.36
   7   0 -14    8.93    0.37
   7   0 -13   -0.09    0.08
   7   0 -13   -0.07    0.08
  -7   0  13   -0.03    0.07
   7   0 -12    3.63    0.23
  -7   0  12    4.00    0.22
   7   0 -12    3.43    0.23
   7   0 -11    0.08    0.07
  -7   0  11    0.04    0.06
   7   0 -11    0.02    0.07
   7   0 -10    6.45    0.28
  -7   0  10    6.42    0.25
   7   0 -10    6.21    0.27
   7   0  -9   -0.06    0.05
   7   0  -9    0.02    0.06
  -7   0   9   -0.04    0.05
   7   0  -8    1.30    0.13
  -7   0   8    1.15    0.11
   7   0  -7    0.01    0.05
  -7   0   7   -0.01    0.04
   7   0  -6    4.19    0.18
  -7   0   6    4.02    0.17
   7   0  -5    0.03    0.04
  -7   0   5    0.02    0.03
  -7   0   4   46.37    0.92
   7   0  -4   44.05    0.94
   7   0  -3    0.02    0.03
  -7   0   3    0.02    0.02
  -7   0   2  113.90    2.15
   7   0  -2  114.44    2.17
   7   0  -1    0.02    0.02
  -7   0   1    0.00    0.02
  -7   0   0    0.42    0.03
   7   0   0    0.37    0.04
   7   0   1    0.00    0.02
  -7   0  -1    0.02    0.01
   7   0   2    2.43    0.13
   7   0   2    2.28    0.08
   7   0   3    0.06    0.02
   7   0   3    0.06    0.04
   7   0   4  196.30    3.73
   7   0   5    0.10    0.05
   7   0   6  105.11    2.07
   7   0   6  100.93    1.91
   7   0   7    0.04    0.07
   7   0   8   61.86    1.35
   7   0   9    0.04    0.09
   7   0  10   20.54    0.47
   7   0  11   -0.07    0.11
   7   0  11   -0.03    0.06
   7   0  12    3.30    0.18
   7   0  12    3.23    0.30
   7   0  13    0.25    0.16
   7   0  13   -0.04    0.08
   7   0  14    0.31    0.18
   7   0  14    0.13    0.10
   7   0  15    0.05    0.11
   7   0  15    0.33    0.20
   7   0  16    8.70    0.55
   7   0  16    8.58    0.37
   7   0  17    0.00    0.25
   7   0  17    0.03    0.19
   7   0  18    1.96    0.38
   7   1 -22   -0.09    0.24
   7  -1 -22   -0.40    0.17
   7   1 -21    0.62    0.24
  -7   1  21    0.56    0.20
   7   1 -21    0.72    0.19
   7  -1 -21    0.76    0.18
   7   1 -20    1.73    0.27
   7   1 -20    1.69    0.22
  -7   1  20    1.65    0.22
   7  -1 -20    1.42    0.21
   7  -1 -20    1.56    0.18
  -7  -1  20    1.40    0.23
   7   1 -19   10.52    0.47
  -7   1  19   10.81    0.46
   7   1 -19   10.89    0.56
   7  -1 -19   10.56    0.44
   7  -1 -19   10.98    0.42
  -7  -1  19   10.57    0.49
   7   1 -18    0.52    0.16
  -7   1  18    0.46    0.14
   7   1 -18    0.75    0.20
   7  -1 -18    0.63    0.15
  -7  -1  18    0.40    0.16
   7  -1 -18    0.37    0.14
  -7   1  17    0.79    0.15
   7   1 -17    1.04    0.20
   7   1 -17    0.97    0.18
   7  -1 -17    1.13    0.16
   7  -1 -17    0.80    0.16
  -7  -1  17    1.04    0.17
   7   1 -16   11.39    0.46
   7   1 -16   12.05    0.51
  -7   1  16   11.12    0.42
   7  -1 -16   11.77    0.43
  -7  -1  16   11.58    0.46
   7  -1 -16   11.14    0.43
   7   1 -15    4.14    0.32
  -7   1  15    4.36    0.25
   7   1 -15    4.74    0.30
  -7  -1  15    4.37    0.28
   7  -1 -15    4.42    0.27
   7  -1 -15    4.98    0.29
   7   1 -14    3.40    0.26
   7   1 -14    3.58    0.28
  -7   1  14    3.74    0.23
   7  -1 -14    3.33    0.24
  -7  -1  14    3.19    0.24
   7  -1 -14    3.85    0.25
   7   1 -13    4.34    0.29
  -7   1  13    4.36    0.24
   7   1 -13    4.46    0.28
   7  -1 -13    4.19    0.25
  -7  -1  13    4.36    0.26
   7  -1 -13    4.61    0.25
   7   1 -12   25.82    0.72
   7   1 -12   25.10    0.69
  -7   1  12   26.00    0.64
  -7  -1  12   21.56    0.72
   7  -1 -12   25.36    0.66
   7  -1 -12   25.64    0.65
  -7   1  11   19.15    0.51
   7   1 -11   19.25    0.58
   7   1 -11   18.74    0.56
   7  -1 -11   18.44    0.53
   7  -1 -11   19.13    0.52
  -7  -1  11   19.30    0.54
   7   1 -10   16.13    0.52
   7   1 -10   17.15    0.51
  -7   1  10   17.35    0.46
  -7  -1  10   16.85    0.48
   7  -1 -10   17.40    0.48
[truncated: 4,048,500 more chars]
