# Supplementary material for: Crystal structures of 9-[bis­(benzyl­sulfan­yl)meth­yl]anthracene and of cyclo-dodeca­kis­(μ2-phenyl­methane­thiol­ato-κ2 S:S)hexa­palladium(6 Pd—Pd)–anthracene-9,10-dione (1/1)
Source: Acta Crystallogr E Crystallogr Commun. 2021 Jun 18;77(Pt 7):718–25. doi: 10.1107/S2056989021006113 (PMC8382052; doi:10.1107/S2056989021006113)
Supplement: Supplementary file 2 [file e-77-00718-mo_b0159_0msup2.hkl]

data_mo_b0159_0m                                                                
_shelx_title ' neu_a.res in P2(1)/c'                                            
_shelx_refln_list_code          4                                               
_shelx_F_calc_maximum      244.78                                               
_exptl_crystal_F_000       920.00                                               
_reflns_d_resolution_high  0.7796                                               
                                                                                
loop_                                                                           
 _space_group_symop_operation_xyz                                               
 'x, y, z'                                                                      
 '-x, y+1/2, -z+1/2'                                                            
 '-x, -y, -z'                                                                   
 'x, -y-1/2, z-1/2'                                                             
                                                                                
_cell_length_a    18.0842                                                       
_cell_length_b     7.5279                                                       
_cell_length_c    17.4975                                                       
_cell_angle_alpha  90.000                                                       
_cell_angle_beta  108.439                                                       
_cell_angle_gamma  90.000                                                       
                                                                                
_shelx_F_squared_multiplier     1.000                                           
                                                                                
loop_                                                                           
 _refln_index_h                                                                 
 _refln_index_k                                                                 
 _refln_index_l                                                                 
 _refln_F_squared_calc                                                          
 _refln_F_squared_meas                                                          
 _refln_F_squared_sigma                                                         
 _refln_observed_status                                                         
   3   0   0        648.98        683.99         9.63 o                         
   4   0   0        273.13        301.75         4.81 o                         
   5   0   0        554.55        556.92        10.21 o                         
   6   0   0        295.30        283.49         5.11 o                         
   7   0   0         14.97         19.62         1.22 o                         
   8   0   0       1298.26       1247.60        18.03 o                         
   9   0   0        214.73        230.57         4.91 o                         
  10   0   0       2805.32       2791.03        38.66 o                         
  11   0   0        401.35        442.50         8.06 o                         
  12   0   0         38.76         42.70         2.50 o                         
  13   0   0         16.17         15.30         2.67 o                         
  14   0   0        845.70        835.05        12.16 o                         
  15   0   0        317.82        336.53         6.23 o                         
  16   0   0       2604.38       2584.32        41.35 o                         
  17   0   0         31.77         23.34         4.31 o                         
  18   0   0       1439.22       1464.71        42.31 o                         
  19   0   0          3.87          4.38         5.84 o                         
  20   0   0          0.43         -0.97         6.32 o                         
  21   0   0         55.80         43.28         9.24 o                         
  22   0   0        603.15        650.17        28.20 o                         
   1   1   0       4428.34       3823.73        78.18 o                         
   2   1   0        122.43        129.31         1.63 o                         
   3   1   0       5297.57       4763.08        51.66 o                         
   4   1   0       7311.01       6645.18       124.98 o                         
   5   1   0       7739.49       7235.05       136.65 o                         
   6   1   0        166.40        183.29         2.63 o                         
   7   1   0       1648.02       1615.59        14.66 o                         
   8   1   0        349.23        359.33         4.33 o                         
   9   1   0       2295.61       2280.74        20.47 o                         
  10   1   0        240.31        236.95         3.44 o                         
  11   1   0        452.17        425.36         5.61 o                         
  12   1   0        835.61        826.67         7.82 o                         
  13   1   0        261.03        270.45         4.97 o                         
  14   1   0         10.16          8.58         1.82 o                         
  15   1   0        608.87        615.81        10.35 o                         
  16   1   0        116.77        118.88         4.13 o                         
  17   1   0        539.59        551.74         9.36 o                         
  18   1   0        120.69        115.39         6.41 o                         
  19   1   0         72.90         80.07         6.70 o                         
  20   1   0          0.64         -0.56         4.63 o                         
  21   1   0        188.18        198.86        12.52 o                         
   0   2   0      59918.89      48029.34       672.41 o                         
   1   2   0        144.92        131.76         1.72 o                         
   2   2   0        332.25        330.49         2.95 o                         
   3   2   0       2315.55       2320.42        15.39 o                         
   4   2   0      21578.82      20433.45       297.42 o                         
   5   2   0        119.80        105.90         1.81 o                         
   6   2   0        248.14        297.63         3.35 o                         
   7   2   0          1.72          2.20         0.54 o                         
   8   2   0          6.07          6.48         0.62 o                         
   9   2   0        970.45       1012.62         9.24 o                         
  10   2   0        376.64        374.68         4.29 o                         
  11   2   0       1384.94       1444.58        12.67 o                         
  12   2   0        345.32        337.18         6.81 o                         
  13   2   0        704.10        695.08         9.92 o                         
  14   2   0         27.49         21.79         2.17 o                         
  15   2   0        224.21        231.18        11.62 o                         
  16   2   0         92.80         91.91         8.51 o                         
  17   2   0          5.62          4.01         1.98 o                         
  18   2   0        179.77        186.97        10.72 o                         
  19   2   0        191.73        167.23        11.36 o                         
  20   2   0         10.04          2.43         7.54 o                         
  21   2   0          8.01         12.82         6.43 o                         
   1   3   0        296.59        271.07         2.82 o                         
   2   3   0        646.14        736.14         5.62 o                         
   3   3   0        370.08        382.09         3.74 o                         
   4   3   0      14944.30      14399.21       129.09 o                         
   5   3   0      14004.62      13655.04       114.43 o                         
   6   3   0       3288.56       3410.07        27.80 o                         
   7   3   0       3225.92       3178.08        24.19 o                         
   8   3   0        406.50        449.51         4.99 o                         
   9   3   0       3631.74       3692.53        41.76 o                         
  10   3   0         22.49         26.95         1.35 o                         
  11   3   0        673.01        665.33         6.96 o                         
  12   3   0        183.04        179.74         4.84 o                         
  13   3   0         16.62         17.88         2.17 o                         
  14   3   0        320.09        316.95         7.14 o                         
  15   3   0        977.73        981.36        17.77 o                         
  16   3   0         79.16         78.66         4.65 o                         
  17   3   0        410.30        422.41        12.51 o                         
  18   3   0          1.77          1.16         2.67 o                         
  19   3   0        148.01        149.94         7.87 o                         
  20   3   0          3.96         13.94         7.05 o                         
   0   4   0       2958.85       2949.69        25.17 o                         
   1   4   0       1088.46       1217.93         8.85 o                         
   2   4   0        651.31        618.50         5.38 o                         
   3   4   0        169.21        171.87         2.67 o                         
   4   4   0       5843.24       6106.44        37.81 o                         
   5   4   0         58.03         56.71         1.80 o                         
   6   4   0        821.83        840.56         7.55 o                         
   7   4   0         15.92         16.15         1.19 o                         
   8   4   0       4680.80       4733.26        35.63 o                         
   9   4   0         41.59         50.11         2.04 o                         
  10   4   0        534.21        513.26         6.78 o                         
  11   4   0          6.44          1.08         0.89 o                         
  12   4   0        104.69         86.89         2.78 o                         
  13   4   0          0.03         -1.73         2.74 o                         
  14   4   0        332.61        346.19         8.52 o                         
  15   4   0         98.51        100.06         5.44 o                         
  16   4   0        286.68        305.90        13.19 o                         
  17   4   0         97.56        107.21         8.08 o                         
  18   4   0        130.31        109.80         6.71 o                         
  19   4   0        390.90        381.11        11.21 o                         
  20   4   0        135.21        120.97        19.94 o                         
   1   5   0          3.14          5.61         0.92 o                         
   2   5   0       2248.34       2343.81        16.00 o                         
   3   5   0         98.43        104.54         2.81 o                         
   4   5   0       3753.08       3827.37        25.22 o                         
   5   5   0          9.07         16.89         1.29 o                         
   6   5   0       3342.33       3458.69        25.87 o                         
   7   5   0          0.65          1.19         1.08 o                         
   8   5   0        596.29        667.10         6.97 o                         
   9   5   0        660.96        691.37        11.96 o                         
  10   5   0        147.60        154.17         3.26 o                         
  11   5   0         73.40         75.08         2.48 o                         
  12   5   0        791.11        778.07         8.35 o                         
  13   5   0         33.37         26.77         3.40 o                         
  14   5   0         56.23         44.90         7.37 o                         
  15   5   0        156.46        144.62         7.26 o                         
  16   5   0         80.76         66.46         5.81 o                         
  17   5   0         19.46          7.79         3.89 o                         
  18   5   0        624.29        658.16        14.71 o                         
   0   6   0        564.39        617.92        14.51 o                         
   1   6   0        873.00        928.10         7.90 o                         
   2   6   0       2208.93       2266.91        15.92 o                         
   3   6   0       2341.65       2357.11        25.01 o                         
   4   6   0        453.21        443.88         5.78 o                         
   5   6   0        364.51        348.38         6.02 o                         
   6   6   0         90.56         81.58         4.05 o                         
   7   6   0         78.69         67.89         2.96 o                         
   8   6   0        700.30        726.09         8.24 o                         
   9   6   0       1098.82       1126.01        19.39 o                         
  10   6   0        249.28        236.51         4.76 o                         
  11   6   0        514.21        531.23         7.72 o                         
  12   6   0        179.80        177.82         4.05 o                         
  13   6   0       1087.97       1082.39        20.04 o                         
  14   6   0          4.16          6.91         4.28 o                         
  15   6   0         71.46         75.56         5.39 o                         
  16   6   0         23.87         22.26         4.57 o                         
  17   6   0         83.96         83.53         7.72 o                         
   1   7   0          7.08          8.04         1.77 o                         
   2   7   0          8.41          7.22         1.68 o                         
   3   7   0          6.95          6.42         1.80 o                         
   4   7   0        493.71        504.63         7.14 o                         
   5   7   0         21.01         20.24         2.26 o                         
   6   7   0         30.82         30.17         2.85 o                         
   7   7   0        168.49        158.80         4.51 o                         
   8   7   0        101.24         93.02         3.96 o                         
   9   7   0        499.64        481.08         7.75 o                         
  10   7   0        169.51        161.06         5.30 o                         
  11   7   0         24.57         17.91         2.19 o                         
  12   7   0        235.50        226.84         6.13 o                         
  13   7   0          0.40         -1.76         4.56 o                         
  14   7   0          0.11         -0.37         5.38 o                         
  15   7   0         24.51         33.31        10.32 o                         
   0   8   0         12.13         13.96         2.92 o                         
   1   8   0         33.54         27.23         2.90 o                         
   2   8   0        101.06        110.04         4.64 o                         
   3   8   0       1033.31       1052.87        11.91 o                         
   4   8   0         19.45         15.51         2.50 o                         
   5   8   0          3.17          1.45         2.44 o                         
   6   8   0        282.73        257.13         8.26 o                         
   7   8   0         59.07         41.16         3.34 o                         
   8   8   0         29.53         27.94         4.58 o                         
   9   8   0        238.39        252.60         6.54 o                         
  10   8   0        428.60        434.01         8.29 o                         
  11   8   0        110.95        105.05         8.43 o                         
  12   8   0         63.75         48.10        10.99 o                         
   1   9   0          1.69          4.25         3.83 o                         
   2   9   0        207.11        205.71         8.31 o                         
   3   9   0         93.11         86.87         4.81 o                         
   4   9   0       1358.86       1410.67        16.27 o                         
   5   9   0         13.95         15.68         3.43 o                         
   6   9   0        386.68        382.40         8.67 o                         
   7   9   0        390.58        343.52         9.30 o                         
 -22   1   1        693.38        708.01        20.94 o                         
 -21   1   1          0.05         -3.16         5.47 o                         
 -20   1   1        544.81        556.48        16.49 o                         
 -19   1   1          8.10          7.92         3.30 o                         
 -18   1   1         16.65         15.12         2.16 o                         
 -17   1   1        162.08        169.35         5.94 o                         
 -16   1   1         77.99         79.18         2.03 o                         
 -15   1   1        105.63        103.25         2.79 o                         
 -14   1   1       3638.09       3546.66        32.07 o                         
 -13   1   1        275.15        254.22         4.18 o                         
 -12   1   1       1027.45       1070.07        11.26 o                         
 -11   1   1         79.91         83.21         2.24 o                         
 -10   1   1        482.16        446.36         5.58 o                         
  -9   1   1        375.17        372.57         4.79 o                         
  -8   1   1        826.88        944.33         9.53 o                         
  -7   1   1        926.44       1066.65        10.32 o                         
  -6   1   1       3152.99       3133.17        27.13 o                         
  -5   1   1        362.03        370.60         4.29 o                         
  -4   1   1      18428.08      15778.69       549.38 o                         
  -3   1   1      51329.72      38422.44       434.88 o                         
  -2   1   1        218.85        203.17         2.74 o                         
  -1   1   1        865.76        820.88         5.70 o                         
   0   1   1       1601.81       1489.96         9.23 o                         
   1   1   1       2401.81       2237.84        15.23 o                         
   2   1   1       8396.29       8071.17        91.16 o                         
   3   1   1        356.57        388.11         3.70 o                         
   4   1   1       3488.26       3212.11        27.47 o                         
   5   1   1        194.84        185.27         2.62 o                         
   6   1   1        558.21        548.38         6.43 o                         
   7   1   1          0.09          1.74         0.54 o                         
   8   1   1       1919.95       2115.32        21.40 o                         
   9   1   1       2133.79       2323.27        23.52 o                         
  10   1   1       1211.14       1163.67        13.02 o                         
  11   1   1       1322.86       1295.17        14.46 o                         
  12   1   1        762.41        717.09         9.29 o                         
  13   1   1        226.95        229.15         4.49 o                         
  14   1   1       1949.16       1957.80        21.33 o                         
  15   1   1        524.45        546.90         8.49 o                         
  16   1   1         30.84         28.44         3.27 o                         
  17   1   1        182.40        168.67         6.41 o                         
  18   1   1          2.71         -0.22         2.98 o                         
  19   1   1        928.20        942.73        20.46 o                         
  20   1   1        374.81        386.21        13.74 o                         
  21   1   1         28.85         25.98         6.51 o                         
 -21   2   1        436.77        451.81        16.75 o                         
 -20   2   1          7.15         -1.45         4.35 o                         
 -19   2   1        506.94        518.34        10.65 o                         
 -18   2   1         23.13         28.97         3.94 o                         
 -17   2   1          3.25          6.32         2.98 o                         
 -16   2   1         97.34         96.27        10.46 o                         
 -15   2   1        836.72        829.63        10.16 o                         
 -14   2   1         19.83         20.67         1.36 o                         
 -13   2   1       1987.62       1959.19        17.05 o                         
 -12   2   1        315.95        354.05         4.53 o                         
 -11   2   1       1814.59       1743.63        15.30 o                         
 -10   2   1          6.97          6.78         0.84 o                         
  -9   2   1          2.38          0.58         0.59 o                         
  -8   2   1       2533.48       2931.35        23.86 o                         
  -7   2   1       3517.09       3623.49        28.90 o                         
  -6   2   1       1531.88       1649.96        15.55 o                         
  -5   2   1       7233.29       6737.85        48.10 o                         
  -4   2   1       1967.15       1983.59        15.21 o                         
  -3   2   1       6841.36       6678.03        51.37 o                         
  -2   2   1      19493.50      18585.35       282.52 o                         
  -1   2   1        917.51        983.53         6.27 o                         
   0   2   1       1153.09       1253.98         8.04 o                         
   1   2   1      17318.04      15528.24       466.86 o                         
   2   2   1       8376.68       7888.61        66.55 o                         
   3   2   1      18409.11      17528.33       261.58 o                         
   4   2   1        586.44        561.51         4.74 o                         
   5   2   1       6665.79       6140.43        43.86 o                         
   6   2   1         21.53         21.04         0.92 o                         
   7   2   1        799.07        811.23         7.67 o                         
   8   2   1        114.56        146.82         3.35 o                         
   9   2   1         23.79         22.28         1.53 o                         
  10   2   1         22.93         16.32         1.57 o                         
  11   2   1       2594.36       2568.47        26.78 o                         
  12   2   1          2.06          1.10         1.65 o                         
  13   2   1        901.26        900.24        11.80 o                         
  14   2   1        426.96        379.94         7.35 o                         
  15   2   1        645.89        671.34        11.41 o                         
  16   2   1         13.93         10.03         2.01 o                         
  17   2   1        403.29        403.14        17.65 o                         
  18   2   1          0.95         -2.18         5.84 o                         
  19   2   1        303.56        337.83        16.29 o                         
  20   2   1       1178.70       1253.87        26.26 o                         
  21   2   1       1050.54       1079.15        25.04 o                         
 -21   3   1          6.15         10.04         6.65 o                         
 -20   3   1        261.80        286.91        13.77 o                         
 -19   3   1         25.13         22.86         3.95 o                         
 -18   3   1          1.40          1.84         2.65 o                         
 -17   3   1        285.29        285.70         8.32 o                         
 -16   3   1          0.85         -1.78         2.19 o                         
 -15   3   1        516.49        531.68        13.70 o                         
 -14   3   1        209.93        206.96         4.28 o                         
 -13   3   1         23.93         25.62         1.45 o                         
 -12   3   1         83.39         74.67         2.19 o                         
 -11   3   1        147.77        124.39         2.71 o                         
 -10   3   1        423.89        401.14         5.91 o                         
  -9   3   1        826.51        801.09         8.30 o                         
  -8   3   1       1934.81       1945.54        17.04 o                         
  -7   3   1       8699.72       8344.18        59.96 o                         
  -6   3   1        299.48        311.39         3.84 o                         
  -5   3   1        900.53        991.74         8.43 o                         
  -4   3   1       2799.33       2902.89        19.75 o                         
  -3   3   1       2949.17       2899.17        18.62 o                         
  -2   3   1        150.43        155.34         2.27 o                         
  -1   3   1       1805.84       1759.51        11.38 o                         
   0   3   1        877.86        848.43         6.01 o                         
   1   3   1         25.41         14.86         0.88 o                         
   2   3   1       1808.44       1851.07        11.92 o                         
   3   3   1          0.02          0.87         0.53 o                         
   4   3   1        160.87        149.92         2.16 o                         
   5   3   1         50.24         61.91         1.54 o                         
   6   3   1         30.53         50.61         2.64 o                         
   7   3   1         63.85         57.16         1.60 o                         
   8   3   1          0.27          5.72         0.72 o                         
   9   3   1       1923.97       1946.77        36.44 o                         
  10   3   1       1299.21       1336.82        15.98 o                         
  11   3   1          4.98          5.04         1.53 o                         
  12   3   1        531.10        541.83         8.75 o                         
  13   3   1        458.41        482.36         8.97 o                         
  14   3   1        269.66        245.95         6.41 o                         
  15   3   1        366.02        360.72         9.42 o                         
  16   3   1          1.68          3.40         2.24 o                         
  17   3   1         51.89         40.67         3.85 o                         
  18   3   1         86.19         85.00        13.62 o                         
  19   3   1         54.44         53.56         6.54 o                         
  20   3   1        365.79        391.26        15.42 o                         
 -20   4   1         33.01         33.89         7.46 o                         
 -19   4   1         72.80         65.22         6.43 o                         
 -18   4   1        260.67        252.98         8.88 o                         
 -17   4   1          3.90          6.96         3.13 o                         
 -16   4   1        507.83        504.45        10.88 o                         
 -15   4   1         24.19         27.37         4.56 o                         
 -14   4   1        598.75        594.78         7.44 o                         
 -13   4   1          0.21          1.83         0.92 o                         
 -12   4   1         63.63         54.81         2.34 o                         
 -11   4   1        431.40        455.13         6.34 o                         
 -10   4   1       1928.36       1949.92        17.75 o                         
  -9   4   1        136.29        146.10         3.54 o                         
  -8   4   1       7614.86       7646.12        52.43 o                         
  -7   4   1       2856.36       2950.73        20.85 o                         
  -6   4   1        384.26        452.94         5.04 o                         
  -5   4   1        783.60        895.39         8.34 o                         
  -4   4   1         90.39         84.32         2.18 o                         
  -3   4   1       1464.77       1703.49        11.66 o                         
  -2   4   1       1118.65       1063.49         7.99 o                         
  -1   4   1          9.62         13.02         0.99 o                         
   0   4   1          4.88          2.67         0.66 o                         
   1   4   1        534.00        622.14         5.19 o                         
   2   4   1       2472.58       2462.97        15.20 o                         
   3   4   1       1463.24       1567.64        11.79 o                         
   4   4   1         19.90         14.35         1.12 o                         
   5   4   1        247.11        242.00         3.44 o                         
   6   4   1          0.56          1.35         0.77 o                         
   7   4   1        552.66        552.42         5.63 o                         
   8   4   1       1070.04       1035.40         9.66 o                         
   9   4   1        108.56        111.97         2.30 o                         
  10   4   1         33.62         22.67         1.42 o                         
  11   4   1         22.99         24.02         2.96 o                         
  12   4   1        194.01        210.23         7.16 o                         
  13   4   1        514.51        519.07        10.26 o                         
  14   4   1         93.68        107.59         5.39 o                         
  15   4   1         13.60         15.22         2.77 o                         
  16   4   1        174.92        182.52         7.03 o                         
  17   4   1        244.48        257.58         8.30 o                         
  18   4   1        304.83        313.01        13.55 o                         
  19   4   1         59.43         59.26         7.71 o                         
 -19   5   1         51.52         37.95         7.73 o                         
 -18   5   1         39.14         44.21         9.24 o                         
 -17   5   1         70.92         80.24         8.06 o                         
 -16   5   1         12.80          8.30         4.93 o                         
 -15   5   1         17.96         14.35         3.27 o                         
 -14   5   1         35.86         38.32         1.98 o                         
 -13   5   1         13.09         15.29         2.70 o                         
 -12   5   1        899.84        905.46         9.69 o                         
 -11   5   1        374.23        366.92         5.37 o                         
 -10   5   1        322.66        302.66         4.82 o                         
  -9   5   1         90.83         92.79         3.32 o                         
  -8   5   1        537.14        510.61         6.02 o                         
  -7   5   1       2256.45       2445.87        25.68 o                         
  -6   5   1        219.98        193.23         3.61 o                         
  -5   5   1         31.54         28.23         1.85 o                         
  -4   5   1       3969.81       4085.25        32.79 o                         
  -3   5   1        261.82        267.83         3.91 o                         
  -2   5   1        267.02        238.80         3.46 o                         
  -1   5   1       1329.72       1374.80         9.88 o                         
   0   5   1        215.28        228.06         3.21 o                         
   1   5   1        551.65        509.52         5.54 o                         
   2   5   1        323.57        357.30         4.51 o                         
   3   5   1        147.38        128.77         2.78 o                         
   4   5   1         52.17         64.35         2.09 o                         
   5   5   1        196.44        248.10         4.24 o                         
   6   5   1          0.09          2.27         1.52 o                         
   7   5   1        557.32        604.43         6.50 o                         
   8   5   1         38.53         46.43         2.63 o                         
   9   5   1         13.63         15.89         1.44 o                         
  10   5   1        226.56        227.01         5.24 o                         
  11   5   1         12.52         15.62         2.35 o                         
  12   5   1        234.71        257.06         6.59 o                         
  13   5   1         32.75         34.68         3.73 o                         
  14   5   1        243.89        246.75         9.34 o                         
  15   5   1         29.02         30.20         4.00 o                         
  16   5   1        259.83        281.90         9.24 o                         
  17   5   1        256.72        287.30         9.75 o                         
  18   5   1        179.41        215.25        21.40 o                         
 -17   6   1         26.87         25.15         5.04 o                         
 -16   6   1        257.21        261.80         9.83 o                         
 -15   6   1         31.25         35.50         4.52 o                         
 -14   6   1        830.75        813.60         9.20 o                         
 -13   6   1        146.30        140.36         5.58 o                         
 -12   6   1        186.19        173.86         5.29 o                         
 -11   6   1        772.83        717.14         9.75 o                         
 -10   6   1       1609.82       1571.82        15.42 o                         
  -9   6   1         14.50         14.64         2.28 o                         
  -8   6   1        523.63        529.15         7.25 o                         
  -7   6   1        206.89        213.98         4.73 o                         
  -6   6   1        133.02        127.14         3.58 o                         
  -5   6   1          4.30          4.71         1.67 o                         
  -4   6   1         97.55         97.53         3.47 o                         
  -3   6   1         76.05         70.02         3.61 o                         
  -2   6   1        542.61        585.21         6.17 o                         
  -1   6   1          0.55          1.20         1.09 o                         
   0   6   1        101.49        122.70         2.93 o                         
   1   6   1        490.91        506.93         5.51 o                         
   2   6   1        396.63        415.81         5.36 o                         
   3   6   1         31.36         27.13         1.67 o                         
   4   6   1        432.18        430.41         5.50 o                         
   5   6   1        270.32        274.50         4.49 o                         
   6   6   1        423.35        437.75         6.04 o                         
   7   6   1          2.07          0.80         1.36 o                         
   8   6   1        814.06        807.20         8.98 o                         
   9   6   1         65.17         67.03         2.64 o                         
  10   6   1         16.58         16.80         2.23 o                         
  11   6   1         28.06         26.20         2.50 o                         
  12   6   1         60.86         53.93         4.76 o                         
  13   6   1         45.87         38.28         4.39 o                         
  14   6   1          3.26          0.18         8.29 o                         
  15   6   1          4.77          6.88         3.75 o                         
  16   6   1          1.70         -0.40         4.17 o                         
 -15   7   1        828.48        800.50        51.11 o                         
 -14   7   1        162.93        146.12         9.72 o                         
 -13   7   1          9.85          1.55         2.26 o                         
 -12   7   1        905.08        867.31        10.76 o                         
 -11   7   1        902.89        897.61        12.23 o                         
 -10   7   1          6.96          2.61         2.03 o                         
  -9   7   1        758.59        814.95        10.56 o                         
  -8   7   1        244.65        248.23         5.40 o                         
  -7   7   1        438.34        462.39         7.03 o                         
  -6   7   1          0.11          0.32         1.95 o                         
  -5   7   1        137.58        144.01         4.67 o                         
  -4   7   1        165.43        159.46         4.78 o                         
  -3   7   1         82.42         75.58         3.31 o                         
  -2   7   1         11.31          6.93         1.70 o                         
  -1   7   1       1927.48       1949.05        15.56 o                         
   0   7   1         48.46         43.40         2.27 o                         
   1   7   1        984.98       1001.67         9.67 o                         
   2   7   1        549.81        562.16         7.53 o                         
   3   7   1          5.42          3.66         1.76 o                         
   4   7   1        149.09        133.85         5.27 o                         
   5   7   1         98.38         98.26         4.21 o                         
   6   7   1          9.89          8.25         1.97 o                         
   7   7   1       2812.72       2955.33        27.32 o                         
   8   7   1        312.10        305.12         5.62 o                         
   9   7   1        628.23        657.17         8.01 o                         
  10   7   1          1.72          3.30         1.82 o                         
  11   7   1        209.81        206.58         4.97 o                         
  12   7   1         87.48         91.56         6.74 o                         
  13   7   1         13.12          9.99         4.42 o                         
  14   7   1         66.95         64.09         6.28 o                         
 -12   8   1         68.51         45.07        11.14 o                         
 -11   8   1        301.60        256.44         7.85 o                         
 -10   8   1        197.77        205.36         7.13 o                         
  -9   8   1         26.12         22.72         3.19 o                         
  -8   8   1        860.33        864.70        12.18 o                         
  -7   8   1         61.56         56.86         5.04 o                         
  -6   8   1        148.53        141.28         7.08 o                         
  -5   8   1        161.19        153.87         7.07 o                         
  -4   8   1         59.41         55.50         4.97 o                         
  -3   8   1         61.17         62.31         3.60 o                         
  -2   8   1         82.56         90.35         4.34 o                         
  -1   8   1         63.31         55.11         2.95 o                         
   0   8   1        213.25        219.27         5.25 o                         
   1   8   1        216.80        211.20         5.11 o                         
   2   8   1        249.90        261.85         5.63 o                         
   3   8   1          7.14          5.32         2.09 o                         
   4   8   1       1503.42       1500.74        14.01 o                         
   5   8   1        198.66        183.80         7.08 o                         
   6   8   1          2.32          4.82         2.44 o                         
   7   8   1        116.92        111.89         4.75 o                         
   8   8   1          2.83          0.50         2.97 o                         
   9   8   1          7.07          0.93         4.33 o                         
  10   8   1        635.91        667.20        12.35 o                         
  11   8   1        187.98        198.60        10.19 o                         
  -8   9   1         18.19         14.10         4.17 o                         
  -7   9   1         23.91         18.35         3.58 o                         
  -6   9   1         79.76         74.32         4.46 o                         
  -5   9   1         12.14          7.89         3.35 o                         
  -4   9   1        124.08        123.50        10.75 o                         
  -3   9   1          0.04         -2.06         3.18 o                         
  -2   9   1         64.50         60.78         5.33 o                         
  -1   9   1         14.58         10.85         3.29 o                         
   0   9   1         42.79         44.68         3.77 o                         
   1   9   1        158.89        153.49         6.44 o                         
   2   9   1          2.62          0.16         3.24 o                         
   3   9   1          0.56         -3.01         3.01 o                         
   4   9   1          6.07          6.78         3.24 o                         
   5   9   1        139.11        125.60         5.63 o                         
   6   9   1         40.33         32.84         4.10 o                         
   7   9   1         91.22         83.12         6.33 o                         
 -22   0   2        683.11        776.12        31.12 o                         
 -21   0   2          1.20          1.95         7.78 o                         
 -20   0   2         10.34          4.97         1.95 o                         
 -19   0   2          1.23         -0.18         1.78 o                         
 -18   0   2       1102.50       1074.63        18.67 o                         
 -17   0   2          1.43          3.30         2.19 o                         
 -16   0   2       1836.15       1804.99        28.11 o                         
 -15   0   2       2577.86       2576.99        54.46 o                         
 -14   0   2        484.11        498.78        10.40 o                         
 -13   0   2        412.21        387.46         8.41 o                         
 -12   0   2         91.90        119.39         6.81 o                         
 -11   0   2       2387.92       2737.96        38.82 o                         
 -10   0   2        438.67        697.20        11.98 o                         
  -9   0   2          0.07          2.92         1.46 o                         
  -8   0   2       6946.13       6634.35        88.36 o                         
  -7   0   2       5854.02       5551.91        74.27 o                         
  -6   0   2       6193.26       5573.57        74.27 o                         
  -5   0   2         12.67         18.05         1.52 o                         
  -4   0   2       3984.17       3631.87        72.21 o                         
  -3   0   2      11301.74      10135.92       158.17 o                         
  -2   0   2        365.53        329.84        39.15 o                         
   1   0   2       6962.32       5956.74        85.62 o                         
   2   0   2        112.04        107.27         2.75 o                         
   3   0   2       3009.11       2811.74        54.46 o                         
   4   0   2        430.92        532.49        13.13 o                         
   5   0   2        454.28        470.93        11.67 o                         
   6   0   2       5185.77       5046.25        97.26 o                         
   7   0   2         99.84        112.97         3.65 o                         
   8   0   2       4030.22       3888.45        58.36 o                         
   9   0   2       1178.33       1308.52        20.28 o                         
  10   0   2       1241.49       1258.73        20.07 o                         
  11   0   2         88.99        119.14         5.35 o                         
  12   0   2         83.12         79.63         4.49 o                         
  13   0   2        254.88        262.32         7.82 o                         
  14   0   2       5834.77       5848.04       117.20 o                         
  15   0   2       4670.49       4686.51        79.27 o                         
  16   0   2       2840.41       2922.25        45.74 o                         
  17   0   2        760.00        809.47        18.34 o                         
  18   0   2        360.04        351.79        17.51 o                         
  19   0   2        286.03        259.68        15.08 o                         
  20   0   2         35.65         26.75         7.78 o                         
  21   0   2          4.86         -7.29         7.29 o                         
 -22   1   2         37.67         35.24         7.39 o                         
 -21   1   2         91.94         68.06         7.73 o                         
 -20   1   2         46.74         43.60         4.04 o                         
 -19   1   2        118.90        126.73         5.25 o                         
 -18   1   2          6.41          7.81         1.27 o                         
 -17   1   2        904.94        899.67        28.35 o                         
 -16   1   2        465.10        449.96         7.33 o                         
 -15   1   2          9.77          8.05         1.33 o                         
 -14   1   2         94.24         96.34         2.94 o                         
 -13   1   2        160.42        172.66         3.62 o                         
 -12   1   2       1117.86       1119.15        12.92 o                         
 -11   1   2        499.00        511.13         7.04 o                         
 -10   1   2        269.16        241.58         4.17 o                         
  -9   1   2       1209.09       1104.68        12.37 o                         
  -8   1   2        699.70        834.86         9.71 o                         
  -7   1   2        129.87         96.33         2.35 o                         
  -6   1   2       8006.28       7638.68       143.94 o                         
  -5   1   2       2449.31       2420.79        23.82 o                         
  -4   1   2          1.28          1.50         0.52 o                         
  -3   1   2       2936.29       2844.09        42.61 o                         
  -2   1   2        354.15        360.00         4.19 o                         
  -1   1   2       2809.21       2636.05        29.36 o                         
   0   1   2        721.12        681.49         5.31 o                         
   2   1   2       1124.86       1152.60        10.33 o                         
   3   1   2         33.95         35.78         1.26 o                         
   4   1   2       1600.45       1555.48        12.54 o                         
   5   1   2          3.22          5.71         0.52 o                         
   6   1   2         82.49         79.33         1.98 o                         
   7   1   2        593.75        559.57         6.60 o                         
   8   1   2         29.01         24.27         1.20 o                         
   9   1   2         68.57         68.00         1.92 o                         
  10   1   2        390.81        371.93         5.26 o                         
  11   1   2         45.10         41.33         1.74 o                         
  12   1   2         19.61         15.79         2.12 o                         
  13   1   2       1729.04       1742.41        20.09 o                         
  14   1   2          0.07          0.19         1.62 o                         
  15   1   2        314.23        293.94         6.80 o                         
  16   1   2          0.40          3.28         2.30 o                         
  17   1   2        784.39        806.19        13.09 o                         
  18   1   2         74.12         59.65         4.76 o                         
  19   1   2         13.89          2.97         7.05 o                         
  20   1   2        223.88        232.75        11.83 o                         
  21   1   2        326.83        333.19        14.59 o                         
 -22   2   2         60.75         73.38         9.97 o                         
 -21   2   2        151.73        164.14        11.68 o                         
 -20   2   2         23.04         21.70         3.53 o                         
 -19   2   2         12.35         12.69         3.05 o                         
 -18   2   2        268.46        262.40         7.32 o                         
 -17   2   2         15.66         12.43         1.21 o                         
 -16   2   2        243.10        242.18         4.13 o                         
 -15   2   2          0.24         -0.65         0.96 o                         
 -14   2   2        846.00        887.84         9.21 o                         
 -13   2   2       1831.87       1796.98        17.98 o                         
 -12   2   2        170.91        162.43         3.59 o                         
 -11   2   2        240.61        199.04         4.15 o                         
 -10   2   2       1580.99       1800.92        17.48 o                         
  -9   2   2         46.51         61.14         2.21 o                         
  -8   2   2        371.85        360.94         5.05 o                         
  -7   2   2       1571.69       1958.09        18.34 o                         
  -6   2   2         77.57         87.84         2.27 o                         
  -5   2   2         67.17         83.57         2.24 o                         
  -4   2   2        192.46        174.79         2.51 o                         
  -3   2   2       4077.84       3874.57        26.48 o                         
  -2   2   2        480.96        457.59         3.86 o                         
  -1   2   2       1586.70       1634.67        10.69 o                         
   0   2   2       4959.62       4590.78        26.54 o                         
   1   2   2       3922.74       3623.99        26.92 o                         
   2   2   2        279.18        288.80         2.64 o                         
   3   2   2        885.01        917.17         6.69 o                         
   4   2   2        240.55        249.55         3.93 o                         
   5   2   2        864.28        847.45         7.96 o                         
   6   2   2         66.34         72.12         1.73 o                         
   7   2   2        312.89        274.21         4.17 o                         
   8   2   2        875.74        920.60         9.86 o                         
   9   2   2          4.23          1.73         1.12 o                         
  10   2   2        817.31        839.55        10.43 o                         
  11   2   2          0.49          2.26         1.02 o                         
  12   2   2       1018.05       1034.05        12.65 o                         
  13   2   2        317.45        321.97         6.21 o                         
  14   2   2        810.80        813.54        15.62 o                         
  15   2   2        770.19        777.23        15.62 o                         
  16   2   2         79.39         72.86         6.30 o                         
  17   2   2         83.65         80.72         4.96 o                         
  18   2   2        172.75        161.47         8.20 o                         
  19   2   2        180.61        196.03        16.53 o                         
  20   2   2         30.30         20.29         5.84 o                         
 -21   3   2         44.51         51.84        10.70 o                         
 -20   3   2         19.54         20.11         3.94 o                         
 -19   3   2        512.81        530.09        11.81 o                         
 -18   3   2         60.93         56.58         4.26 o                         
 -17   3   2       1179.15       1222.24        17.06 o                         
 -16   3   2         12.59         10.43         1.23 o                         
 -15   3   2         84.43         78.85         3.77 o                         
 -14   3   2         41.58         32.28         1.90 o                         
 -13   3   2        419.88        425.29         6.27 o                         
 -12   3   2        134.68        126.00         2.97 o                         
 -11   3   2        108.45        107.84         2.77 o                         
 -10   3   2        291.44        296.87         4.49 o                         
  -9   3   2        144.90        123.60         2.84 o                         
  -8   3   2         22.25         14.99         1.20 o                         
  -7   3   2        166.40        122.42         2.73 o                         
  -6   3   2       7644.55       8118.62        54.75 o                         
  -5   3   2       3036.47       3326.01        26.56 o                         
  -4   3   2         51.79         66.73         1.64 o                         
  -3   3   2         35.64         57.07         2.18 o                         
  -2   3   2        101.12        101.61         1.80 o                         
  -1   3   2       4320.36       4148.27        23.59 o                         
   0   3   2         17.07         23.58         0.89 o                         
   1   3   2       3994.32       3935.05        22.44 o                         
   2   3   2        828.32        872.49         6.41 o                         
   3   3   2        873.34        976.08         7.28 o                         
   4   3   2        113.80        117.68         1.82 o                         
   5   3   2         52.33         33.38         1.06 o                         
   6   3   2       1320.38       1381.29        10.09 o                         
   7   3   2          2.82          0.94         1.50 o                         
   8   3   2         15.77          7.98         1.30 o                         
   9   3   2       1809.68       1785.45        18.04 o                         
  10   3   2         65.01         60.77         2.87 o                         
  11   3   2        514.29        475.81         7.79 o                         
  12   3   2        615.33        610.55         9.30 o                         
  13   3   2        284.99        283.71         6.54 o                         
  14   3   2         70.91         78.33         4.69 o                         
  15   3   2         69.69         71.32         4.07 o                         
  16   3   2         29.17         39.19         9.97 o                         
  17   3   2        861.85        862.65        18.68 o                         
  18   3   2         40.85         36.36         8.75 o                         
  19   3   2          7.52          3.07         5.12 o                         
  20   3   2        542.64        568.03        17.93 o                         
 -20   4   2         32.85         41.78         5.03 o                         
 -19   4   2          9.34          9.33         3.89 o                         
 -18   4   2         15.24         17.86         6.27 o                         
 -17   4   2          3.03         -0.31         3.25 o                         
 -16   4   2        344.93        352.01         5.05 o                         
 -15   4   2        140.91        131.02         3.65 o                         
 -14   4   2       1082.11       1104.04        14.87 o                         
 -13   4   2        325.61        331.94         6.39 o                         
 -12   4   2        191.14        193.30         4.39 o                         
 -11   4   2        441.55        474.15         6.45 o                         
 -10   4   2         47.58         33.39         1.99 o                         
  -9   4   2       2053.21       2117.33        25.98 o                         
  -8   4   2       1775.11       1829.00        15.85 o                         
  -7   4   2        220.98        184.02         3.27 o                         
  -6   4   2        247.39        228.25         3.43 o                         
  -5   4   2         31.70         22.98         1.31 o                         
  -4   4   2         27.73         35.54         1.54 o                         
  -3   4   2       1715.64       1791.22        12.82 o                         
  -2   4   2        527.20        672.29         5.73 o                         
  -1   4   2          5.98          6.22         0.79 o                         
   0   4   2       1778.51       1808.72        11.71 o                         
   1   4   2       2454.10       2512.87        15.46 o                         
   2   4   2          3.38          1.86         0.68 o                         
   3   4   2        879.02        889.94         7.27 o                         
   4   4   2       2554.06       2549.29        18.89 o                         
   5   4   2         12.65         18.33         1.16 o                         
   6   4   2       1533.43       1540.62        11.18 o                         
   7   4   2         25.33         24.23         1.22 o                         
   8   4   2        876.98        843.93         8.61 o                         
   9   4   2        332.55        351.46         5.91 o                         
  10   4   2         42.61         44.53         2.81 o                         
  11   4   2          2.70          1.63         1.75 o                         
  12   4   2         61.70         45.48         4.53 o                         
  13   4   2         74.33         79.36         5.11 o                         
  14   4   2          2.62          2.34         2.69 o                         
  15   4   2         51.26         39.37         3.62 o                         
  16   4   2        264.17        274.75         7.88 o                         
  17   4   2          8.10         11.18         5.84 o                         
  18   4   2          5.56          0.27        12.40 o                         
  19   4   2        766.84        855.13        22.07 o                         
 -19   5   2         10.84         12.79         5.93 o                         
 -18   5   2        226.95        244.00         9.98 o                         
 -17   5   2         89.90         82.85         6.49 o                         
 -16   5   2         62.74         49.64         2.33 o                         
 -15   5   2         24.55         13.53         2.30 o                         
 -14   5   2        579.25        562.63         8.38 o                         
 -13   5   2         81.42         72.21         4.60 o                         
 -12   5   2        781.65        781.84         9.12 o                         
 -11   5   2         36.36         23.27         1.82 o                         
 -10   5   2        476.18        480.99         6.67 o                         
  -9   5   2       1114.20       1189.49        11.35 o                         
  -8   5   2        113.74        105.21         2.93 o                         
  -7   5   2        441.40        471.71         5.74 o                         
  -6   5   2        435.97        384.00         5.01 o                         
  -5   5   2        202.44        203.10         3.62 o                         
  -4   5   2        868.14        842.41         8.47 o                         
  -3   5   2       2129.68       2309.48        17.42 o                         
  -2   5   2       1375.35       1364.96        10.69 o                         
  -1   5   2        405.23        472.00         4.79 o                         
   0   5   2         87.96         88.86         2.20 o                         
   1   5   2         28.77         27.41         1.50 o                         
   2   5   2       1943.53       2009.95        15.33 o                         
   3   5   2        610.96        609.71         6.03 o                         
   4   5   2       1307.53       1255.36        10.20 o                         
   5   5   2        475.07        464.89         5.10 o                         
   6   5   2         78.11         77.26         2.24 o                         
   7   5   2        783.59        789.78         7.14 o                         
   8   5   2          5.00          2.92         0.94 o                         
   9   5   2        246.26        237.40         3.39 o                         
  10   5   2        775.96        802.09         9.83 o                         
  11   5   2        142.93        134.65         4.78 o                         
  12   5   2       1115.35       1181.37        16.67 o                         
  13   5   2        831.40        811.36        12.32 o                         
  14   5   2        358.73        420.75        11.17 o                         
  15   5   2          0.50         -1.83         2.91 o                         
  16   5   2         36.05         26.96         5.76 o                         
  17   5   2        109.88        123.73        12.64 o                         
  18   5   2        530.52        535.45        18.21 o                         
 -17   6   2          9.08          3.17         4.71 o                         
 -16   6   2          1.90         -4.02         4.02 o                         
 -15   6   2        468.79        458.09         8.39 o                         
 -14   6   2         10.52          8.19         1.92 o                         
 -13   6   2         30.87         35.48         2.46 o                         
 -12   6   2        141.03        144.99         4.53 o                         
 -11   6   2         65.33         64.36         3.86 o                         
 -10   6   2        162.19        157.47         5.56 o                         
  -9   6   2        784.19        771.05         9.51 o                         
  -8   6   2         90.80         88.44         3.78 o                         
  -7   6   2        690.21        646.36         8.15 o                         
  -6   6   2         36.05         33.29         2.27 o                         
  -5   6   2       2011.87       2013.98        17.38 o                         
  -4   6   2        137.56        142.02         3.84 o                         
  -3   6   2        833.90        808.72         7.95 o                         
  -2   6   2        217.76        241.39         4.10 o                         
  -1   6   2        526.44        526.53         5.76 o                         
   0   6   2          1.23          0.04         1.04 o                         
   1   6   2         38.27         38.19         1.87 o                         
   2   6   2       1399.97       1435.01        11.70 o                         
   3   6   2         34.53         33.36         1.76 o                         
   4   6   2        407.95        476.56         6.03 o                         
   5   6   2       1990.82       2062.06        16.07 o                         
   6   6   2         81.89         76.37         2.74 o                         
   7   6   2        215.43        216.40         4.23 o                         
   8   6   2         65.38         79.49         2.76 o                         
   9   6   2        109.75        109.92         3.54 o                         
  10   6   2         75.46         73.80         4.15 o                         
  11   6   2        355.51        381.02         8.49 o                         
  12   6   2        213.40        215.71         9.56 o                         
  13   6   2       1210.69       1236.48        21.62 o                         
  14   6   2          2.85          4.15         4.54 o                         
  15   6   2         27.76         28.83         5.82 o                         
  16   6   2         36.69         30.84         6.05 o                         
 -15   7   2         24.05         10.97         6.13 o                         
 -14   7   2        533.01        440.75        10.34 o                         
 -13   7   2        243.80        215.00         8.13 o                         
 -12   7   2        337.83        301.60         6.63 o                         
 -11   7   2        106.70        112.10         4.68 o                         
 -10   7   2         72.13         59.42         3.22 o                         
  -9   7   2        182.12        190.89         5.21 o                         
  -8   7   2        217.66        218.47         5.28 o                         
  -7   7   2         38.96         38.33         2.75 o                         
  -6   7   2          5.72          2.77         1.95 o                         
  -5   7   2         67.88         69.34         3.52 o                         
  -4   7   2        230.16        234.19         6.15 o                         
  -3   7   2          1.97          1.71         1.63 o                         
  -2   7   2         63.25         58.11         2.74 o                         
  -1   7   2          5.18          4.88         1.80 o                         
   0   7   2        159.78        155.45         3.83 o                         
   1   7   2          1.04         -0.13         1.61 o                         
   2   7   2         62.80         65.60         4.07 o                         
   3   7   2        344.65        349.64         5.89 o                         
   4   7   2         12.87         13.54         2.10 o                         
   5   7   2          6.51          4.66         1.73 o                         
   6   7   2        187.92        200.63         5.47 o                         
   7   7   2         34.44         29.62         2.34 o                         
   8   7   2         29.50         30.19         2.35 o                         
   9   7   2          0.17          0.56         1.59 o                         
  10   7   2         44.77         46.43         2.92 o                         
  11   7   2         26.03         26.13         4.04 o                         
  12   7   2         21.42         16.17         4.00 o                         
  13   7   2        268.83        256.67         9.85 o                         
  14   7   2        110.18        112.20         7.63 o                         
 -12   8   2        216.84        213.97         8.53 o                         
 -11   8   2        170.01        174.51         7.97 o                         
 -10   8   2          7.64          1.73         4.49 o                         
  -9   8   2        338.97        343.00        10.47 o                         
  -8   8   2         61.60         57.62         4.47 o                         
  -7   8   2        261.26        249.37         7.05 o                         
  -6   8   2         45.85         40.62         3.35 o                         
  -5   8   2        268.54        257.67         6.27 o                         
  -4   8   2         45.39         48.52         3.13 o                         
  -3   8   2        336.53        346.16         6.47 o                         
  -2   8   2          8.89          5.12         2.23 o                         
  -1   8   2         38.91         42.10         2.83 o                         
   0   8   2        100.57        105.78         4.13 o                         
   1   8   2          1.15         -1.44         2.89 o                         
   2   8   2        410.07        402.81         6.58 o                         
   3   8   2         66.98         60.00         3.22 o                         
   4   8   2         13.91          8.85         2.34 o                         
   5   8   2       1271.37       1266.40        12.50 o                         
   6   8   2          0.11         -2.66         2.66 o                         
   7   8   2        222.58        221.35         6.01 o                         
   8   8   2          0.02          2.61         2.41 o                         
   9   8   2         83.02         80.30         6.88 o                         
  10   8   2        122.21        144.24         8.45 o                         
  11   8   2        327.01        362.15        18.54 o                         
  -8   9   2         65.26         50.19         4.32 o                         
  -7   9   2        110.01         92.94         5.04 o                         
  -6   9   2         95.83         93.77         5.27 o                         
  -5   9   2          0.07          2.31         3.32 o                         
  -4   9   2       1139.35       1245.77        16.16 o                         
  -3   9   2        234.03        232.91         8.22 o                         
  -2   9   2          0.17         -3.13         3.13 o                         
  -1   9   2         32.18         24.36         3.63 o                         
   0   9   2        111.80         99.93         6.18 o                         
   1   9   2         44.89         36.10         6.50 o                         
   2   9   2        131.40        133.98         9.68 o                         
   3   9   2        332.53        311.53         8.03 o                         
   4   9   2        259.57        273.35         8.64 o                         
   5   9   2        182.72        160.97         7.68 o                         
   6   9   2        333.00        328.10        14.96 o                         
   7   9   2         11.79         17.84         9.25 o                         
 -22   1   3        497.72        544.57        20.42 o                         
 -21   1   3         51.48         50.60         7.92 o                         
 -20   1   3        243.53        222.85         6.21 o                         
 -19   1   3        116.33        115.52         5.72 o                         
 -18   1   3        125.42        129.43         4.17 o                         
 -17   1   3        135.64        131.87         5.22 o                         
 -16   1   3        425.26        398.49         6.81 o                         
 -15   1   3         98.40         84.29         3.11 o                         
 -14   1   3        145.71        122.90         3.63 o                         
 -13   1   3       1926.75       2007.66        21.64 o                         
 -12   1   3       4006.93       4056.84        40.28 o                         
 -11   1   3       1443.71       1424.07        16.28 o                         
 -10   1   3       6338.28       6399.79        61.26 o                         
  -9   1   3       1358.94       1508.62        16.33 o                         
  -8   1   3       1340.34       1598.56        17.06 o                         
  -7   1   3        746.93        779.13        12.49 o                         
  -6   1   3       1728.69       1705.78        17.74 o                         
  -5   1   3         17.00         16.35         1.11 o                         
  -4   1   3       2634.52       2523.93        25.04 o                         
  -3   1   3       3246.07       3023.64        31.16 o                         
  -2   1   3       4198.20       3991.28        36.78 o                         
  -1   1   3      13882.90      13182.47       166.71 o                         
   0   1   3       3242.52       2993.86        46.64 o                         
   1   1   3      21044.01      17662.83       179.63 o                         
   2   1   3         14.88         13.70         0.93 o                         
   3   1   3       1873.48       1799.03        21.29 o                         
   4   1   3         76.52         75.72         2.22 o                         
   5   1   3         95.27        123.19         4.51 o                         
   6   1   3       6070.76       6055.10        67.33 o                         
   7   1   3         56.86         65.58         2.31 o                         
   8   1   3        153.59        170.87         3.46 o                         
   9   1   3          2.56          4.84         0.92 o                         
  10   1   3        553.46        510.40        11.41 o                         
  11   1   3        120.91        115.44         3.53 o                         
  12   1   3       1869.48       1859.43        20.80 o                         
  13   1   3        183.93        179.60         5.76 o                         
  14   1   3       1119.02       1256.76        15.98 o                         
  15   1   3       2164.34       2221.44        25.57 o                         
  16   1   3        813.70        795.24        12.46 o                         
  17   1   3        569.93        529.93        12.11 o                         
  18   1   3        329.71        332.51         9.82 o                         
  19   1   3        902.65        952.16        28.20 o                         
  20   1   3        542.51        523.68        15.62 o                         
 -22   2   3          5.67         -4.16         6.77 o                         
 -21   2   3       1005.65       1025.95        18.08 o                         
 -20   2   3        107.21        129.45         6.83 o                         
 -19   2   3        526.73        533.05         7.08 o                         
 -18   2   3         10.61         12.17         1.53 o                         
 -17   2   3         37.65         41.62         2.53 o                         
 -16   2   3        153.12        146.65         4.28 o                         
 -15   2   3          6.55          1.36         1.37 o                         
 -14   2   3        630.31        666.46         8.72 o                         
 -13   2   3       4172.13       4299.81        38.75 o                         
 -12   2   3        275.04        233.32         4.48 o                         
 -11   2   3        191.60        189.88         3.91 o                         
 -10   2   3        415.12        507.85         6.77 o                         
  -9   2   3        624.06        758.92         8.79 o                         
  -8   2   3        399.12        467.53         6.18 o                         
  -7   2   3        678.69        695.68         8.06 o                         
  -6   2   3       1078.25       1137.62        11.54 o                         
  -5   2   3       5479.25       5275.46        47.99 o                         
  -4   2   3       1998.99       1900.95        17.76 o                         
  -3   2   3       9916.86       8918.95        84.74 o                         
  -2   2   3       4267.46       3991.98        25.79 o                         
  -1   2   3       1411.10       1403.05         9.37 o                         
   0   2   3       1589.68       1615.92        10.63 o                         
   1   2   3        453.65        486.11         6.61 o                         
   2   2   3        851.72        808.24         7.00 o                         
   3   2   3       3552.34       3496.38        27.95 o                         
   4   2   3       4120.23       3942.22        31.36 o                         
   5   2   3        674.22        628.80         6.23 o                         
   6   2   3        523.24        449.20         4.89 o                         
   7   2   3        785.85        842.05         9.09 o                         
   8   2   3        264.89        286.29         4.34 o                         
   9   2   3       1616.94       1626.92        24.07 o                         
  10   2   3         27.85         35.29         2.52 o                         
  11   2   3        144.05        155.07         4.83 o                         
  12   2   3       1606.59       1625.49        21.65 o                         
  13   2   3        253.79        260.83        10.46 o                         
  14   2   3       1453.44       1491.63        21.48 o                         
  15   2   3        930.41        946.93        15.14 o                         
  16   2   3          1.53          4.78         3.44 o                         
  17   2   3        919.29        961.32        16.51 o                         
  18   2   3          2.76          6.02         3.83 o                         
  19   2   3        110.32         98.72        12.16 o                         
  20   2   3       1043.11       1091.22        23.85 o                         
 -21   3   3         18.91         13.42         4.28 o                         
 -20   3   3        100.15        102.21         6.49 o                         
 -19   3   3        237.14        195.39        24.66 o                         
 -18   3   3          0.26          1.78         1.35 o                         
 -17   3   3        106.47         90.43         3.01 o                         
 -16   3   3         19.25         23.51         2.04 o                         
 -15   3   3        202.68        204.17         4.15 o                         
 -14   3   3       2531.17       2475.16        24.03 o                         
 -13   3   3         16.03         13.25         1.61 o                         
 -12   3   3          6.07         16.26         2.31 o                         
 -11   3   3        112.95        105.03         2.89 o                         
 -10   3   3          0.46          1.03         0.97 o                         
  -9   3   3       1273.59       1348.67        12.85 o                         
  -8   3   3        308.43        287.36         4.37 o                         
  -7   3   3        901.82        964.50         9.18 o                         
  -6   3   3         17.29          6.94         0.93 o                         
  -5   3   3       3273.86       3500.24        24.87 o                         
  -4   3   3        289.42        276.38         3.47 o                         
  -3   3   3         14.78         32.40         1.54 o                         
  -2   3   3          0.13          0.33         0.47 o                         
  -1   3   3       1132.24       1057.96         7.86 o                         
   0   3   3        261.75        261.85         3.79 o                         
   1   3   3       1457.03       1489.14        10.42 o                         
   2   3   3       2576.53       2612.72        16.14 o                         
   3   3   3        220.27        250.41         2.74 o                         
   4   3   3       1275.65       1353.66         9.92 o                         
   5   3   3       3311.13       3503.68        30.49 o                         
   6   3   3        224.48        259.36         3.78 o                         
   7   3   3        812.52        761.88         7.60 o                         
   8   3   3       1642.05       1657.82        16.94 o                         
   9   3   3        380.52        343.44         5.61 o                         
  10   3   3        293.90        319.18         5.50 o                         
  11   3   3       2524.66       2438.90        26.34 o                         
  12   3   3         74.35         79.11         5.12 o                         
  13   3   3         78.76         73.54         5.26 o                         
  14   3   3        114.03        112.08         6.51 o                         
  15   3   3        355.69        360.10        10.59 o                         
  16   3   3        610.33        579.52        12.98 o                         
  17   3   3          0.93          2.94         5.05 o                         
  18   3   3        280.51        268.51        11.79 o                         
  19   3   3         58.81         65.29         6.99 o                         
 -20   4   3         24.45         15.22         6.55 o                         
 -19   4   3          0.53          0.83         6.81 o                         
 -18   4   3        172.80        163.09        14.52 o                         
 -17   4   3       1083.88       1132.29        13.34 o                         
 -16   4   3        685.73        722.91         8.85 o                         
 -15   4   3         59.05         68.17         3.19 o                         
 -14   4   3        168.37        186.46         4.24 o                         
 -13   4   3          7.57          4.54         1.64 o                         
 -12   4   3         14.12          5.37         1.49 o                         
 -11   4   3         17.33         28.48         1.78 o                         
 -10   4   3        974.81        993.64        10.18 o                         
  -9   4   3        590.12        594.90         7.15 o                         
  -8   4   3       2327.39       2325.71        44.65 o                         
  -7   4   3        667.40        705.62         7.79 o                         
  -6   4   3        690.94        725.71         6.89 o                         
  -5   4   3        753.77        842.24         7.96 o                         
  -4   4   3         79.92         72.31         2.37 o                         
  -3   4   3       1245.79       1279.57        10.24 o                         
  -2   4   3        244.18        245.67         3.37 o                         
  -1   4   3        184.87        169.33         2.88 o                         
   0   4   3       1916.92       1937.17        12.99 o                         
   1   4   3        819.41        866.84         6.89 o                         
   2   4   3       1453.44       1518.32        10.57 o                         
   3   4   3        225.39        234.84         3.06 o                         
   4   4   3         15.85         21.43         1.28 o                         
   5   4   3        557.36        532.95         5.22 o                         
   6   4   3        768.53        791.83         6.49 o                         
   7   4   3        649.20        637.40         7.43 o                         
   8   4   3         74.02         72.57         4.10 o                         
   9   4   3        261.69        286.77         5.39 o                         
  10   4   3          9.76          6.80         2.07 o                         
  11   4   3        990.56        930.22        14.58 o                         
  12   4   3         77.57         83.10         4.83 o                         
  13   4   3         17.03         21.16         3.89 o                         
  14   4   3          8.28          7.52         3.60 o                         
  15   4   3         80.21         80.03         7.78 o                         
  16   4   3        233.38        212.10        13.37 o                         
  17   4   3        196.82        194.77        11.24 o                         
  18   4   3        193.63        200.61        12.13 o                         
 -19   5   3         38.85         30.93         5.33 o                         
 -18   5   3         92.53         86.89         6.78 o                         
 -17   5   3        329.64        292.54         6.67 o                         
 -16   5   3         19.15         16.69         1.99 o                         
 -15   5   3         76.57         86.52         3.76 o                         
 -14   5   3        249.03        241.78         5.79 o                         
 -13   5   3          1.33          2.99         1.62 o                         
 -12   5   3       1821.41       1836.25        19.80 o                         
 -11   5   3         52.49         30.22         2.11 o                         
 -10   5   3          0.21          0.71         1.34 o                         
  -9   5   3        229.00        239.83         4.49 o                         
  -8   5   3         77.85         73.16         2.76 o                         
  -7   5   3        176.91        165.29         3.43 o                         
  -6   5   3         79.10         68.73         2.42 o                         
  -5   5   3        883.19        957.16         8.88 o                         
  -4   5   3        530.68        534.75         5.99 o                         
  -3   5   3         32.39         26.17         1.60 o                         
  -2   5   3       1002.12       1025.52         8.73 o                         
  -1   5   3        253.56        275.07         3.87 o                         
   0   5   3        358.45        350.51         4.80 o                         
   1   5   3          0.91          2.91         0.96 o                         
   2   5   3        254.72        277.38         3.78 o                         
   3   5   3        347.28        323.00         4.10 o                         
   4   5   3        489.54        502.52         5.36 o                         
   5   5   3          2.84          2.75         0.95 o                         
   6   5   3         68.28         66.45         2.01 o                         
   7   5   3        804.62        774.16         6.85 o                         
   8   5   3         72.63         76.26         3.49 o                         
   9   5   3         43.43         56.46         3.07 o                         
  10   5   3        395.65        412.79         7.18 o                         
  11   5   3        879.99        859.36        11.12 o                         
  12   5   3        109.84        116.32         5.99 o                         
  13   5   3          2.67         -1.69         3.00 o                         
  14   5   3         43.18         35.27         4.92 o                         
  15   5   3         42.50         25.01         6.56 o                         
  16   5   3        191.17        238.85        12.23 o                         
  17   5   3         30.74         34.98         7.05 o                         
 -17   6   3        224.19        225.27        12.95 o                         
 -16   6   3         65.63         69.36         5.82 o                         
 -15   6   3         43.36         43.36         4.50 o                         
 -14   6   3          5.44          4.36         2.29 o                         
 -13   6   3        336.88        319.64         6.31 o                         
 -12   6   3         90.89         90.57         3.74 o                         
 -11   6   3        116.66        105.06         4.47 o                         
 -10   6   3        663.17        735.62        10.39 o                         
  -9   6   3        890.49        901.61        11.53 o                         
  -8   6   3         19.86         17.83         2.09 o                         
  -7   6   3        812.83        826.38         9.35 o                         
  -6   6   3         58.63         66.25         4.18 o                         
  -5   6   3         91.74         96.40         3.53 o                         
  -4   6   3         22.09         17.41         1.61 o                         
  -3   6   3        108.11        118.51         3.58 o                         
  -2   6   3         98.84         88.65         2.82 o                         
  -1   6   3        133.62        150.67         3.36 o                         
   0   6   3        512.69        499.97         5.83 o                         
   1   6   3         77.77         72.20         2.55 o                         
   2   6   3          9.34          9.51         1.48 o                         
   3   6   3         17.53         22.47         1.65 o                         
   4   6   3        138.31        123.85         3.17 o                         
   5   6   3        438.96        446.85         5.60 o                         
   6   6   3       1678.86       1717.58        14.57 o                         
   7   6   3          0.68          1.97         1.33 o                         
   8   6   3         69.90         72.78         2.32 o                         
   9   6   3         26.74         29.24         2.88 o                         
  10   6   3        216.63        234.76         6.08 o                         
  11   6   3        184.90        160.41         5.92 o                         
  12   6   3          0.02          2.17         2.67 o                         
  13   6   3          0.04         -1.10         3.98 o                         
  14   6   3         76.65         84.44         7.38 o                         
  15   6   3         69.92         47.11         6.27 o                         
  16   6   3          3.43         -2.43        12.64 o                         
 -15   7   3        838.74        833.40        20.88 o                         
 -14   7   3         99.03         88.39         5.34 o                         
 -13   7   3         71.56         78.38         5.58 o                         
 -12   7   3       1055.26       1078.70        14.03 o                         
 -11   7   3         23.01         20.42         2.84 o                         
 -10   7   3         24.98         13.43         2.44 o                         
  -9   7   3        340.55        372.13         6.91 o                         
  -8   7   3        522.44        565.59         8.77 o                         
  -7   7   3         63.18         59.58         4.53 o                         
  -6   7   3        147.60        144.72         5.92 o                         
  -5   7   3         36.74         40.11         2.77 o                         
  -4   7   3          5.14          2.03         1.75 o                         
  -3   7   3        188.96        183.67         5.29 o                         
  -2   7   3        378.62        376.15         6.16 o                         
  -1   7   3       1226.88       1275.92        11.84 o                         
   0   7   3        623.20        630.78         7.54 o                         
   1   7   3        224.82        241.15         4.78 o                         
   2   7   3         14.83         13.49         1.96 o                         
   3   7   3         34.13         32.30         2.32 o                         
   4   7   3        197.70        190.77         4.88 o                         
   5   7   3        431.38        456.15         6.84 o                         
   6   7   3         63.63         66.65         2.94 o                         
   7   7   3         48.99         59.60         2.56 o                         
   8   7   3        371.43        394.51         8.23 o                         
   9   7   3        449.74        467.23         8.82 o                         
  10   7   3          2.66          3.49         3.15 o                         
  11   7   3         38.62         32.35         4.60 o                         
  12   7   3        110.66        125.72         9.62 o                         
  13   7   3          0.57         -1.39         7.12 o                         
 -12   8   3         73.06         69.29         9.70 o                         
 -11   8   3        213.59        200.48         7.44 o                         
 -10   8   3         25.52         23.27         3.89 o                         
  -9   8   3          1.50          3.16         3.50 o                         
  -8   8   3        425.32        451.67         9.05 o                         
  -7   8   3         10.31          6.97         3.08 o                         
  -6   8   3        106.60        107.62         4.56 o                         
  -5   8   3        475.08        497.30         7.68 o                         
  -4   8   3        235.28        237.87         5.66 o                         
  -3   8   3         28.74         28.19         2.62 o                         
  -2   8   3        184.29        198.52         5.42 o                         
  -1   8   3        165.15        168.14         5.07 o                         
   0   8   3        114.15        123.23         4.85 o                         
   1   8   3          8.47          6.56         2.35 o                         
   2   8   3         49.45         49.84         3.49 o                         
   3   8   3        112.65         99.33         5.45 o                         
   4   8   3         31.66         24.50         3.15 o                         
   5   8   3         33.07         33.19         2.75 o                         
   6   8   3         16.26         22.29         2.63 o                         
   7   8   3        193.72        201.66         5.92 o                         
   8   8   3        288.28        274.76         7.44 o                         
   9   8   3        154.15        169.67         8.82 o                         
  10   8   3          6.27          6.56         6.71 o                         
  -8   9   3         63.46         60.06         8.78 o                         
  -7   9   3        103.94         97.28         5.46 o                         
  -6   9   3         21.27         25.94         4.00 o                         
  -5   9   3        208.59        209.40         8.16 o                         
  -4   9   3         82.56         76.15         4.67 o                         
  -3   9   3          2.60          3.69         3.73 o                         
  -2   9   3        361.62        384.43        10.57 o                         
  -1   9   3          3.90          9.99         3.80 o                         
   0   9   3         98.97         94.67         5.44 o                         
   1   9   3         93.18         77.55         4.97 o                         
   2   9   3         49.72         49.21         4.23 o                         
   3   9   3          1.51          5.18         3.78 o                         
   4   9   3         34.85         31.30         3.81 o                         
   5   9   3         78.08         69.38         4.96 o                         
   6   9   3         25.01          9.86         6.82 o                         
 -22   0   4        164.94        158.04        19.45 o                         
 -21   0   4        200.92        180.88         7.78 o                         
 -20   0   4          0.91          3.40         3.04 o                         
 -19   0   4         16.46         14.90         3.16 o                         
 -18   0   4         89.71         98.91         5.88 o                         
 -17   0   4         17.26         13.83         5.11 o                         
 -16   0   4       2610.24       2707.58        40.91 o                         
 -15   0   4        139.22        136.59         5.66 o                         
 -14   0   4       1562.71       1646.25        26.51 o                         
 -13   0   4        152.95        179.16         6.81 o                         
 -12   0   4        592.15        748.68        13.99 o                         
 -11   0   4        158.02        193.48         6.81 o                         
 -10   0   4       1887.47       1867.39        28.33 o                         
  -9   0   4       1632.37       1643.85        25.23 o                         
  -8   0   4       3139.82       3056.34        43.31 o                         
  -7   0   4       2280.93       2201.19        56.41 o                         
  -6   0   4         94.11         80.72         3.25 o                         
  -5   0   4        162.32        144.36         4.29 o                         
  -4   0   4        385.61        335.58        10.94 o                         
  -3   0   4       7801.05       6542.60        87.00 o                         
  -2   0   4       9270.78       8081.32       143.46 o                         
  -1   0   4      23883.51      19780.11       283.68 o                         
   0   0   4         12.18         17.93         2.05 o                         
   1   0   4       6436.93       5804.73        77.20 o                         
   2   0   4       4403.16       4346.78        58.63 o                         
   3   0   4         36.15         29.05         4.13 o                         
   4   0   4        336.38        413.94        10.94 o                         
   5   0   4        725.65        873.38        21.40 o                         
   6   0   4        596.35        557.86        13.13 o                         
   7   0   4       9484.26       9545.92       181.39 o                         
   8   0   4       1361.25       1169.81        18.23 o                         
   9   0   4       1045.35       1025.87        16.47 o                         
  10   0   4        818.36        866.76        14.82 o                         
  11   0   4        241.48        238.64        10.70 o                         
  12   0   4        786.50        813.77        35.01 o                         
  13   0   4        793.19        738.37        19.45 o                         
  14   0   4          4.34          5.67         4.62 o                         
  15   0   4       6583.50       6790.20       155.61 o                         
  16   0   4       1614.93       1691.50        41.33 o                         
  17   0   4         62.13         69.52         6.84 o                         
  18   0   4        456.42        458.09        17.51 o                         
  19   0   4          5.09          6.81         5.84 o                         
  20   0   4         19.89          5.84         7.29 o                         
 -22   1   4         77.43         91.53         9.21 o                         
 -21   1   4         19.81         11.91         2.24 o                         
 -20   1   4          0.79         -0.14         2.85 o                         
 -19   1   4         54.62         54.31         3.24 o                         
 -18   1   4         26.42         26.48         2.32 o                         
 -17   1   4        319.95        321.89         8.26 o                         
 -16   1   4        535.09        481.50         8.11 o                         
 -15   1   4         98.29         89.10         3.58 o                         
 -14   1   4        201.96        210.07         5.82 o                         
 -13   1   4        252.94        250.19         5.16 o                         
 -12   1   4        200.15        215.15         6.11 o                         
 -11   1   4       2155.54       2226.02        23.67 o                         
 -10   1   4        644.60        631.11         8.53 o                         
  -9   1   4       2384.82       2410.84        25.08 o                         
  -8   1   4        554.72        484.39         6.89 o                         
  -7   1   4       3405.05       3376.29        33.48 o                         
  -6   1   4        991.10        935.11        10.93 o                         
  -5   1   4        372.61        379.97         8.14 o                         
  -4   1   4         67.96         78.70         2.32 o                         
  -3   1   4       2086.96       2067.19        21.01 o                         
  -2   1   4       4998.42       4699.36        38.35 o                         
  -1   1   4        178.27        203.08         3.26 o                         
   0   1   4        179.06        188.30         2.72 o                         
   1   1   4       4350.14       4159.15        35.78 o                         
   2   1   4       6068.37       5689.06        54.02 o                         
   3   1   4        320.76        362.13         5.20 o                         
   4   1   4          5.07          5.42         1.05 o                         
   5   1   4          5.47          2.13         1.05 o                         
   6   1   4        517.72        489.51         6.81 o                         
   7   1   4       1368.30       1430.38        22.78 o                         
   8   1   4       1457.13       1519.06        16.27 o                         
   9   1   4          1.32          3.58         0.76 o                         
  10   1   4       1598.75       1623.38        17.90 o                         
  11   1   4        894.88        952.36        11.88 o                         
  12   1   4        550.64        574.68         9.48 o                         
  13   1   4       1003.49        960.92        12.75 o                         
  14   1   4        572.36        552.94         9.02 o                         
  15   1   4        353.00        356.22         7.53 o                         
  16   1   4        869.41        893.55        13.45 o                         
  17   1   4        264.00        275.28         7.81 o                         
  18   1   4        452.04        451.79        13.13 o                         
  19   1   4         88.08         91.47         7.69 o                         
  20   1   4          0.98          4.17         5.26 o                         
 -22   2   4         74.81         77.83         9.11 o                         
 -21   2   4        155.60        159.95         8.28 o                         
 -20   2   4        106.60        101.96         4.44 o                         
 -19   2   4         76.39         78.91         3.24 o                         
 -18   2   4        229.55        225.63         6.08 o                         
 -17   2   4        204.90        176.59         5.05 o                         
 -16   2   4       1012.36        984.10        25.04 o                         
 -15   2   4        823.59        805.90        10.38 o                         
 -14   2   4       2213.37       2142.68        24.28 o                         
 -13   2   4        195.28        182.49         4.33 o                         
 -12   2   4        166.67        138.31         3.70 o                         
 -11   2   4         33.01         29.60         1.94 o                         
 -10   2   4        179.92        200.77         4.09 o                         
  -9   2   4         41.98         37.22         1.98 o                         
  -8   2   4          4.71         20.29         1.39 o                         
  -7   2   4        445.98        510.50         6.52 o                         
  -6   2   4         44.35         35.66         2.48 o                         
  -5   2   4        786.81        797.88         8.09 o                         
  -4   2   4        150.91        161.69         2.74 o                         
  -3   2   4         79.50         64.04         1.57 o                         
  -2   2   4        847.18        870.13         9.57 o                         
  -1   2   4       4616.63       4402.80        30.14 o                         
   0   2   4       1591.97       1625.18        17.69 o                         
   1   2   4       1795.31       1898.86        12.24 o                         
   2   2   4       2835.49       2882.03        23.53 o                         
   3   2   4        478.35        482.70         5.20 o                         
   4   2   4       1423.07       1457.80        12.73 o                         
   5   2   4        429.66        383.59         4.34 o                         
   6   2   4          1.90          1.09         0.59 o                         
   7   2   4        530.20        606.00         6.82 o                         
   8   2   4         38.01         43.31         2.47 o                         
   9   2   4         92.07         83.74         2.90 o                         
  10   2   4        806.72        831.65        17.86 o                         
  11   2   4        229.28        208.94         5.34 o                         
  12   2   4       1674.09       1714.34        19.89 o                         
  13   2   4        971.82        933.48        16.64 o                         
  14   2   4        691.46        644.00        10.37 o                         
  15   2   4        198.51        202.81         6.17 o                         
  16   2   4        111.18        117.86         8.00 o                         
  17   2   4         22.90         16.83         3.66 o                         
  18   2   4        110.04        108.68         8.38 o                         
  19   2   4        296.79        280.36        11.98 o                         
 -21   3   4          2.90          7.88         4.20 o                         
 -20   3   4        567.21        573.04         9.67 o                         
 -19   3   4        121.01        124.14         4.65 o                         
 -18   3   4        341.70        357.61         6.81 o                         
 -17   3   4        359.44        372.07         6.03 o                         
 -16   3   4        364.43        317.05         5.87 o                         
 -15   3   4          0.28          1.26         1.41 o                         
 -14   3   4        182.00        161.42         4.13 o                         
 -13   3   4         43.70         22.08         2.01 o                         
 -12   3   4        165.97        131.71         3.91 o                         
 -11   3   4        190.47        193.41         5.87 o                         
 -10   3   4        907.63        950.59        11.21 o                         
  -9   3   4       1248.34       1272.32        14.63 o                         
  -8   3   4       1386.09       1334.10        13.14 o                         
  -7   3   4       3267.09       3284.81        27.81 o                         
  -6   3   4        424.04        503.45         6.35 o                         
  -5   3   4        170.82        153.85         2.83 o                         
  -4   3   4        457.30        431.34         4.77 o                         
  -3   3   4         99.19        100.20         1.81 o                         
  -2   3   4       1664.19       1618.02        11.25 o                         
  -1   3   4        429.18        406.21         3.81 o                         
   0   3   4         97.39        129.53         1.98 o                         
   1   3   4       3497.22       3571.95        22.61 o                         
   2   3   4       1053.23       1051.46         9.38 o                         
   3   3   4        886.44        946.31         7.38 o                         
   4   3   4        965.07        997.32         9.99 o                         
   5   3   4        142.17        145.92         3.04 o                         
   6   3   4       1577.66       1552.39        14.40 o                         
   7   3   4         58.02         69.41         2.32 o                         
   8   3   4       3969.73       3824.89        31.85 o                         
   9   3   4       1025.86       1014.24        13.41 o                         
  10   3   4       2173.13       2219.63        24.92 o                         
  11   3   4       3897.64       3911.03        55.53 o                         
  12   3   4        910.67        981.08        17.71 o                         
  13   3   4        173.36        139.86         6.51 o                         
  14   3   4       1183.12       1107.48        20.63 o                         
  15   3   4        265.41        271.11         7.66 o                         
  16   3   4        737.95        744.85        14.09 o                         
  17   3   4        202.98        190.19         8.38 o                         
  18   3   4        231.79        226.83        10.86 o                         
  19   3   4        501.66        487.32        16.69 o                         
 -20   4   4        445.63        424.25        12.55 o                         
 -19   4   4         83.11         73.89         4.39 o                         
 -18   4   4       1246.56       1300.18        25.39 o                         
 -17   4   4         63.78         40.68         2.68 o                         
 -16   4   4        164.35        187.15         4.88 o                         
 -15   4   4        898.76        923.73        11.56 o                         
 -14   4   4        187.83        130.64         4.09 o                         
 -13   4   4        105.09         69.03         3.15 o                         
 -12   4   4          5.77          3.60         1.50 o                         
 -11   4   4        423.99        415.38         6.03 o                         
 -10   4   4         30.76         28.36         2.10 o                         
  -9   4   4         80.90         75.96         2.75 o                         
  -8   4   4        756.12        772.51        10.93 o                         
  -7   4   4        505.71        509.82         6.38 o                         
  -6   4   4        546.83        612.65         6.82 o                         
  -5   4   4        354.04        359.45         4.35 o                         
  -4   4   4        416.38        455.70         4.76 o                         
  -3   4   4        189.27        205.35         3.07 o                         
  -2   4   4       1130.35       1069.68         8.47 o                         
  -1   4   4          0.17          1.96         0.71 o                         
   0   4   4       2669.20       2783.18        17.65 o                         
   1   4   4        768.44        784.37         6.71 o                         
   2   4   4        132.68        135.05         2.35 o                         
   3   4   4         89.64         76.33         1.92 o                         
   4   4   4        132.90        123.15         2.25 o                         
   5   4   4         15.95         15.08         1.34 o                         
   6   4   4          7.11          5.41         1.39 o                         
   7   4   4       4723.40       4675.93        42.47 o                         
   8   4   4       2533.78       2534.12        22.95 o                         
   9   4   4        165.77        157.80         4.89 o                         
  10   4   4         96.46        103.73         5.18 o                         
  11   4   4          0.41          3.22         2.18 o                         
  12   4   4         49.56         58.16         4.56 o                         
  13   4   4        410.48        378.33         9.79 o                         
  14   4   4         47.47         39.31         4.43 o                         
  15   4   4        933.36        951.50        20.01 o                         
  16   4   4        109.39        101.80        12.64 o                         
  17   4   4        249.54        258.55        11.65 o                         
  18   4   4         29.89         31.29         6.29 o                         
 -19   5   4         54.38         62.71         5.79 o                         
 -18   5   4         97.55        101.60         9.19 o                         
 -17   5   4         58.04         65.45         3.45 o                         
 -16   5   4         94.31         97.76         4.02 o                         
 -15   5   4         44.43         39.37         3.30 o                         
 -14   5   4         87.34        102.97         5.17 o                         
 -13   5   4        414.00        359.39         7.00 o                         
 -12   5   4       1288.98       1180.35        24.50 o                         
 -11   5   4        566.13        578.84         8.18 o                         
 -10   5   4        151.89        126.67         4.69 o                         
  -9   5   4         95.39         75.57         3.12 o                         
  -8   5   4         17.66         17.48         1.67 o                         
  -7   5   4        654.11        688.14         8.00 o                         
  -6   5   4        191.68        173.12         3.61 o                         
  -5   5   4        599.94        547.18         8.14 o                         
  -4   5   4       1485.58       1466.11        17.35 o                         
  -3   5   4       1883.12       1887.17        22.31 o                         
  -2   5   4          0.07          1.37         1.12 o                         
  -1   5   4         14.36          6.17         0.99 o                         
   0   5   4         99.95         98.93         2.75 o                         
   1   5   4         72.39         71.79         2.23 o                         
   2   5   4        309.47        299.32         4.00 o                         
   3   5   4        346.60        347.39         4.51 o                         
   4   5   4        114.96        120.97         3.29 o                         
   5   5   4       1865.41       1825.68        14.06 o                         
   6   5   4        158.35        156.28         3.20 o                         
   7   5   4       1377.38       1377.00        13.71 o                         
   8   5   4        812.59        785.30        17.48 o                         
   9   5   4        782.03        782.38        12.87 o                         
  10   5   4        207.29        220.67         6.32 o                         
  11   5   4        759.30        782.32        12.35 o                         
  12   5   4         40.86         50.84         4.31 o                         
  13   5   4        136.35        161.72         8.07 o                         
  14   5   4        564.46        558.71        13.77 o                         
  15   5   4         26.10         16.63         6.17 o                         
  16   5   4         17.86         15.97         5.74 o                         
  17   5   4         39.63         30.93         6.84 o                         
 -18   6   4         12.58         19.48        20.42 o                         
 -17   6   4         17.25         21.88         6.37 o                         
 -16   6   4        100.55         96.02         5.47 o                         
 -15   6   4        293.10        290.28         6.35 o                         
 -14   6   4         73.61         85.29         4.50 o                         
 -13   6   4         35.07         44.02         3.39 o                         
 -12   6   4        598.15        564.08         8.33 o                         
 -11   6   4       1485.81       1486.58        17.92 o                         
 -10   6   4       1245.60       1271.08        14.80 o                         
  -9   6   4         31.53         40.66         2.95 o                         
  -8   6   4        496.14        482.22         7.61 o                         
  -7   6   4        129.31        126.79         3.92 o                         
  -6   6   4        427.53        402.39         6.29 o                         
  -5   6   4       1049.27       1022.37        15.70 o                         
  -4   6   4        815.45        838.24         8.54 o                         
  -3   6   4       1082.77       1079.71         9.76 o                         
  -2   6   4        245.85        253.62         4.20 o                         
  -1   6   4        454.32        437.22         5.59 o                         
   0   6   4        137.77        134.22         3.78 o                         
   1   6   4         93.83        110.01         3.15 o                         
   2   6   4        575.30        547.53         7.89 o                         
   3   6   4        236.23        228.79         4.26 o                         
   4   6   4       1391.49       1371.65        12.42 o                         
   5   6   4        614.35        659.14         7.44 o                         
   6   6   4        808.69        795.45         8.25 o                         
   7   6   4       1045.12       1080.22        11.09 o                         
   8   6   4        766.33        790.04        10.78 o                         
   9   6   4        266.79        271.33         7.18 o                         
  10   6   4        769.84        772.74        11.84 o                         
  11   6   4        143.72        150.38         7.03 o                         
  12   6   4        730.78        743.09        14.93 o                         
  13   6   4        270.44        290.19        22.32 o                         
  14   6   4        378.93        397.01        13.92 o                         
  15   6   4        151.03        165.74        12.97 o                         
 -15   7   4          8.45          6.50         5.53 o                         
 -14   7   4         51.33         54.58         3.98 o                         
 -13   7   4         87.94         70.30         4.45 o                         
 -12   7   4         31.12         23.82         4.40 o                         
 -11   7   4        182.46        167.58         5.58 o                         
 -10   7   4        176.17        164.19         5.34 o                         
  -9   7   4         60.13         51.17         4.19 o                         
  -8   7   4          1.45          1.94         2.27 o                         
  -7   7   4        226.39        217.07         5.41 o                         
  -6   7   4         52.33         47.05         2.93 o                         
  -5   7   4        126.40        117.12         7.03 o                         
  -4   7   4          0.53          1.54         1.80 o                         
  -3   7   4         27.81         20.11         2.24 o                         
  -2   7   4         66.27         66.85         3.07 o                         
  -1   7   4         25.93         24.89         2.20 o                         
   0   7   4        144.98        147.79         5.40 o                         
   1   7   4         12.46         11.14         1.82 o                         
   2   7   4          2.35          0.57         1.63 o                         
   3   7   4       1648.35       1663.67        26.56 o                         
   4   7   4        199.25        210.62         4.84 o                         
   5   7   4        732.55        729.82         8.88 o                         
   6   7   4        234.34        236.56         4.64 o                         
   7   7   4         14.74          9.82         2.30 o                         
   8   7   4         32.82         29.82         3.69 o                         
   9   7   4         20.63         15.62         3.96 o                         
  10   7   4         66.82         67.35         5.45 o                         
  11   7   4        122.86        113.99         6.88 o                         
  12   7   4        154.70        148.82         9.28 o                         
  13   7   4         27.33         12.84         5.69 o                         
 -12   8   4        184.36        172.50         8.67 o                         
 -11   8   4        222.89        220.08         8.00 o                         
 -10   8   4        444.29        433.22        10.19 o                         
  -9   8   4         55.35         49.12         4.13 o                         
  -8   8   4        101.37         89.16         5.22 o                         
  -7   8   4        130.38        135.22         5.36 o                         
  -6   8   4        482.54        486.63         8.25 o                         
  -5   8   4        371.81        389.53         7.83 o                         
  -4   8   4        165.95        167.98         5.03 o                         
  -3   8   4        342.59        358.55         6.46 o                         
  -2   8   4         63.80         64.34         3.27 o                         
  -1   8   4         16.54         17.23         2.66 o                         
   0   8   4         14.58         14.07         2.38 o                         
   1   8   4          0.85          1.40         2.75 o                         
   2   8   4          3.53          2.65         2.31 o                         
   3   8   4        174.21        183.65         5.28 o                         
   4   8   4        739.57        739.96         9.39 o                         
   5   8   4        420.41        417.73         7.61 o                         
   6   8   4        125.14        114.66         7.11 o                         
   7   8   4          3.32          3.00         4.22 o                         
   8   8   4          8.04          5.48         4.51 o                         
   9   8   4         10.74          9.65         4.75 o                         
  10   8   4        198.56        192.32        13.24 o                         
  -8   9   4         41.20         23.57         4.83 o                         
  -7   9   4        102.91         91.16         7.03 o                         
  -6   9   4          2.71          0.44         3.81 o                         
  -5   9   4        692.51        733.71        13.54 o                         
  -4   9   4         58.58         53.12         4.20 o                         
  -3   9   4         25.92         28.41         3.74 o                         
  -2   9   4         24.95         20.76         3.74 o                         
  -1   9   4        205.84        222.39         7.44 o                         
   0   9   4        136.09        120.55         6.27 o                         
   1   9   4        226.19        238.65         7.92 o                         
   2   9   4         82.21         70.92         5.52 o                         
   3   9   4       1056.79       1040.89        14.77 o                         
   4   9   4        348.27        365.66         9.28 o                         
   5   9   4         26.22         35.52         7.13 o                         
 -22   1   5        124.99        117.17         8.15 o                         
 -21   1   5        786.63        784.74        12.39 o                         
 -20   1   5        800.43        838.58        15.56 o                         
 -19   1   5         14.78          9.18         2.95 o                         
 -18   1   5          0.32         -2.46         2.46 o                         
 -17   1   5        726.16        685.03        10.53 o                         
 -16   1   5          1.91          1.49         2.18 o                         
 -15   1   5       2028.44       2005.63        52.60 o                         
 -14   1   5        215.98        204.12         4.95 o                         
 -13   1   5        714.96        715.66        10.25 o                         
 -12   1   5        966.49        964.37        12.39 o                         
 -11   1   5         70.88         64.51         2.84 o                         
 -10   1   5        623.40        637.29         8.95 o                         
  -9   1   5       2668.49       2894.68        29.83 o                         
  -8   1   5       4603.01       4952.14        48.50 o                         
  -7   1   5       1466.42       1524.83        16.88 o                         
  -6   1   5       1029.71       1045.47        12.26 o                         
  -5   1   5       7609.04       6960.44        66.19 o                         
  -4   1   5       2405.96       2359.31        21.69 o                         
  -3   1   5       4762.83       4438.26        35.26 o                         
  -2   1   5       2647.06       2536.13        33.06 o                         
  -1   1   5       2002.46       2005.39        15.40 o                         
   0   1   5         99.54         98.78         1.30 o                         
   1   1   5        562.31        531.39         4.88 o                         
   2   1   5        819.35        828.36         9.90 o                         
   3   1   5       6143.25       6005.20        57.49 o                         
   4   1   5       5649.11       5673.98        63.44 o                         
   5   1   5        624.06        622.03         8.09 o                         
   6   1   5        331.94        323.51         5.20 o                         
   7   1   5       2182.58       2414.94        25.38 o                         
   8   1   5        507.60        589.61         7.32 o                         
   9   1   5         31.45         18.22         1.89 o                         
  10   1   5        207.31        202.24         5.33 o                         
  11   1   5       1508.51       1412.37        16.25 o                         
  12   1   5        787.51        782.97        10.57 o                         
  13   1   5       1045.68       1022.20        13.32 o                         
  14   1   5         50.94         51.45         3.47 o                         
  15   1   5        182.36        181.13         5.51 o                         
  16   1   5         24.08         23.89         3.25 o                         
  17   1   5        461.31        465.77        10.74 o                         
  18   1   5         30.39         26.82         4.29 o                         
  19   1   5         19.56         24.72         9.97 o                         
 -22   2   5        230.05        243.74        10.04 o                         
 -21   2   5        466.01        481.46        12.35 o                         
 -20   2   5       1634.88       1665.33        20.78 o                         
 -19   2   5        466.74        437.97         8.59 o                         
 -18   2   5        976.95        996.24        12.77 o                         
 -17   2   5         73.98         72.14         3.98 o                         
 -16   2   5        342.10        299.72         6.55 o                         
 -15   2   5        132.32        121.78         4.47 o                         
 -14   2   5          0.80         -0.02         1.48 o                         
 -13   2   5       3190.42       3264.20        34.06 o                         
 -12   2   5       1632.50       1568.19        16.56 o                         
 -11   2   5       1060.14       1086.42        15.78 o                         
 -10   2   5        358.28        337.47         6.18 o                         
  -9   2   5        549.99        605.13         8.80 o                         
  -8   2   5        128.52        136.77         3.69 o                         
  -7   2   5        477.06        505.52         7.52 o                         
  -6   2   5       2891.68       2882.44        26.76 o                         
  -5   2   5         85.74         64.65         2.19 o                         
  -4   2   5       1252.02       1190.24        12.97 o                         
  -3   2   5        149.12        135.29         2.32 o                         
  -2   2   5        461.64        435.73         6.58 o                         
  -1   2   5         74.03         71.88         1.96 o                         
   0   2   5         75.56         83.30         2.01 o                         
   1   2   5       3108.14       3142.89        21.90 o                         
   2   2   5       7691.13       7283.49        62.66 o                         
   3   2   5       5012.72       5025.49        36.55 o                         
   4   2   5        517.67        408.35         4.26 o                         
   5   2   5         51.61         49.39         1.21 o                         
   6   2   5       1006.65        980.08         8.49 o                         
   7   2   5        782.10        860.75         8.25 o                         
   8   2   5       1219.58       1238.87        11.41 o                         
   9   2   5       1381.84       1428.32        14.94 o                         
  10   2   5        491.82        495.42         7.53 o                         
  11   2   5       1718.81       1697.73        19.40 o                         
  12   2   5        652.84        613.62         9.34 o                         
  13   2   5        136.88        142.74         7.23 o                         
  14   2   5         21.03         18.64         5.76 o                         
  15   2   5        112.48        103.55         4.84 o                         
  16   2   5         23.37         23.10         3.79 o                         
  17   2   5        124.91        110.90         6.65 o                         
  18   2   5        640.01        653.09        15.81 o                         
  19   2   5         73.08         49.54        11.43 o                         
 -21   3   5          0.49          0.20         6.54 o                         
 -20   3   5         10.65         12.43         2.51 o                         
 -19   3   5        461.61        424.07         8.09 o                         
 -18   3   5          5.15          3.92         1.95 o                         
 -17   3   5        661.71        625.65        11.13 o                         
 -16   3   5         26.50         36.36         3.79 o                         
 -15   3   5          6.72         15.18         2.29 o                         
 -14   3   5       1790.56       1811.49        19.35 o                         
 -13   3   5       1549.91       1526.01        16.75 o                         
 -12   3   5        183.63        187.22         4.66 o                         
 -11   3   5       1062.13       1044.54        12.29 o                         
 -10   3   5        640.11        613.06        12.53 o                         
  -9   3   5        201.11        174.09         3.89 o                         
  -8   3   5        437.02        384.24         5.63 o                         
  -7   3   5         72.30         71.14         2.52 o                         
  -6   3   5        644.78        638.75         7.48 o                         
  -5   3   5         97.44        102.43         2.65 o                         
  -4   3   5         11.40         12.89         1.32 o                         
  -3   3   5        261.41        379.48         4.47 o                         
  -2   3   5        171.32        225.10         3.01 o                         
  -1   3   5       2632.03       2702.99        18.60 o                         
   0   3   5       8303.12       8076.69        59.78 o                         
   1   3   5        576.99        645.86         5.31 o                         
   2   3   5        108.11        100.48         2.11 o                         
   3   3   5          3.90          9.18         1.00 o                         
   4   3   5          7.41          4.41         0.91 o                         
   5   3   5        411.17        425.12         5.47 o                         
   6   3   5        112.46         98.97         2.58 o                         
   7   3   5        213.85        249.18         4.06 o                         
   8   3   5       1572.50       1521.21        14.43 o                         
   9   3   5        138.23        141.01         4.01 o                         
  10   3   5          0.40         -1.32         1.75 o                         
  11   3   5        423.49        446.95        10.14 o                         
  12   3   5        102.45         97.69         4.67 o                         
  13   3   5          4.04          2.78         2.15 o                         
  14   3   5         98.79         87.18         6.29 o                         
  15   3   5        202.39        206.36         7.09 o                         
  16   3   5        346.53        366.19        10.03 o                         
  17   3   5          3.49          0.89         4.26 o                         
  18   3   5        376.00        358.92        13.16 o                         
 -21   4   5        193.19        208.77        11.79 o                         
 -20   4   5         32.22         22.57         4.95 o                         
 -19   4   5          8.05          9.32         3.36 o                         
 -18   4   5         11.06          6.81         2.19 o                         
 -17   4   5        659.18        621.50        11.58 o                         
 -16   4   5        642.48        585.84        10.29 o                         
 -15   4   5          0.83          5.32         1.79 o                         
 -14   4   5         71.09         61.56         3.23 o                         
 -13   4   5        503.19        468.88         8.15 o                         
 -12   4   5        179.63        155.48         4.43 o                         
 -11   4   5       2148.10       2258.49        19.64 o                         
 -10   4   5        127.58        122.25         3.44 o                         
  -9   4   5       1204.79       1206.91        11.85 o                         
  -8   4   5        996.94        946.93         9.87 o                         
  -7   4   5        449.17        436.18         6.44 o                         
  -6   4   5       1316.70       1355.17        11.83 o                         
  -5   4   5        126.58        150.54         3.10 o                         
  -4   4   5        162.55        182.26         3.16 o                         
  -3   4   5        929.83        932.19         7.74 o                         
  -2   4   5        144.91        133.07         2.31 o                         
  -1   4   5       4949.65       5062.47        31.82 o                         
   0   4   5        867.35        949.18         8.10 o                         
   1   4   5         47.72         54.82         1.88 o                         
   2   4   5       1575.11       1584.26        11.50 o                         
   3   4   5        188.72        186.43         2.75 o                         
   4   4   5         20.23          8.59         1.12 o                         
   5   4   5       2007.86       1945.66        16.81 o                         
   6   4   5        150.70        169.93         3.95 o                         
   7   4   5       1753.52       1781.80        17.29 o                         
   8   4   5        908.36        960.53        10.84 o                         
   9   4   5         12.47         14.50         1.99 o                         
  10   4   5         90.39         97.43         4.71 o                         
  11   4   5        253.50        246.93         7.23 o                         
  12   4   5         81.50         76.06         5.28 o                         
  13   4   5        157.08        156.48         7.07 o                         
  14   4   5         77.73         72.96         5.03 o                         
  15   4   5        521.79        524.89        11.03 o                         
  16   4   5         57.79         67.65         5.06 o                         
  17   4   5        736.76        782.11        15.00 o                         
 -19   5   5         12.34          4.47         4.86 o                         
 -18   5   5        318.64        333.88         7.40 o                         
 -17   5   5         23.35         31.10         2.98 o                         
 -16   5   5         66.65         60.81         3.34 o                         
 -15   5   5        493.41        453.82         7.87 o                         
 -14   5   5        159.65        149.74         6.34 o                         
 -13   5   5       1236.21       1214.80        14.18 o                         
 -12   5   5         98.81         84.44         5.75 o                         
 -11   5   5          7.86         15.94         2.84 o                         
 -10   5   5         43.72         48.79         2.75 o                         
  -9   5   5         66.81         45.60         2.41 o                         
  -8   5   5         43.04         43.20         2.75 o                         
  -7   5   5       1745.05       1797.34        15.57 o                         
  -6   5   5         48.29         44.93         2.33 o                         
  -5   5   5         97.93         91.12         2.98 o                         
  -4   5   5       1099.40       1128.07         9.51 o                         
  -3   5   5         12.93          5.29         1.07 o                         
  -2   5   5       1680.36       1747.83        13.07 o                         
  -1   5   5          4.37          3.89         0.92 o                         
   0   5   5          9.66          3.59         1.10 o                         
   1   5   5         32.32         25.02         1.44 o                         
   2   5   5         36.84         36.73         1.67 o                         
   3   5   5       1433.90       1389.43        11.35 o                         
   4   5   5        292.83        312.64         4.10 o                         
   5   5   5       1230.20       1324.19        13.11 o                         
   6   5   5         86.48         95.12         5.26 o                         
   7   5   5         11.47          4.67         2.70 o                         
   8   5   5        179.75        178.03         4.52 o                         
   9   5   5         61.83         59.39         3.22 o                         
  10   5   5          0.55          5.44         2.43 o                         
  11   5   5        315.03        326.37         8.65 o                         
  12   5   5        358.73        359.63         8.80 o                         
  13   5   5          0.09          5.81         3.71 o                         
  14   5   5        338.85        322.94        12.37 o                         
  15   5   5         38.84         31.40         5.55 o                         
  16   5   5         18.26         14.91         6.15 o                         
 -18   6   5        323.84        388.62        34.53 o                         
 -17   6   5        117.75         92.55         6.55 o                         
 -16   6   5         76.24         60.22         4.18 o                         
 -15   6   5        389.51        420.41         7.72 o                         
 -14   6   5          2.52          0.12         2.36 o                         
 -13   6   5         75.67         56.59         3.12 o                         
 -12   6   5        105.37         91.39         4.19 o                         
 -11   6   5          4.54          2.95         2.06 o                         
 -10   6   5          1.34          1.64         2.19 o                         
  -9   6   5        265.96        279.73         6.49 o                         
  -8   6   5         25.16         23.70         2.70 o                         
  -7   6   5         29.88         30.50         2.41 o                         
  -6   6   5         32.82         30.02         2.83 o                         
  -5   6   5        595.87        619.32         7.12 o                         
  -4   6   5        413.91        412.90         5.40 o                         
  -3   6   5        142.83        146.73         3.43 o                         
  -2   6   5        364.80        365.80         5.93 o                         
  -1   6   5        628.64        666.91         8.03 o                         
   0   6   5        120.88        131.59         3.45 o                         
   1   6   5        773.69        791.72         8.11 o                         
   2   6   5        215.46        239.89         4.31 o                         
   3   6   5        733.10        753.02         8.09 o                         
   4   6   5         66.99         78.33         2.75 o                         
   5   6   5       2186.85       2233.58        17.11 o                         
   6   6   5         51.30         49.58         3.00 o                         
   7   6   5        367.98        366.04         7.04 o                         
   8   6   5         68.52         63.11         3.57 o                         
   9   6   5        358.65        363.61         8.13 o                         
  10   6   5          2.52         -1.91         3.33 o                         
  11   6   5         61.80         59.91         4.58 o                         
  12   6   5         87.96         69.55         5.32 o                         
  13   6   5          4.69          3.19         4.65 o                         
  14   6   5         32.38         25.48         5.34 o                         
 -15   7   5        315.67        300.44        10.06 o                         
 -14   7   5         25.43         24.13         3.56 o                         
 -13   7   5        257.86        227.03        10.74 o                         
 -12   7   5         29.07         19.98         3.49 o                         
 -11   7   5         39.67         28.06         3.28 o                         
 -10   7   5         22.68         18.72         2.85 o                         
  -9   7   5        674.57        638.51        13.58 o                         
  -8   7   5        175.84        185.02         6.34 o                         
  -7   7   5        566.67        615.14        10.75 o                         
  -6   7   5        291.18        306.27         7.05 o                         
  -5   7   5         62.53         67.53         3.42 o                         
  -4   7   5        363.12        382.48         5.93 o                         
  -3   7   5         96.57         94.94         4.31 o                         
  -2   7   5        770.53        793.04         8.63 o                         
  -1   7   5        158.98        160.06         4.32 o                         
   0   7   5       2210.11       2244.47        28.24 o                         
   1   7   5        614.80        650.38         8.39 o                         
   2   7   5        127.81        130.57         4.24 o                         
   3   7   5        708.27        727.64         8.85 o                         
   4   7   5        355.77        372.40         6.05 o                         
   5   7   5       1098.00       1111.99        10.64 o                         
   6   7   5        489.47        504.63         6.19 o                         
   7   7   5         32.62         33.85         3.25 o                         
   8   7   5        955.64       1014.02        13.78 o                         
   9   7   5        148.08        146.87         8.02 o                         
  10   7   5        264.29        263.84         9.65 o                         
  11   7   5        241.88        234.33         9.89 o                         
  12   7   5          0.02          6.35         4.81 o                         
 -12   8   5         87.05         95.65         6.04 o                         
 -11   8   5        437.36        421.66        10.65 o                         
 -10   8   5        145.09        130.81         7.58 o                         
  -9   8   5        603.02        613.64        11.22 o                         
  -8   8   5        282.07        286.98         8.18 o                         
  -7   8   5        258.30        289.64         7.96 o                         
  -6   8   5         16.84         17.04         3.09 o                         
  -5   8   5          0.00          0.30         2.50 o                         
  -4   8   5        119.72        124.70         4.42 o                         
  -3   8   5        226.57        231.38         5.46 o                         
  -2   8   5        125.46        138.44         4.74 o                         
  -1   8   5        258.43        278.14         8.48 o                         
   0   8   5       1124.18       1170.97        14.15 o                         
   1   8   5        326.56        314.93         6.43 o                         
   2   8   5          0.26          2.06         2.30 o                         
   3   8   5         54.68         44.72         5.08 o                         
   4   8   5         16.30         19.52         2.63 o                         
   5   8   5         14.24         12.53         2.77 o                         
   6   8   5         38.62         36.39         3.15 o                         
   7   8   5        231.65        243.51        11.44 o                         
   8   8   5        126.48        120.48         7.53 o                         
   9   8   5        237.61        243.65        11.98 o                         
  -7   9   5        170.36        165.16         9.82 o                         
  -6   9   5         42.03         30.04         5.09 o                         
  -5   9   5        213.52        216.31         7.97 o                         
  -4   9   5         41.54         32.02         5.86 o                         
  -3   9   5        394.79        384.19        11.35 o                         
  -2   9   5         79.91         75.12         4.46 o                         
  -1   9   5        234.44        211.59         7.29 o                         
   0   9   5        465.70        473.97        10.60 o                         
   1   9   5        445.92        437.73        10.53 o                         
   2   9   5        154.92        140.22         6.77 o                         
   3   9   5         30.94         28.24         4.35 o                         
   4   9   5          7.85         18.48        12.16 o                         
 -23   0   6          0.19         15.56        11.67 o                         
 -22   0   6        550.31        547.19        14.57 o                         
 -21   0   6         24.26         17.55         3.87 o                         
 -20   0   6        362.55        310.70        15.80 o                         
 -19   0   6        534.90        536.14        13.49 o                         
 -18   0   6        871.58        913.02        18.57 o                         
 -17   0   6       2457.49       2458.32        38.98 o                         
 -16   0   6        389.74        386.60        13.13 o                         
 -15   0   6       1059.80       1072.89        20.28 o                         
 -14   0   6        280.97        285.11         8.76 o                         
 -13   0   6         94.44        106.82         5.48 o                         
 -12   0   6        386.54        392.00         9.69 o                         
 -11   0   6        204.59        145.65         6.32 o                         
 -10   0   6       3471.11       3715.67        72.94 o                         
  -9   0   6       7204.02       6996.39        95.59 o                         
  -8   0   6        760.35        754.41        14.09 o                         
  -7   0   6        242.19        199.47         6.01 o                         
  -6   0   6       6649.41       6603.62       117.68 o                         
  -5   0   6        303.40        352.28         8.08 o                         
  -4   0   6        140.99        145.78         3.83 o                         
  -3   0   6       2934.25       2767.30        32.10 o                         
  -2   0   6         14.52         18.12         1.27 o                         
  -1   0   6       4080.65       3857.88        37.38 o                         
   0   0   6       1476.62       1425.50        14.92 o                         
   1   0   6       5528.64       5212.70        57.45 o                         
   2   0   6          5.89          5.53         1.17 o                         
   3   0   6        504.17        578.96         8.15 o                         
   4   0   6       4897.45       5185.71        71.35 o                         
   5   0   6       2731.77       3426.85        48.81 o                         
   6   0   6          2.36         13.62         3.89 o                         
   7   0   6       5278.41       5003.68       101.64 o                         
   8   0   6          5.59         14.03         1.70 o                         
   9   0   6       2257.46       2308.55        67.11 o                         
  10   0   6        107.75         90.68         8.75 o                         
  11   0   6         96.53         96.36         4.86 o                         
  12   0   6          0.10          4.45         2.43 o                         
  13   0   6        811.70        813.26        15.65 o                         
  14   0   6         24.75         23.02         3.12 o                         
  15   0   6        377.53        359.16        10.51 o                         
  16   0   6         20.12         15.90         4.62 o                         
  17   0   6        919.20        902.07        24.31 o                         
  18   0   6         46.65         50.57         6.81 o                         
  19   0   6        303.32        262.60        18.48 o                         
 -23   1   6          4.90          0.45         9.48 o                         
 -22   1   6        179.27        200.29         8.21 o                         
 -21   1   6         48.26         50.00         3.99 o                         
 -20   1   6          9.76          8.98         3.43 o                         
 -19   1   6        322.56        327.89         7.45 o                         
 -18   1   6          0.42          1.21         3.02 o                         
 -17   1   6         48.37         62.34         3.74 o                         
 -16   1   6         44.91         40.87         3.29 o                         
 -15   1   6         59.27         74.78         4.53 o                         
 -14   1   6         35.31         36.67         2.57 o                         
 -13   1   6        163.89        156.07         4.62 o                         
 -12   1   6        713.52        701.17        10.15 o                         
 -11   1   6        424.22        459.04         7.48 o                         
 -10   1   6       2575.24       2629.49        27.87 o                         
  -9   1   6        315.14        329.15         5.91 o                         
  -8   1   6       2006.11       1956.87        21.38 o                         
  -7   1   6        128.51        128.41         3.49 o                         
  -6   1   6       1706.42       1775.69        22.08 o                         
  -5   1   6        235.02        227.56         4.00 o                         
  -4   1   6        233.52        234.80         3.95 o                         
  -3   1   6        813.17        825.75         7.63 o                         
  -2   1   6       4142.55       4024.29        29.76 o                         
  -1   1   6        889.07       1025.22         8.11 o                         
   0   1   6         85.25         70.39         1.20 o                         
   1   1   6        115.81        173.38         2.39 o                         
   2   1   6       2608.42       2680.25        21.75 o                         
   3   1   6        876.46        959.60        11.55 o                         
   4   1   6          1.98          3.46         1.11 o                         
   5   1   6         31.92         21.41         2.60 o                         
   6   1   6        844.65        792.12        10.16 o                         
   7   1   6        513.93        522.29        11.65 o                         
   8   1   6        649.94        616.81        10.12 o                         
   9   1   6        326.64        335.91         5.00 o                         
  10   1   6        383.46        397.99         8.93 o                         
  11   1   6        124.23        119.43         4.71 o                         
  12   1   6         86.02         79.50         3.79 o                         
  13   1   6          0.54          1.35         1.59 o                         
  14   1   6        147.79        148.94         4.77 o                         
  15   1   6        104.79        102.87         4.70 o                         
  16   1   6        903.79        909.77        13.83 o                         
  17   1   6         26.27         28.27         3.72 o                         
  18   1   6        109.66        116.57         9.24 o                         
  19   1   6         56.52         52.64         6.01 o                         
 -22   2   6         17.39         16.18         7.47 o                         
 -21   2   6         60.09         63.81         5.63 o                         
 -20   2   6          3.70         20.21         6.30 o                         
 -19   2   6          9.47          9.12         2.39 o                         
 -18   2   6         37.59         38.52         5.68 o                         
 -17   2   6        996.80        976.21        13.94 o                         
 -16   2   6          0.02          1.63         1.79 o                         
 -15   2   6         65.52         50.40         3.09 o                         
 -14   2   6        321.28        302.18         6.67 o                         
 -13   2   6        201.90        230.76         5.75 o                         
 -12   2   6        181.05        178.12         7.23 o                         
 -11   2   6         12.82          7.35         1.57 o                         
 -10   2   6        243.39        266.85         5.56 o                         
  -9   2   6         41.71         44.99         2.62 o                         
  -8   2   6         58.36         49.96         2.51 o                         
  -7   2   6        344.61        378.44         5.92 o                         
  -6   2   6       1503.04       1566.36        16.08 o                         
  -5   2   6         61.31         47.48         2.45 o                         
  -4   2   6        193.16        166.95         3.24 o                         
  -3   2   6        102.54        116.00         2.62 o                         
  -2   2   6        102.25        105.24         1.86 o                         
  -1   2   6         37.17         29.02         1.25 o                         
   0   2   6       6818.13       6849.09        49.48 o                         
   1   2   6       1241.57       1421.65        12.75 o                         
   2   2   6        433.50        422.13         4.78 o                         
   3   2   6        128.45        135.32         2.12 o                         
   4   2   6          0.24          0.64         0.62 o                         
   5   2   6        149.51        229.40         3.20 o                         
   6   2   6        319.86        303.88         3.95 o                         
   7   2   6        552.26        522.48         6.68 o                         
   8   2   6        119.47        137.36         3.44 o                         
   9   2   6        439.48        452.02         6.26 o                         
  10   2   6        644.67        635.79         8.92 o                         
  11   2   6          9.19         12.13         1.68 o                         
  12   2   6         66.13         74.50         3.44 o                         
  13   2   6         97.12        100.68         4.28 o                         
  14   2   6        293.61        303.97         6.89 o                         
  15   2   6        402.29        392.37         8.45 o                         
  16   2   6         82.36         63.80         6.99 o                         
  17   2   6         15.11         10.47         3.79 o                         
  18   2   6         34.78         30.67         5.12 o                         
 -22   3   6          1.97          4.34         4.95 o                         
 -21   3   6         86.81         76.57         6.46 o                         
 -20   3   6        304.15        267.64         8.35 o                         
 -19   3   6         67.23         62.19         4.47 o                         
 -18   3   6          0.25          3.05         2.77 o                         
 -17   3   6          9.73         14.68         2.76 o                         
 -16   3   6          0.10          1.30         1.98 o                         
 -15   3   6        834.40        909.54        12.05 o                         
 -14   3   6        201.77        218.35         6.32 o                         
 -13   3   6        167.89        159.47         5.21 o                         
 -12   3   6       1369.96       1413.06        15.81 o                         
 -11   3   6        243.82        244.23         5.18 o                         
 -10   3   6       1407.91       1478.42        14.86 o                         
  -9   3   6         48.65         37.19         2.32 o                         
  -8   3   6        755.04        828.35         9.43 o                         
  -7   3   6         29.78         13.67         1.33 o                         
  -6   3   6        153.88        171.66         3.46 o                         
  -5   3   6        188.83        225.63         3.90 o                         
  -4   3   6        337.86        332.71         4.52 o                         
  -3   3   6        754.23        875.50         7.99 o                         
  -2   3   6       2982.29       3032.96        22.13 o                         
  -1   3   6          1.68          1.98         0.78 o                         
   0   3   6         68.72         37.32         1.50 o                         
   1   3   6          1.35         -0.22         0.70 o                         
   2   3   6        787.42        857.16         7.59 o                         
   3   3   6       2369.19       2394.87        19.11 o                         
   4   3   6        178.63        194.64         3.03 o                         
   5   3   6          0.02          0.66         0.76 o                         
   6   3   6       1648.93       1577.17        13.50 o                         
   7   3   6          2.51          3.08         0.94 o                         
   8   3   6       1172.27       1125.99        10.52 o                         
   9   3   6        146.37        146.73         3.23 o                         
  10   3   6        445.88        471.75        10.11 o                         
  11   3   6          1.97          1.80         1.98 o                         
  12   3   6          5.37          5.57         2.16 o                         
  13   3   6        379.99        405.24         8.28 o                         
  14   3   6         22.83         15.25         3.28 o                         
  15   3   6        192.83        196.23         7.47 o                         
  16   3   6        572.50        591.87        12.57 o                         
  17   3   6          9.77          7.70         4.29 o                         
  18   3   6         44.93         47.89         6.75 o                         
 -21   4   6        224.63        229.66        27.48 o                         
 -20   4   6        241.62        249.45         7.15 o                         
 -19   4   6        332.80        299.66        10.49 o                         
 -18   4   6         51.16         48.26         4.98 o                         
 -17   4   6        191.79        221.44         5.73 o                         
 -16   4   6        742.05        713.68        11.79 o                         
 -15   4   6       1263.30       1345.04        15.25 o                         
 -14   4   6        156.02        130.96         4.16 o                         
 -13   4   6        187.00        187.52         4.61 o                         
 -12   4   6        262.41        268.64         6.02 o                         
 -11   4   6         10.09          5.32         1.61 o                         
 -10   4   6        621.54        621.02         7.72 o                         
  -9   4   6        109.86        117.75         3.44 o                         
  -8   4   6         35.47         29.88         2.03 o                         
  -7   4   6        738.74        711.90         8.43 o                         
  -6   4   6         91.31        116.54         2.90 o                         
  -5   4   6         68.06         79.56         2.38 o                         
  -4   4   6       1106.02       1094.73         9.51 o                         
  -3   4   6         17.68          7.69         1.05 o                         
  -2   4   6        273.65        258.63         3.60 o                         
  -1   4   6       1869.59       1852.68        15.12 o                         
   0   4   6        929.96       1051.68         8.68 o                         
   1   4   6       2148.04       2254.09        16.81 o                         
   2   4   6          2.42          1.11         0.70 o                         
   3   4   6         12.32         15.41         1.29 o                         
   4   4   6        240.71        265.15         4.32 o                         
   5   4   6          1.49          2.77         1.12 o                         
   6   4   6        160.02        148.58         3.77 o                         
   7   4   6       1019.17        987.95        11.03 o                         
   8   4   6          0.71         -0.97         1.37 o                         
   9   4   6        179.53        161.48         4.33 o                         
  10   4   6        145.99        129.30         5.31 o                         
  11   4   6        165.77        173.29         5.63 o                         
  12   4   6         29.41         33.91         3.27 o                         
  13   4   6         43.50         39.83         4.62 o                         
  14   4   6        288.64        287.05         8.26 o                         
  15   4   6        463.58        461.23        10.48 o                         
  16   4   6         95.57         83.92         6.03 o                         
  17   4   6         96.61         92.61         7.09 o                         
 -19   5   6        931.26        988.51        17.00 o                         
 -18   5   6        139.65        131.84         5.42 o                         
 -17   5   6         30.21         27.44         2.87 o                         
 -16   5   6        450.44        435.28         7.62 o                         
 -15   5   6        200.89        205.34         5.84 o                         
 -14   5   6          5.88          4.51         2.08 o                         
 -13   5   6        566.71        534.91         9.39 o                         
 -12   5   6        932.33        929.43        11.93 o                         
 -11   5   6       1299.71       1295.27        23.89 o                         
 -10   5   6         30.27         32.17         2.83 o                         
  -9   5   6        127.51        129.51         4.54 o                         
  -8   5   6         10.04          6.10         1.48 o                         
  -7   5   6        299.60        293.74         5.00 o                         
  -6   5   6        439.35        451.57         6.11 o                         
  -5   5   6        917.34        885.43         8.78 o                         
  -4   5   6       1382.65       1497.94        12.65 o                         
  -3   5   6        250.12        209.11         3.81 o                         
  -2   5   6         35.67         28.01         1.55 o                         
  -1   5   6        461.97        444.07         5.21 o                         
   0   5   6         47.48         42.93         1.83 o                         
   1   5   6         62.81         52.03         2.16 o                         
   2   5   6        545.86        550.76         5.58 o                         
   3   5   6       3388.93       3429.57        23.92 o                         
   4   5   6         28.89         39.71         2.29 o                         
   5   5   6         17.86         19.34         1.91 o                         
   6   5   6          2.05          0.44         1.60 o                         
   7   5   6          0.01          3.08         1.88 o                         
   8   5   6         55.59         61.18         3.25 o                         
   9   5   6          2.89          4.98         1.92 o                         
  10   5   6        450.63        447.42         9.86 o                         
  11   5   6        736.57        775.65        12.98 o                         
  12   5   6         10.58         13.49         4.84 o                         
  13   5   6        676.67        704.88        13.00 o                         
  14   5   6          4.46          2.22         3.76 o                         
  15   5   6          2.38          5.51         4.40 o                         
 -18   6   6        118.31        113.80         8.90 o                         
 -17   6   6         12.35          6.07         4.37 o                         
 -16   6   6        163.16        128.56         6.20 o                         
 -15   6   6         10.28          9.46         3.00 o                         
 -14   6   6        419.31        426.87         8.31 o                         
 -13   6   6         32.31         24.44         2.67 o                         
 -12   6   6          0.50          0.87         2.13 o                         
 -11   6   6        202.15        214.08         6.47 o                         
 -10   6   6          3.32         -0.53         2.22 o                         
  -9   6   6         16.64         18.87         2.94 o                         
  -8   6   6        856.96        876.89        11.82 o                         
  -7   6   6          6.29          1.37         1.74 o                         
  -6   6   6       1257.97       1249.13        12.87 o                         
  -5   6   6        134.04        142.11         3.94 o                         
  -4   6   6        189.92        181.09         4.13 o                         
  -3   6   6         14.52         11.27         1.43 o                         
  -2   6   6        643.74        666.98         6.92 o                         
  -1   6   6         37.63         33.09         2.14 o                         
   0   6   6         45.89         48.78         2.39 o                         
   1   6   6         51.83         68.11         2.71 o                         
   2   6   6         39.44         41.05         2.14 o                         
   3   6   6          1.12          4.18         1.42 o                         
   4   6   6       2412.10       2538.02        19.79 o                         
   5   6   6         34.39         28.52         2.54 o                         
   6   6   6         18.25         25.00         2.51 o                         
   7   6   6        140.23        143.10         4.74 o                         
   8   6   6        222.13        220.73         7.29 o                         
   9   6   6         73.51         71.00         3.85 o                         
  10   6   6        689.12        701.17        13.22 o                         
  11   6   6         10.22         13.62         3.73 o                         
  12   6   6        367.89        405.38        12.24 o                         
  13   6   6          0.01          5.78         4.22 o                         
  14   6   6        146.30        152.80         9.93 o                         
 -15   7   6          1.00         -0.67         3.92 o                         
 -14   7   6        152.68        140.70         7.47 o                         
 -13   7   6         13.52          9.77         3.92 o                         
 -12   7   6         30.77         27.80         3.85 o                         
 -11   7   6         40.45         46.19         4.09 o                         
 -10   7   6        143.72        156.13         5.79 o                         
  -9   7   6        105.54         98.94         5.46 o                         
  -8   7   6         49.26         45.38         3.23 o                         
  -7   7   6          0.17          3.16         2.50 o                         
  -6   7   6         94.59         85.95         4.18 o                         
  -5   7   6         97.86        102.67         4.28 o                         
  -4   7   6        311.61        316.59         5.53 o                         
  -3   7   6         20.16         23.21         2.11 o                         
  -2   7   6         27.62         23.29         2.05 o                         
  -1   7   6        221.46        228.17         5.01 o                         
   0   7   6          6.99          3.70         1.81 o                         
   1   7   6        197.17        189.84         4.83 o                         
   2   7   6         98.46         94.28         4.36 o                         
   3   7   6         52.04         47.21         2.47 o                         
   4   7   6          0.11          2.01         2.18 o                         
   5   7   6         61.63         63.98         4.23 o                         
   6   7   6          8.41          4.93         2.76 o                         
   7   7   6        212.88        204.21         8.96 o                         
   8   7   6         45.60         38.88         3.81 o                         
   9   7   6        377.72        383.63        10.62 o                         
  10   7   6         53.08         56.10         6.04 o                         
  11   7   6          1.80         -2.80         4.81 o                         
  12   7   6          0.89          1.95        12.16 o                         
 -12   8   6         64.84         60.94         5.50 o                         
 -11   8   6         12.72         11.97         3.94 o                         
 -10   8   6          1.70         -2.46         3.55 o                         
  -9   8   6        163.93        153.29         7.43 o                         
  -8   8   6        258.10        242.48         7.97 o                         
  -7   8   6         44.00         39.75         4.93 o                         
  -6   8   6        165.52        161.18         6.12 o                         
  -5   8   6          4.75         -1.33         3.01 o                         
  -4   8   6         80.93         79.68         3.54 o                         
  -3   8   6        412.92        421.46         6.83 o                         
  -2   8   6          4.06          0.32         2.37 o                         
  -1   8   6        132.34        130.51         4.69 o                         
   0   8   6        153.61        135.35         5.81 o                         
   1   8   6         86.27         84.15         5.19 o                         
   2   8   6         37.17         35.32         2.89 o                         
   3   8   6         50.71         52.99         3.36 o                         
   4   8   6        742.46        756.78         9.40 o                         
   5   8   6         25.86         19.74         2.68 o                         
   6   8   6         58.63         56.51         4.41 o                         
   7   8   6        114.01        114.70         5.99 o                         
   8   8   6        293.71        269.94        12.76 o                         
  -7   9   6          0.79          3.69         6.49 o                         
  -6   9   6        278.88        282.31        15.53 o                         
  -5   9   6        650.27        656.90        15.04 o                         
  -4   9   6          5.21          9.79         4.58 o                         
  -3   9   6         53.36         46.83         4.09 o                         
  -2   9   6          6.06          4.85         3.48 o                         
  -1   9   6         10.48          1.91         3.84 o                         
   0   9   6         57.94         38.08         6.91 o                         
   1   9   6         25.91         25.83         4.44 o                         
   2   9   6          0.06          3.69         4.76 o                         
   3   9   6        319.57        329.71        27.23 o                         
 -23   1   7        508.07        543.52        43.77 o                         
 -22   1   7         39.15         48.64         5.02 o                         
 -21   1   7        213.11        192.20         8.63 o                         
 -20   1   7        545.87        554.45        10.42 o                         
 -19   1   7        186.31        198.21         6.34 o                         
 -18   1   7        128.85        130.69         5.43 o                         
 -17   1   7         77.57         84.90         4.60 o                         
 -16   1   7          3.91          2.22         2.00 o                         
 -15   1   7         18.98         24.18         2.69 o                         
 -14   1   7        843.30        875.59        12.40 o                         
 -13   1   7       1241.35       1217.00        30.45 o                         
 -12   1   7         25.31         22.85         2.19 o                         
 -11   1   7        925.33        870.60        11.93 o                         
 -10   1   7         72.76         71.10         3.25 o                         
  -9   1   7        892.89       1043.03        13.28 o                         
  -8   1   7       1386.98       1492.37        17.37 o                         
  -7   1   7       4730.53       4637.29        46.13 o                         
  -6   1   7         76.90         82.50         2.75 o                         
  -5   1   7       2705.06       2592.04        28.68 o                         
  -4   1   7       1286.29       1325.18        13.72 o                         
  -3   1   7        833.33       1036.54         9.33 o                         
  -2   1   7        150.97        112.96         2.24 o                         
  -1   1   7         98.74         87.17         1.75 o                         
   0   1   7       1152.27       1213.12        10.21 o                         
   1   1   7         82.05        140.47         2.27 o                         
   2   1   7       1490.02       1807.80        15.51 o                         
   3   1   7       1160.84       1155.91        13.74 o                         
   4   1   7       1027.83       1081.47        13.48 o                         
   5   1   7       4867.65       4955.34        49.09 o                         
   6   1   7         57.92         63.36         2.23 o                         
   7   1   7        145.77        165.59         6.53 o                         
   8   1   7          9.09         16.42         1.74 o                         
   9   1   7       1427.78       1380.41        15.40 o                         
  10   1   7         46.21         44.05         2.12 o                         
  11   1   7       2578.82       2522.74        29.93 o                         
  12   1   7        591.73        580.89         8.63 o                         
  13   1   7        311.96        330.56         6.35 o                         
  14   1   7         26.27         24.16         2.49 o                         
  15   1   7         64.72         63.63         4.16 o                         
  16   1   7          5.02          3.29         2.77 o                         
  17   1   7          0.31         -2.19         3.44 o                         
  18   1   7          0.57          0.51         4.29 o                         
 -22   2   7        145.90        151.55         7.76 o                         
 -21   2   7          0.37          1.73         2.98 o                         
 -20   2   7        451.65        487.77        11.88 o                         
 -19   2   7         23.83         15.16         3.25 o                         
 -18   2   7        128.04        115.65         5.92 o                         
 -17   2   7        298.62        279.61         7.11 o                         
 -16   2   7        665.95        610.00        10.95 o                         
 -15   2   7        222.14        259.64         6.80 o                         
 -14   2   7       2274.96       2408.11        32.92 o                         
 -13   2   7        272.37        295.40         6.67 o                         
 -12   2   7       2487.70       2508.46        27.90 o                         
 -11   2   7          0.17          0.03         1.68 o                         
 -10   2   7        456.32        452.50         7.83 o                         
  -9   2   7        335.21        324.68         5.84 o                         
  -8   2   7         28.15         25.40         3.12 o                         
  -7   2   7       1245.00       1371.40        14.84 o                         
  -6   2   7       2374.59       2236.98        21.95 o                         
  -5   2   7        124.88        140.13         3.43 o                         
  -4   2   7       5508.45       5305.52        42.95 o                         
  -3   2   7          4.71          4.72         0.97 o                         
  -2   2   7        183.29        227.04         3.85 o                         
  -1   2   7        351.59        379.82         4.55 o                         
   0   2   7        481.00        485.51         5.98 o                         
   1   2   7       1786.56       1844.44        16.22 o                         
   2   2   7       7569.27       7418.09        63.57 o                         
   3   2   7        690.19        716.39         7.36 o                         
   4   2   7       4852.96       4616.81        34.15 o                         
   5   2   7          8.94          7.65         0.80 o                         
   6   2   7       1415.46       1492.87        17.06 o                         
   7   2   7          0.58          3.27         1.28 o                         
   8   2   7         40.35         52.81         2.63 o                         
   9   2   7         27.50         25.12         1.67 o                         
  10   2   7        417.50        430.30         6.77 o                         
  11   2   7         16.29         20.43         1.81 o                         
  12   2   7       1217.51       1192.43        15.08 o                         
  13   2   7          3.50         -1.32         1.89 o                         
  14   2   7        122.76        133.01         4.98 o                         
  15   2   7          0.01          1.26         2.59 o                         
  16   2   7         37.84         36.58         4.90 o                         
  17   2   7          8.00          7.88         5.82 o                         
  18   2   7        292.38        321.44        16.05 o                         
 -22   3   7        114.79         95.98        10.16 o                         
 -21   3   7        445.84        447.00        14.19 o                         
 -20   3   7          8.11          4.35         3.05 o                         
 -19   3   7        283.19        279.84         7.41 o                         
 -18   3   7        334.26        377.93         9.47 o                         
 -17   3   7         51.06         45.30         4.28 o                         
 -16   3   7        650.53        645.42        13.44 o                         
 -15   3   7        614.09        580.52         9.24 o                         
 -14   3   7         53.81         45.16         3.01 o                         
 -13   3   7          6.23          8.29         2.07 o                         
 -12   3   7          2.23          1.35         1.50 o                         
 -11   3   7          0.07          2.05         1.35 o                         
 -10   3   7          4.00          2.38         1.36 o                         
  -9   3   7        332.93        344.06         6.38 o                         
  -8   3   7       3429.09       3452.55        29.63 o                         
  -7   3   7        120.24        106.88         3.08 o                         
  -6   3   7        904.27        928.69        10.05 o                         
  -5   3   7       1288.70       1316.23        12.07 o                         
  -4   3   7        207.90        202.49         3.50 o                         
  -3   3   7       2552.09       2640.76        19.80 o                         
  -2   3   7        289.32        394.96         5.18 o                         
  -1   3   7        290.70        260.91         3.93 o                         
   0   3   7       2545.70       2513.54        20.20 o                         
   1   3   7       7681.30       7811.44        61.92 o                         
   2   3   7        721.85        798.09         6.60 o                         
   3   3   7        109.57        120.67         2.64 o                         
   4   3   7        289.98        290.99         4.56 o                         
   5   3   7         96.65         95.56         2.27 o                         
   6   3   7        640.18        645.95         6.85 o                         
   7   3   7         61.11         53.51         3.03 o                         
   8   3   7         13.95         10.21         1.21 o                         
   9   3   7          7.74          5.24         1.20 o                         
  10   3   7         75.22         78.68         3.54 o                         
  11   3   7          1.80          4.24         1.75 o                         
  12   3   7        163.54        152.16         7.30 o                         
  13   3   7       1047.06       1036.74        13.53 o                         
  14   3   7        926.29        940.50        13.99 o                         
  15   3   7         25.73         21.00         3.35 o                         
  16   3   7        183.78        212.80         8.05 o                         
  17   3   7         75.66         92.97         7.96 o                         
 -21   4   7          0.82         -9.24        13.13 o                         
 -20   4   7         25.38         21.42         3.41 o                         
 -19   4   7        135.24        149.27         6.32 o                         
 -18   4   7         12.95          9.22         2.57 o                         
 -17   4   7        483.06        541.61         8.75 o                         
 -16   4   7         94.48         70.66         4.18 o                         
 -15   4   7         18.29         18.58         2.53 o                         
 -14   4   7        704.63        747.56        11.85 o                         
 -13   4   7         67.35         70.97         3.98 o                         
 -12   4   7         56.96         53.86         3.33 o                         
 -11   4   7       1948.90       1958.02        19.60 o                         
 -10   4   7        155.02        161.04         4.47 o                         
  -9   4   7        101.11         87.45         3.43 o                         
  -8   4   7        131.87        110.60         4.14 o                         
  -7   4   7        474.36        397.22         6.26 o                         
  -6   4   7        215.91        200.91         5.44 o                         
  -5   4   7         31.86         25.91         1.50 o                         
  -4   4   7        412.39        421.34         5.19 o                         
  -3   4   7         39.95         34.51         1.72 o                         
  -2   4   7        690.67        760.87        13.05 o                         
  -1   4   7       3866.94       3964.80        29.17 o                         
   0   4   7        161.15        176.71         3.28 o                         
   1   4   7        147.02        183.36         3.52 o                         
   2   4   7          0.04          1.71         0.99 o                         
   3   4   7         30.55         27.29         2.23 o                         
   4   4   7        160.26        143.13         2.83 o                         
   5   4   7        144.21        138.49         2.82 o                         
   6   4   7        168.65        159.94         3.42 o                         
   7   4   7        628.25        635.79         7.76 o                         
   8   4   7        132.08        129.55         4.10 o                         
   9   4   7        692.63        705.07         8.59 o                         
  10   4   7         15.79         15.78         2.50 o                         
  11   4   7          7.38         12.01         2.79 o                         
  12   4   7         29.86         25.21         2.86 o                         
  13   4   7        512.85        536.23        10.45 o                         
  14   4   7        208.74        227.39         7.99 o                         
  15   4   7        609.81        594.03        14.68 o                         
  16   4   7         91.30        104.15         6.65 o                         
 -19   5   7        131.94        151.84        10.21 o                         
 -18   5   7         22.66         24.49         3.95 o                         
 -17   5   7          1.34         -1.45         3.15 o                         
 -16   5   7          7.90          8.02         2.66 o                         
 -15   5   7        293.22        263.62        10.40 o                         
 -14   5   7         15.93         16.84         2.67 o                         
 -13   5   7         21.73         14.83         3.48 o                         
 -12   5   7         95.38         96.96         4.47 o                         
 -11   5   7        225.71        223.92         5.81 o                         
 -10   5   7       2058.58       2081.88        22.46 o                         
  -9   5   7         26.78         27.29         2.53 o                         
  -8   5   7         20.99         20.79         1.91 o                         
  -7   5   7        312.13        315.69         5.27 o                         
  -6   5   7         92.25         96.11         3.24 o                         
  -5   5   7       1308.70       1337.37        11.85 o                         
  -4   5   7        164.26        158.90         3.48 o                         
  -3   5   7       1383.17       1448.35        12.25 o                         
  -2   5   7        955.13        988.62        10.99 o                         
  -1   5   7          3.47          5.36         1.54 o                         
   0   5   7         46.25         40.65         2.95 o                         
   1   5   7        804.87        865.98         8.81 o                         
   2   5   7          4.83          6.78         1.19 o                         
   3   5   7        285.92        264.19         4.65 o                         
   4   5   7          0.01          0.60         1.57 o                         
   5   5   7        237.12        273.30         5.84 o                         
   6   5   7         11.97          6.76         1.69 o                         
   7   5   7        155.77        159.03         4.40 o                         
   8   5   7        789.82        807.00        10.17 o                         
   9   5   7        148.20        153.02         4.21 o                         
  10   5   7          0.01         -2.35         2.35 o                         
  11   5   7        170.44        172.50         7.16 o                         
  12   5   7         97.48        100.23         5.38 o                         
  13   5   7       1021.07       1070.19        16.73 o                         
  14   5   7          0.11         -2.69         4.01 o                         
  15   5   7         40.52         37.25         5.71 o                         
 -18   6   7         19.01         18.30         5.45 o                         
 -17   6   7        261.23        275.66        13.46 o                         
 -16   6   7         44.72         44.17         4.60 o                         
 -15   6   7        116.44        125.77         6.48 o                         
 -14   6   7          1.00         -2.01         2.82 o                         
 -13   6   7        191.87        181.78         6.05 o                         
 -12   6   7        313.44        311.06         6.96 o                         
 -11   6   7         75.81         76.79         4.43 o                         
 -10   6   7          5.65          3.49         2.39 o                         
  -9   6   7         15.80         12.19         2.50 o                         
  -8   6   7          2.09         -0.30         1.81 o                         
  -7   6   7          6.61          3.47         1.84 o                         
  -6   6   7        355.55        371.54         6.11 o                         
  -5   6   7        491.48        485.43         8.26 o                         
  -4   6   7         21.46         20.20         2.09 o                         
  -3   6   7         69.69         55.91         3.60 o                         
  -2   6   7         71.94         80.91         3.89 o                         
  -1   6   7        331.70        342.12         6.25 o                         
   0   6   7         17.83         14.17         1.43 o                         
   1   6   7         55.30         50.00         2.27 o                         
   2   6   7         62.37         58.74         4.11 o                         
   3   6   7          8.90         10.39         1.59 o                         
   4   6   7        544.27        553.93         8.66 o                         
   5   6   7         19.44         17.86         2.28 o                         
   6   6   7        361.33        354.29         6.54 o                         
   7   6   7         45.05         53.81         4.20 o                         
   8   6   7          1.76          4.53         2.39 o                         
   9   6   7        451.79        460.34         8.29 o                         
  10   6   7         70.53         69.40         4.90 o                         
  11   6   7         42.45         36.97         3.73 o                         
  12   6   7         21.75         16.41         4.73 o                         
  13   6   7         62.60         54.53         8.07 o                         
 -15   7   7          5.39          6.19         3.81 o                         
 -14   7   7        306.50        297.74         8.77 o                         
 -13   7   7         47.02         35.42         4.31 o                         
 -12   7   7         30.07         25.24         3.47 o                         
 -11   7   7        229.93        241.06         7.52 o                         
 -10   7   7        829.12        887.51        13.90 o                         
  -9   7   7         82.88         76.14         3.96 o                         
  -8   7   7        639.53        667.32        10.04 o                         
  -7   7   7        237.51        235.59         6.06 o                         
  -6   7   7        241.10        249.40         6.06 o                         
  -5   7   7         53.77         49.99         2.84 o                         
  -4   7   7        182.19        180.45         5.46 o                         
  -3   7   7         66.86         59.32         4.02 o                         
  -2   7   7        942.17        964.14        12.33 o                         
  -1   7   7         78.50         88.94         3.80 o                         
   0   7   7        660.24        646.46        12.64 o                         
   1   7   7        129.42        135.22         3.69 o                         
   2   7   7        460.35        471.77         6.55 o                         
   3   7   7         47.91         52.19         3.29 o                         
   4   7   7          3.35          5.10         1.43 o                         
   5   7   7        127.13        129.60         5.04 o                         
   6   7   7        171.20        187.38         6.16 o                         
   7   7   7         42.35         38.61         3.59 o                         
   8   7   7       1035.34       1085.12        14.86 o                         
   9   7   7        199.94        203.54        10.24 o                         
  10   7   7        286.80        288.55        10.36 o                         
  11   7   7         14.24          7.56         5.59 o                         
 -12   8   7          7.44         11.48         5.11 o                         
 -11   8   7         49.41         55.17         5.91 o                         
 -10   8   7         56.46         53.47         7.92 o                         
  -9   8   7        231.53        255.84         8.99 o                         
  -8   8   7          4.96          4.92         3.90 o                         
  -7   8   7        270.42        277.19         8.20 o                         
  -6   8   7          4.89          2.44         3.30 o                         
  -5   8   7        203.92        199.46         7.03 o                         
  -4   8   7         30.34         31.01         3.29 o                         
  -3   8   7        148.49        161.03         8.81 o                         
  -2   8   7         55.95         48.98         3.77 o                         
  -1   8   7        786.82        850.44        10.46 o                         
   0   8   7        305.01        308.11         6.10 o                         
   1   8   7         68.35         61.29         3.58 o                         
   2   8   7          6.84          6.58         2.28 o                         
   3   8   7         15.58          8.86         2.23 o                         
   4   8   7        157.33        147.22         6.28 o                         
   5   8   7        343.56        343.38         8.52 o                         
   6   8   7          2.52         -0.44         4.26 o                         
   7   8   7        429.47        430.51        12.49 o                         
  -6   9   7         13.65         12.45         5.30 o                         
  -5   9   7         10.94          9.95         5.13 o                         
  -4   9   7         47.41         33.32         5.21 o                         
  -3   9   7         31.97         25.54         4.75 o                         
  -2   9   7         14.21          7.59         6.11 o                         
  -1   9   7         20.44         14.45         4.50 o                         
   0   9   7         74.91         71.41         6.05 o                         
   1   9   7        121.65        118.84        10.25 o                         
 -23   0   8         93.07         91.42        15.56 o                         
 -22   0   8        127.66        112.82        15.56 o                         
 -21   0   8         23.57         23.83        10.21 o                         
 -20   0   8        125.32        123.74        12.40 o                         
 -19   0   8        737.52        756.26        17.40 o                         
 -18   0   8          4.94          7.78         3.31 o                         
 -17   0   8         47.11         85.59         7.78 o                         
 -16   0   8          1.15          1.68         3.40 o                         
 -15   0   8       1904.11       1924.74        43.28 o                         
 -14   0   8        171.84        159.86         7.24 o                         
 -13   0   8         82.79         83.56        12.40 o                         
 -12   0   8          5.78          1.95         3.40 o                         
 -11   0   8       2813.45       2857.68        43.63 o                         
 -10   0   8        653.16        753.23        15.43 o                         
  -9   0   8       7617.38       7686.54       105.38 o                         
  -8   0   8        928.48       1067.48        19.25 o                         
  -7   0   8         42.87         59.19         4.08 o                         
  -6   0   8       5548.39       6306.19        71.03 o                         
  -5   0   8       5201.07       5544.00        62.79 o                         
  -4   0   8       1198.30       1279.77        17.30 o                         
  -3   0   8       1334.83       1277.70        17.03 o                         
  -2   0   8       1931.83       2171.43        22.85 o                         
  -1   0   8       7173.90       6971.09        66.49 o                         
   0   0   8       3756.47       3807.48        37.35 o                         
   1   0   8       1454.76       1475.53        18.88 o                         
   2   0   8       1165.92       1232.82        16.24 o                         
   3   0   8          4.48          4.10         1.15 o                         
   4   0   8        257.44        292.09         8.18 o                         
   5   0   8       5166.69       5162.20        57.95 o                         
   6   0   8          0.02          6.02         2.22 o                         
   7   0   8       3146.33       3008.20        65.65 o                         
   8   0   8       1511.90       1549.88        27.23 o                         
   9   0   8       3681.14       3615.39        97.74 o                         
  10   0   8         63.65         71.25        10.70 o                         
  11   0   8        317.93        318.24         7.83 o                         
  12   0   8         31.14         21.46         2.73 o                         
  13   0   8         29.88         28.02         3.89 o                         
  14   0   8        223.46        225.24         8.01 o                         
  15   0   8       1556.84       1549.10        27.44 o                         
  16   0   8        295.48        288.37        11.67 o                         
  17   0   8        375.24        345.27        14.10 o                         
 -23   1   8         27.67         33.43         5.63 o                         
 -22   1   8         85.66         85.99         5.73 o                         
 -21   1   8        350.66        357.86        13.86 o                         
 -20   1   8         23.68         31.02         4.72 o                         
 -19   1   8        137.89        112.23         6.72 o                         
 -18   1   8        463.28        466.46         9.40 o                         
 -17   1   8          1.76          6.52         2.29 o                         
 -16   1   8        246.82        273.32         7.23 o                         
 -15   1   8         12.42         11.00         2.37 o                         
 -14   1   8         87.09         92.53         4.28 o                         
 -13   1   8        246.97        239.18         5.98 o                         
 -12   1   8        245.69        224.87         8.42 o                         
 -11   1   8        283.78        293.58         6.40 o                         
 -10   1   8        823.55        787.67        11.25 o                         
  -9   1   8        640.11        655.03        10.18 o                         
  -8   1   8       1329.20       1344.52        16.27 o                         
  -7   1   8        353.45        366.90         6.01 o                         
  -6   1   8        584.40        585.41         7.88 o                         
  -5   1   8        162.92        156.02         3.66 o                         
  -4   1   8          1.03          0.44         0.81 o                         
  -3   1   8       1662.49       1783.07        14.81 o                         
  -2   1   8         84.33         48.52         1.75 o                         
  -1   1   8        238.71        280.76         3.34 o                         
   0   1   8       1780.63       1729.04        14.10 o                         
   1   1   8          0.11          1.04         0.67 o                         
   2   1   8        112.26        102.72         2.34 o                         
   3   1   8        149.07        141.21         2.60 o                         
   4   1   8        504.12        535.37         8.26 o                         
   5   1   8        118.62        117.27         3.88 o                         
   6   1   8        263.16        244.29         4.64 o                         
   7   1   8          1.21          0.28         1.07 o                         
   8   1   8        781.80        815.16        11.25 o                         
   9   1   8         59.51         58.84         1.97 o                         
  10   1   8         13.21         10.69         1.62 o                         
  11   1   8         32.09         29.07         2.20 o                         
  12   1   8        577.35        539.67         8.19 o                         
  13   1   8        172.19        162.29         4.91 o                         
  14   1   8        483.39        473.80         8.35 o                         
  15   1   8         36.34         41.10         3.18 o                         
  16   1   8        601.19        598.42        14.28 o                         
  17   1   8        223.34        237.31         8.94 o                         
 -22   2   8        221.01        243.92         9.12 o                         
 -21   2   8         19.11          8.65         3.33 o                         
 -20   2   8        143.94        127.90         9.55 o                         
 -19   2   8         15.31         14.79         3.29 o                         
 -18   2   8        165.75        148.07         6.69 o                         
 -17   2   8          4.79          1.35         2.30 o                         
 -16   2   8         17.58          7.08         2.28 o                         
 -15   2   8        293.74        285.17         7.03 o                         
 -14   2   8        343.14        333.12        16.50 o                         
 -13   2   8        375.00        393.70         7.92 o                         
 -12   2   8         57.90         39.92         2.98 o                         
 -11   2   8        492.74        493.19         9.98 o                         
 -10   2   8         13.06         29.56         2.88 o                         
  -9   2   8        114.29        114.03         3.70 o                         
  -8   2   8         29.05         30.15         2.15 o                         
  -7   2   8        150.36        180.91         4.33 o                         
  -6   2   8         46.32         92.72         3.18 o                         
  -5   2   8         49.33         58.24         2.67 o                         
  -4   2   8        364.39        329.34         4.50 o                         
  -3   2   8        128.68        132.82         2.67 o                         
  -2   2   8       4625.93       5033.68        34.90 o                         
  -1   2   8       1550.89       1727.33        14.44 o                         
   0   2   8        518.70        616.34         8.12 o                         
   1   2   8        673.09        712.44         7.67 o                         
   2   2   8        210.13        178.48         3.49 o                         
   3   2   8        108.63         92.15         2.64 o                         
   4   2   8       1149.06       1159.28        10.11 o                         
   5   2   8        211.51        241.38         5.38 o                         
   6   2   8        271.93        302.50         5.45 o                         
   7   2   8         15.12         12.34         1.65 o                         
   8   2   8        522.41        522.79         7.82 o                         
   9   2   8        488.76        476.28         7.61 o                         
  10   2   8         11.16         15.40         2.36 o                         
  11   2   8        272.40        285.64         5.13 o                         
  12   2   8          1.57          5.14         3.03 o                         
  13   2   8        164.91        155.75         5.05 o                         
  14   2   8         60.29         71.49         4.77 o                         
  15   2   8         38.27         31.71         3.37 o                         
  16   2   8         52.38         46.80         4.21 o                         
  17   2   8          0.06         -3.89         5.35 o                         
 -22   3   8         32.50         24.80         6.81 o                         
 -21   3   8          4.20          3.02         3.62 o                         
 -20   3   8         62.07         64.50         4.96 o                         
 -19   3   8         26.09         31.50         3.49 o                         
 -18   3   8        543.91        560.05         9.92 o                         
 -17   3   8         43.03         38.06         4.42 o                         
 -16   3   8        561.84        593.62        11.43 o                         
 -15   3   8        330.38        327.56         7.07 o                         
 -14   3   8        216.15        234.26         5.89 o                         
 -13   3   8         21.85         19.33         2.73 o                         
 -12   3   8         79.94         75.68         3.77 o                         
 -11   3   8        345.71        366.46         7.68 o                         
 -10   3   8        265.81        233.99         4.89 o                         
  -9   3   8        966.33       1011.80        11.38 o                         
  -8   3   8        146.52        137.08         3.75 o                         
  -7   3   8          7.63          6.39         1.51 o                         
  -6   3   8        269.62        234.46         5.15 o                         
  -5   3   8        904.33        961.71        10.30 o                         
  -4   3   8         24.35         22.63         1.36 o                         
  -3   3   8        151.85        187.13         3.61 o                         
  -2   3   8          2.72          0.53         0.93 o                         
  -1   3   8        273.02        268.38         5.39 o                         
   0   3   8       5375.35       5245.57        41.52 o                         
   1   3   8          5.48          4.45         1.17 o                         
   2   3   8        376.08        394.38        12.11 o                         
   3   3   8       2918.45       3049.72        23.87 o                         
   4   3   8          2.44          3.84         0.90 o                         
   5   3   8       1379.31       1406.80        12.44 o                         
   6   3   8        113.14         96.82         4.36 o                         
   7   3   8        473.40        446.35         5.44 o                         
   8   3   8        543.57        545.72         6.29 o                         
   9   3   8         30.52         25.64         1.69 o                         
  10   3   8         80.95         76.30         3.30 o                         
  11   3   8         14.83         11.93         2.13 o                         
  12   3   8        456.34        458.77         8.17 o                         
  13   3   8        322.11        302.34         8.63 o                         
  14   3   8        328.61        352.39         9.05 o                         
  15   3   8         91.16        101.84         8.77 o                         
  16   3   8        241.42        222.85         9.00 o                         
 -21   4   8          0.01          8.17         6.32 o                         
 -20   4   8         36.94         30.58         4.03 o                         
 -19   4   8        263.10        284.91         7.36 o                         
 -18   4   8         16.57         11.53         2.76 o                         
 -17   4   8        313.41        335.84        12.35 o                         
 -16   4   8        177.95        175.29         6.45 o                         
 -15   4   8         88.89         98.43         5.43 o                         
 -14   4   8        806.43        834.51        12.85 o                         
 -13   4   8         65.80         50.41         3.10 o                         
 -12   4   8         41.39         37.42         3.12 o                         
 -11   4   8         18.88         14.08         2.87 o                         
 -10   4   8        128.77        110.70         4.03 o                         
  -9   4   8       1126.77       1149.83        15.84 o                         
  -8   4   8          2.89          5.82         1.51 o                         
  -7   4   8          8.06         10.36         1.59 o                         
  -6   4   8        105.45         83.85         2.92 o                         
  -5   4   8          6.76          7.90         1.27 o                         
  -4   4   8        169.06        158.18         3.21 o                         
  -3   4   8         30.52         22.26         1.47 o                         
  -2   4   8       1508.63       1642.37        14.84 o                         
  -1   4   8       1576.33       1538.27        16.90 o                         
   0   4   8        834.93        873.40         8.86 o                         
   1   4   8          2.47          7.98         1.05 o                         
   2   4   8        835.01        840.87        11.33 o                         
   3   4   8         54.34         68.37         2.85 o                         
   4   4   8        132.98        130.03         2.96 o                         
   5   4   8        504.49        483.04         5.56 o                         
   6   4   8        178.38        211.06         5.04 o                         
   7   4   8       1591.88       1601.73        15.35 o                         
   8   4   8        374.11        368.62         5.72 o                         
   9   4   8        518.98        522.53         7.21 o                         
  10   4   8         23.76         28.15         2.74 o                         
  11   4   8          4.34          2.82         2.30 o                         
  12   4   8          7.70         10.62         2.76 o                         
  13   4   8         27.58         23.66         3.64 o                         
  14   4   8          4.29          1.83         3.58 o                         
  15   4   8        133.62        146.96         7.45 o                         
 -19   5   8        373.68        379.37        11.58 o                         
 -18   5   8         87.84         89.87         6.62 o                         
 -17   5   8         51.40         56.94         4.61 o                         
 -16   5   8         27.98         28.47         3.45 o                         
 -15   5   8        797.93        814.77        11.84 o                         
 -14   5   8         98.40         94.63         4.23 o                         
 -13   5   8        778.67        790.77        10.29 o                         
 -12   5   8         47.69         44.67         3.31 o                         
 -11   5   8        130.85        119.79         6.74 o                         
 -10   5   8         11.63          8.62         2.19 o                         
  -9   5   8        257.50        277.91        16.46 o                         
  -8   5   8          0.63         -1.49         1.49 o                         
  -7   5   8        295.34        292.47         5.36 o                         
  -6   5   8        319.56        332.55         5.34 o                         
  -5   5   8       4926.03       5041.42        42.60 o                         
  -4   5   8        867.91        816.97         8.25 o                         
  -3   5   8       1415.29       1454.73        13.44 o                         
  -2   5   8        646.78        663.88         7.86 o                         
  -1   5   8        365.32        385.58         5.68 o                         
   0   5   8        198.50        207.19         3.98 o                         
   1   5   8          9.33          9.36         1.31 o                         
   2   5   8          0.39         -1.08         1.70 o                         
   3   5   8       4182.34       4262.76       128.75 o                         
   4   5   8        314.26        288.94         5.39 o                         
   5   5   8        504.17        538.08         6.50 o                         
   6   5   8          0.28          1.45         1.37 o                         
   7   5   8         70.37         66.92         4.05 o                         
   8   5   8         26.71         22.96         2.03 o                         
   9   5   8        241.92        245.94         5.14 o                         
  10   5   8          1.89          2.05         2.12 o                         
  11   5   8        900.36        937.72        15.48 o                         
  12   5   8          0.31         -0.84         3.22 o                         
  13   5   8        255.43        252.41         9.14 o                         
  14   5   8         57.61         51.53         5.83 o                         
 -17   6   8          0.14          5.37         3.67 o                         
 -16   6   8         38.52         51.21         4.34 o                         
 -15   6   8         66.16         62.92         4.78 o                         
 -14   6   8        331.80        355.66         8.50 o                         
 -13   6   8          0.31          0.75         2.60 o                         
 -12   6   8        719.69        740.87        10.59 o                         
 -11   6   8         36.23         39.19         3.53 o                         
 -10   6   8        221.86        231.18         7.88 o                         
  -9   6   8        111.31        116.73         5.59 o                         
  -8   6   8        176.54        173.71         5.04 o                         
  -7   6   8         35.67         37.13         2.66 o                         
  -6   6   8       1172.79       1222.00        13.00 o                         
  -5   6   8          1.99          0.59         1.64 o                         
  -4   6   8        220.52        195.34         4.37 o                         
  -3   6   8        453.17        500.03         7.71 o                         
  -2   6   8        592.29        591.76         8.22 o                         
  -1   6   8        469.42        462.57        13.47 o                         
   0   6   8          0.45          5.95         1.63 o                         
   1   6   8        185.34        168.52         4.16 o                         
   2   6   8          2.19          4.50         1.50 o                         
   3   6   8         65.85         54.07         4.10 o                         
   4   6   8        473.26        499.72         6.93 o                         
   5   6   8          7.86         10.50         1.55 o                         
   6   6   8          6.49          5.35         2.48 o                         
   7   6   8        497.64        488.11         6.91 o                         
   8   6   8         84.15         81.26         3.61 o                         
   9   6   8        475.88        485.55         7.58 o                         
  10   6   8        405.88        411.06         8.41 o                         
  11   6   8        105.19        100.26         6.37 o                         
  12   6   8        492.88        505.87        12.30 o                         
 -15   7   8          5.82          5.42         4.54 o                         
 -14   7   8          0.77          4.55         4.13 o                         
 -13   7   8         41.31         44.79         4.33 o                         
 -12   7   8          6.94          5.71         3.42 o                         
 -11   7   8         10.78         10.18         3.27 o                         
 -10   7   8         16.62         14.52         3.20 o                         
  -9   7   8        185.26        175.18         6.22 o                         
  -8   7   8        100.41         97.04         4.35 o                         
  -7   7   8         21.90         22.63         2.91 o                         
  -6   7   8         41.07         32.91         2.82 o                         
  -5   7   8        391.54        390.53         6.54 o                         
  -4   7   8        416.71        408.29         6.50 o                         
  -3   7   8        184.23        186.69         5.49 o                         
  -2   7   8        101.16         98.74         4.29 o                         
  -1   7   8         25.50         21.46         2.58 o                         
   0   7   8         22.86         20.09         2.67 o                         
   1   7   8         28.91         27.27         2.57 o                         
   2   7   8          4.55          3.10         1.89 o                         
   3   7   8         34.40         31.31         3.68 o                         
   4   7   8         11.15         10.62         5.62 o                         
   5   7   8          0.04         -1.13         2.25 o                         
   6   7   8        105.86         95.40         3.86 o                         
   7   7   8          4.86          1.97         2.37 o                         
   8   7   8          4.49          3.67         3.30 o                         
   9   7   8          8.48          6.10         4.05 o                         
  10   7   8         20.27         16.57         5.59 o                         
 -12   8   8        627.79        635.64        16.49 o                         
 -11   8   8          0.03         10.40         5.97 o                         
 -10   8   8        235.51        223.29        17.06 o                         
  -9   8   8        184.52        176.53         8.10 o                         
  -8   8   8         22.82         24.48         5.25 o                         
  -7   8   8         74.97         61.65         4.66 o                         
  -6   8   8        328.32        337.57        16.02 o                         
  -5   8   8          0.12          4.94         3.07 o                         
  -4   8   8        138.24        123.06        11.87 o                         
  -3   8   8         11.73          9.12         3.52 o                         
  -2   8   8        340.14        340.80         9.43 o                         
  -1   8   8        329.74        327.93         7.96 o                         
   0   8   8        105.57        107.30         5.19 o                         
   1   8   8       1058.63       1082.29        16.02 o                         
   2   8   8        538.74        561.66        12.84 o                         
   3   8   8         30.11         21.05         5.17 o                         
   4   8   8         43.45         48.25         6.85 o                         
   5   8   8         27.71         25.25         7.44 o                         
   6   8   8        358.37        365.20        12.96 o                         
  -4   9   8          9.58          2.43         7.78 o                         
  -3   9   8         86.76         86.21         6.85 o                         
  -2   9   8          8.37          8.67         5.85 o                         
 -22   1   9         20.67         23.61         3.93 o                         
 -21   1   9        382.85        392.96        12.73 o                         
 -20   1   9          1.27          0.82         3.86 o                         
 -19   1   9        620.81        675.08        45.47 o                         
 -18   1   9          8.16          6.76         7.44 o                         
 -17   1   9        163.00        152.76         6.32 o                         
 -16   1   9         87.15         85.25         4.68 o                         
 -15   1   9        728.22        742.15        11.88 o                         
 -14   1   9        913.58        918.18        29.83 o                         
 -13   1   9       3078.81       3203.82        34.83 o                         
 -12   1   9         20.61         30.55         2.64 o                         
 -11   1   9       1583.64       1598.35        27.80 o                         
 -10   1   9         22.67         35.48         2.61 o                         
  -9   1   9         93.81        136.84         4.06 o                         
  -8   1   9       2119.06       2359.74        24.63 o                         
  -7   1   9       1549.76       1512.74        26.59 o                         
  -6   1   9        350.59        346.57         5.91 o                         
  -5   1   9       8904.54       8878.92        69.58 o                         
  -4   1   9         89.24        126.31         2.93 o                         
  -3   1   9        813.67        710.35         7.40 o                         
  -2   1   9        222.61        251.53         3.76 o                         
  -1   1   9       2480.76       2625.67        19.16 o                         
   0   1   9        500.32        593.18         6.24 o                         
   1   1   9       2350.98       2303.31        19.86 o                         
   2   1   9         54.23         73.08         2.46 o                         
   3   1   9       3050.43       3043.84        25.47 o                         
   4   1   9        226.78        220.67         4.04 o                         
   5   1   9         93.22         87.79         3.70 o                         
   6   1   9        212.15        195.39         5.43 o                         
   7   1   9          6.18          5.94         1.34 o                         
   8   1   9       1571.58       1554.36        16.52 o                         
   9   1   9          0.24          0.74         1.09 o                         
  10   1   9        827.52        823.95        10.56 o                         
  11   1   9         20.68         19.69         1.82 o                         
  12   1   9         52.11         41.25         3.58 o                         
  13   1   9        241.11        252.56         8.35 o                         
  14   1   9         39.20         42.48         3.30 o                         
  15   1   9          1.12          2.15         2.48 o                         
  16   1   9         20.86         20.22         4.86 o                         
  17   1   9        169.82        171.17        11.67 o                         
 -22   2   9        727.72        711.67        14.51 o                         
 -21   2   9         81.03         67.88         6.19 o                         
 -20   2   9       1076.16       1128.24        24.29 o                         
 -19   2   9          0.68         -2.60         2.68 o                         
 -18   2   9        169.77        177.57         8.19 o                         
 -17   2   9          6.37          5.09         4.87 o                         
 -16   2   9        189.66        196.81        10.74 o                         
 -15   2   9          1.66         -0.55         2.11 o                         
 -14   2   9       1181.33       1236.94        16.82 o                         
 -13   2   9        920.47        923.84        13.63 o                         
 -12   2   9       3498.45       3611.12        38.60 o                         
 -11   2   9        931.67        942.03        12.30 o                         
 -10   2   9       1040.91       1010.71        12.82 o                         
  -9   2   9       3228.75       3219.95        61.35 o                         
  -8   2   9       1656.06       1792.14        19.10 o                         
  -7   2   9        263.96        277.29         5.53 o                         
  -6   2   9       2292.18       2218.00        22.34 o                         
  -5   2   9       1048.96       1118.91        11.50 o                         
  -4   2   9       4782.35       4778.75        36.23 o                         
  -3   2   9          0.05          0.91         0.84 o                         
  -2   2   9         21.25         38.29         1.92 o                         
  -1   2   9        771.02        890.82         7.65 o                         
   0   2   9        929.33        933.40        11.07 o                         
   1   2   9        456.94        440.54         5.64 o                         
   2   2   9       1931.32       1884.65        18.74 o                         
   3   2   9       1169.29       1232.35        13.33 o                         
   4   2   9       2149.74       2094.71        22.43 o                         
   5   2   9       1746.83       1670.84        13.93 o                         
   6   2   9        183.40        181.91         5.79 o                         
   7   2   9        349.12        371.47         6.53 o                         
   8   2   9        809.29        747.94        10.16 o                         
   9   2   9          1.32          3.64         1.87 o                         
  10   2   9       1585.88       1593.32        17.89 o                         
  11   2   9          9.48          7.63         1.74 o                         
  12   2   9        978.11       1011.79        12.35 o                         
  13   2   9          0.06         -2.74         2.74 o                         
  14   2   9        420.67        429.02         8.30 o                         
  15   2   9         25.61         18.11         3.22 o                         
  16   2   9        135.68        114.04         8.54 o                         
 -21   3   9        163.57        116.44        10.70 o                         
 -20   3   9        144.77        136.87         8.87 o                         
 -19   3   9         10.38          8.01         3.82 o                         
 -18   3   9         99.31         98.75         5.87 o                         
 -17   3   9          0.49         -0.69         2.77 o                         
 -16   3   9        551.74        564.34        11.36 o                         
 -15   3   9        427.45        455.51         9.20 o                         
 -14   3   9        101.65         91.31         4.17 o                         
 -13   3   9        302.25        334.83         7.83 o                         
 -12   3   9          1.36          1.88         2.02 o                         
 -11   3   9         61.03         54.25         4.42 o                         
 -10   3   9       2235.30       2144.32        20.44 o                         
  -9   3   9         48.12         40.99         2.53 o                         
  -8   3   9        380.88        376.23         6.01 o                         
  -7   3   9        261.80        261.98         5.45 o                         
  -6   3   9         96.36        105.22         2.95 o                         
  -5   3   9        625.33        560.06         7.02 o                         
  -4   3   9        499.87        503.07         6.40 o                         
  -3   3   9         10.81         22.49         1.57 o                         
  -2   3   9       2576.81       2640.00        21.76 o                         
  -1   3   9        507.27        522.53         6.15 o                         
   0   3   9          0.84          4.59         1.46 o                         
   1   3   9        128.43        112.89         3.62 o                         
   2   3   9        117.03        121.27         3.46 o                         
   3   3   9         17.14         32.78         2.21 o                         
   4   3   9        258.91        251.93         5.02 o                         
   5   3   9       1415.04       1438.48        12.78 o                         
   6   3   9       1277.89       1315.46        11.98 o                         
   7   3   9        134.19        132.62         3.25 o                         
   8   3   9        900.39        902.62         9.06 o                         
   9   3   9        432.60        445.40         8.23 o                         
  10   3   9         10.74         11.78         1.52 o                         
  11   3   9        167.10        166.69         4.76 o                         
  12   3   9        290.36        288.45         6.68 o                         
  13   3   9         12.98         11.34         3.30 o                         
  14   3   9        313.19        261.89         9.62 o                         
  15   3   9       1014.89       1114.02        17.78 o                         
  16   3   9         26.71         31.61        14.10 o                         
 -20   4   9         11.21          2.86         6.52 o                         
 -19   4   9        307.26        296.34        16.46 o                         
 -18   4   9          0.00          0.83         3.53 o                         
 -17   4   9        397.25        377.74        14.04 o                         
 -16   4   9         89.36         79.07         4.84 o                         
 -15   4   9          8.05          7.67         2.75 o                         
 -14   4   9        215.99        212.56         6.95 o                         
 -13   4   9        709.38        734.22        11.79 o                         
 -12   4   9        505.38        509.26        13.99 o                         
 -11   4   9        918.42        896.84        27.76 o                         
 -10   4   9       1152.64       1158.98        16.31 o                         
  -9   4   9       4139.01       4124.51        35.80 o                         
  -8   4   9         67.03         62.62         3.09 o                         
  -7   4   9       2075.32       2080.83        19.86 o                         
  -6   4   9        620.53        644.71         7.75 o                         
  -5   4   9         75.75         62.76         3.24 o                         
  -4   4   9          4.87          7.92         1.47 o                         
  -3   4   9        931.12        955.05        12.25 o                         
  -2   4   9        238.98        252.52         4.28 o                         
  -1   4   9       1339.91       1422.87        12.42 o                         
   0   4   9        586.30        610.09         6.51 o                         
   1   4   9       1328.07       1322.37        14.09 o                         
   2   4   9        134.16        143.60         4.23 o                         
   3   4   9         31.99         31.02         2.32 o                         
   4   4   9       1597.87       1540.73        12.73 o                         
   5   4   9        105.18         93.17         3.44 o                         
   6   4   9         19.10         16.80         1.66 o                         
   7   4   9        517.30        532.35         7.03 o                         
   8   4   9          5.37          6.59         1.52 o                         
   9   4   9        410.26        425.62         6.35 o                         
  10   4   9        229.57        222.88         4.76 o                         
  11   4   9          5.76          2.61         2.57 o                         
  12   4   9        408.92        445.26        13.00 o                         
  13   4   9        286.27        281.00         8.48 o                         
  14   4   9       1164.68       1298.79        18.79 o                         
  15   4   9        179.46        232.24        23.83 o                         
 -19   5   9          3.26          4.45         5.10 o                         
 -18   5   9         92.22        101.10         8.01 o                         
 -17   5   9        133.25        146.06         6.45 o                         
 -16   5   9        121.48         99.28         8.08 o                         
 -15   5   9        548.01        552.59         9.75 o                         
 -14   5   9        149.05        152.68         6.06 o                         
 -13   5   9        850.77        862.79        13.38 o                         
 -12   5   9        168.11        156.70         7.06 o                         
 -11   5   9         61.60         54.62         3.77 o                         
 -10   5   9         61.35         55.43         3.32 o                         
  -9   5   9        418.39        413.86         7.77 o                         
  -8   5   9        292.26        296.34         5.32 o                         
  -7   5   9          1.32          0.47         1.55 o                         
  -6   5   9       1530.81       1537.66        24.70 o                         
  -5   5   9       3068.53       3062.98        32.65 o                         
  -4   5   9         98.17         91.04         4.60 o                         
  -3   5   9        390.72        362.17         6.00 o                         
  -2   5   9         60.02         57.68         2.89 o                         
  -1   5   9         20.77         20.45         2.18 o                         
   0   5   9        468.98        462.80         6.68 o                         
   1   5   9         80.77         76.41         2.49 o                         
   2   5   9         36.38         43.33         3.38 o                         
   3   5   9         68.70         70.14         4.56 o                         
   4   5   9       1382.59       1436.75        16.62 o                         
   5   5   9       1451.57       1462.09        13.15 o                         
   6   5   9        295.57        307.43         4.86 o                         
   7   5   9         11.93         12.29         1.84 o                         
   8   5   9         80.70         78.74         3.32 o                         
   9   5   9         53.74         52.37         2.90 o                         
  10   5   9        426.85        482.24         7.86 o                         
  11   5   9        268.81        293.44         8.43 o                         
  12   5   9          9.47         11.19         3.59 o                         
  13   5   9         68.15         62.97         9.57 o                         
 -17   6   9          0.06         -3.69         5.94 o                         
 -16   6   9        168.75        137.64         6.66 o                         
 -15   6   9         50.43         54.31         4.72 o                         
 -14   6   9         42.25         40.61         4.03 o                         
 -13   6   9        122.76        103.59         5.33 o                         
 -12   6   9         26.51         27.64         2.86 o                         
 -11   6   9        235.88        245.65         6.09 o                         
 -10   6   9          0.99         -1.27         2.12 o                         
  -9   6   9        292.81        307.97         6.87 o                         
  -8   6   9          8.32          7.35         2.27 o                         
  -7   6   9        967.31        967.12        18.65 o                         
  -6   6   9        106.33        106.23         4.49 o                         
  -5   6   9        603.05        611.64         8.07 o                         
  -4   6   9        591.42        618.68         9.21 o                         
  -3   6   9        874.57        902.79        12.43 o                         
  -2   6   9        118.22        125.61         4.48 o                         
  -1   6   9          2.47          3.89         1.80 o                         
   0   6   9          4.10          2.62         1.65 o                         
   1   6   9        290.96        287.89         4.99 o                         
   2   6   9         85.11         74.84         6.46 o                         
   3   6   9         70.96         63.69         8.00 o                         
   4   6   9        137.03        123.15        12.07 o                         
   5   6   9          2.02          1.02         2.49 o                         
   6   6   9         94.62         84.47         2.96 o                         
   7   6   9        153.36        150.49         5.60 o                         
   8   6   9          9.34          9.20         2.55 o                         
   9   6   9        329.23        330.31         6.56 o                         
  10   6   9        522.94        598.83        10.41 o                         
  11   6   9         26.35         23.23         4.63 o                         
 -15   7   9          0.07          0.50         4.83 o                         
 -14   7   9        168.15        161.62        10.09 o                         
 -13   7   9          0.34         -0.96         3.88 o                         
 -12   7   9        178.80        181.01         7.59 o                         
 -11   7   9         13.19         11.28         4.20 o                         
 -10   7   9        342.90        355.49         9.13 o                         
  -9   7   9          2.33          2.47         2.86 o                         
  -8   7   9        459.54        468.21         7.96 o                         
  -7   7   9         79.59         77.58         4.10 o                         
  -6   7   9        112.00        122.29         6.59 o                         
  -5   7   9       1335.28       1312.93        12.82 o                         
  -4   7   9        407.54        430.44        10.01 o                         
  -3   7   9        278.03        272.16         6.38 o                         
  -2   7   9       2914.08       2979.02        32.69 o                         
  -1   7   9         22.64         22.99         2.62 o                         
   0   7   9        716.23        746.69         9.46 o                         
   1   7   9        345.82        348.71         6.59 o                         
   2   7   9         33.16         35.29         3.14 o                         
   3   7   9          2.72          6.58         4.00 o                         
   4   7   9        556.51        568.49        13.00 o                         
   5   7   9        344.47        344.73        10.55 o                         
   6   7   9        814.52        828.13        14.45 o                         
   7   7   9        438.07        469.57        11.15 o                         
   8   7   9        407.36        419.66        10.96 o                         
   9   7   9         40.01         37.13         5.69 o                         
 -11   8   9        185.01        181.21        10.75 o                         
 -10   8   9         97.31         98.52        14.96 o                         
  -9   8   9        251.68        236.33        10.46 o                         
  -8   8   9         65.81         62.90         6.34 o                         
  -7   8   9          0.24          3.02         5.78 o                         
  -6   8   9          9.92          8.99         4.00 o                         
  -5   8   9          2.52          1.53         3.76 o                         
  -4   8   9         30.99         25.79         4.70 o                         
  -3   8   9         35.83         38.65         4.26 o                         
  -2   8   9        353.79        362.63        15.01 o                         
  -1   8   9       1873.89       1970.06        21.09 o                         
   0   8   9        258.66        236.13         8.70 o                         
   1   8   9        748.69        758.90        12.99 o                         
   2   8   9         52.61         53.40         5.97 o                         
   3   8   9          0.42         -4.78         9.72 o                         
   4   8   9          3.79          1.11         4.72 o                         
   5   8   9         26.27         34.27         7.36 o                         
 -22   0  10          0.04          0.88         9.97 o                         
 -21   0  10         81.44         77.36        14.59 o                         
 -20   0  10          3.93         -2.82         4.56 o                         
 -19   0  10       2051.61       2183.94        58.84 o                         
 -18   0  10        313.91        294.69        19.94 o                         
 -16   0  10       1870.48       1926.24        33.86 o                         
 -15   0  10         12.23         19.78         3.96 o                         
 -14   0  10         28.84         26.01         6.32 o                         
 -13   0  10       3362.57       3422.64        79.27 o                         
 -12   0  10        347.79        348.81        13.86 o                         
 -11   0  10        733.72        738.90        16.27 o                         
 -10   0  10        830.60        830.14        46.20 o                         
  -9   0  10       2990.44       2957.51        45.37 o                         
  -8   0  10         30.42         41.81         5.16 o                         
  -7   0  10        381.19        309.42         7.46 o                         
  -6   0  10        627.01        672.52        11.68 o                         
  -5   0  10          2.33          3.46         1.57 o                         
  -4   0  10       1290.41       1435.07        19.65 o                         
  -3   0  10        257.47        178.69         4.42 o                         
  -2   0  10         61.71         89.09         3.44 o                         
  -1   0  10       4048.39       3875.88        38.81 o                         
   0   0  10       1409.00       1422.72        19.16 o                         
   1   0  10        653.72        579.99         9.87 o                         
   2   0  10         89.77         81.69         3.76 o                         
   3   0  10        654.21        554.29         9.63 o                         
   4   0  10          9.02          4.88         1.83 o                         
   5   0  10       3585.59       3597.88        42.59 o                         
   6   0  10       2015.24       1929.57        24.83 o                         
   7   0  10       1077.72        998.84        22.86 o                         
   8   0  10       2872.60       2839.96        42.65 o                         
   9   0  10        109.68        115.74         3.80 o                         
  10   0  10        823.51        801.60        14.87 o                         
  11   0  10         89.85         78.61         4.46 o                         
  12   0  10       1032.63        962.93        28.93 o                         
  13   0  10        239.68        233.71         7.71 o                         
  14   0  10        273.14        266.14        11.91 o                         
  15   0  10        861.49        835.94        20.42 o                         
 -22   1  10          0.22          1.24         4.91 o                         
 -21   1  10         87.22        110.21         6.67 o                         
 -20   1  10        529.48        550.67        11.38 o                         
 -19   1  10        136.70        146.08         8.29 o                         
 -18   1  10       1146.84       1230.47        28.01 o                         
 -17   1  10          9.99         11.27         3.59 o                         
 -16   1  10        110.77        113.50         5.47 o                         
 -15   1  10         53.31         58.04         3.92 o                         
 -14   1  10        110.96        107.42         5.22 o                         
 -13   1  10        508.76        503.97         9.48 o                         
 -12   1  10       3357.46       3428.61        37.04 o                         
 -11   1  10         91.37        102.28         4.47 o                         
 -10   1  10        555.33        525.18         8.32 o                         
  -9   1  10         95.01         84.57         3.68 o                         
  -8   1  10       1145.98       1141.35        16.00 o                         
  -7   1  10        808.77        823.23         9.63 o                         
  -6   1  10          0.00          0.53         1.13 o                         
  -5   1  10         58.30         56.21         2.51 o                         
  -4   1  10        567.63        587.42         6.81 o                         
  -3   1  10        137.70        148.60         3.11 o                         
  -2   1  10       1229.73       1177.61        10.78 o                         
  -1   1  10        334.06        341.03         3.69 o                         
   0   1  10        551.06        529.61         5.93 o                         
   1   1  10        363.93        386.34         5.34 o                         
   2   1  10        234.30        227.62         3.94 o                         
   3   1  10        441.11        458.16         5.97 o                         
   4   1  10        863.96        869.65        10.30 o                         
   5   1  10         92.71         80.30         3.47 o                         
   6   1  10        397.19        369.21         5.70 o                         
   7   1  10         13.47         10.91         1.65 o                         
   8   1  10        712.55        690.21         9.31 o                         
   9   1  10         33.00         28.81         3.19 o                         
  10   1  10        112.66         92.85         2.73 o                         
  11   1  10          0.04          2.16         1.18 o                         
  12   1  10         11.32          7.83         1.55 o                         
  13   1  10        167.18        177.70         4.48 o                         
  14   1  10          7.44          8.52         4.16 o                         
  15   1  10        381.90        378.40         8.48 o                         
  16   1  10        128.11        107.96        10.21 o                         
 -22   2  10        222.36        218.32        16.62 o                         
 -21   2  10        145.34        142.68         7.87 o                         
 -20   2  10        559.43        592.57        12.21 o                         
 -19   2  10         60.60         52.79         5.33 o                         
 -18   2  10        171.65        175.16         8.45 o                         
 -17   2  10        381.78        412.52        15.57 o                         
 -16   2  10        709.96        702.07        19.17 o                         
 -15   2  10          0.56          0.84         2.37 o                         
 -14   2  10        368.49        349.35         8.90 o                         
 -13   2  10        516.53        526.89        10.84 o                         
 -12   2  10        392.96        410.77         7.86 o                         
 -11   2  10          0.88          1.02         1.75 o                         
 -10   2  10         34.96         21.56         2.25 o                         
  -9   2  10        972.90        958.79        12.39 o                         
  -8   2  10        412.93        445.19        12.57 o                         
  -7   2  10        696.72        706.97        10.13 o                         
  -6   2  10        456.92        498.84         6.90 o                         
  -5   2  10         12.72         11.60         1.34 o                         
  -4   2  10        834.45        899.10         9.20 o                         
  -3   2  10        112.76        136.82         3.16 o                         
  -2   2  10         17.53          8.66         0.86 o                         
  -1   2  10        306.14        277.89         3.66 o                         
   0   2  10        159.27        171.27         3.42 o                         
   1   2  10        823.30        802.79         8.83 o                         
   2   2  10         96.61        103.42         4.15 o                         
   3   2  10          0.94          0.28         1.10 o                         
   4   2  10        381.29        376.79         5.97 o                         
   5   2  10         22.24         17.17         1.34 o                         
   6   2  10         82.33         76.99         2.45 o                         
   7   2  10          1.26          2.73         1.63 o                         
   8   2  10        910.46        868.97        11.45 o                         
   9   2  10         21.44         22.63         2.38 o                         
  10   2  10          2.58         -1.12         2.11 o                         
  11   2  10         55.82         49.27         2.66 o                         
  12   2  10        797.01        782.03        10.37 o                         
  13   2  10         77.57         70.26         5.86 o                         
  14   2  10          0.14          4.81         2.56 o                         
  15   2  10        361.08        356.90        17.50 o                         
 -21   3  10        165.79        135.79        14.30 o                         
 -20   3  10        346.80        370.06        15.13 o                         
 -19   3  10         34.19         32.25         3.78 o                         
 -18   3  10        791.12        821.31        14.70 o                         
 -17   3  10          8.66          8.34         3.44 o                         
 -16   3  10        428.79        460.75         9.42 o                         
 -15   3  10          9.65         14.23         2.85 o                         
 -14   3  10          0.21         -0.14         2.38 o                         
 -13   3  10       1976.95       2036.56        22.84 o                         
 -12   3  10       2043.15       2071.84        31.80 o                         
 -11   3  10        670.43        664.82        14.27 o                         
 -10   3  10       1150.61       1125.53        14.49 o                         
  -9   3  10        356.44        356.46         7.14 o                         
  -8   3  10         71.15         74.00         3.04 o                         
  -7   3  10        127.13        123.70         4.97 o                         
  -6   3  10         41.58         34.84         2.09 o                         
  -5   3  10        303.68        295.04         4.10 o                         
  -4   3  10        586.89        602.57         6.24 o                         
  -3   3  10        760.34        769.15         8.57 o                         
  -2   3  10       1117.01       1076.34        10.66 o                         
  -1   3  10        189.05        187.16         3.29 o                         
   0   3  10       2699.39       2733.04        27.18 o                         
   1   3  10          1.07          0.03         1.37 o                         
   2   3  10       1504.50       1456.11        18.42 o                         
   3   3  10        100.96        108.61         3.55 o                         
   4   3  10         13.97         11.20         1.29 o                         
   5   3  10        542.59        536.32         6.99 o                         
   6   3  10         46.79         55.49         2.73 o                         
   7   3  10          1.83          6.02         1.21 o                         
   8   3  10        447.27        417.54         8.24 o                         
   9   3  10         19.98         14.47         1.71 o                         
  10   3  10        368.19        359.53         6.45 o                         
  11   3  10        141.32        143.66         4.70 o                         
  12   3  10         52.48         51.94         5.14 o                         
  13   3  10         25.27         14.41         3.18 o                         
  14   3  10         22.12         22.39         4.98 o                         
  15   3  10        430.31        440.30        13.46 o                         
 -20   4  10         89.38         56.29         6.25 o                         
 -19   4  10        259.91        261.51        11.30 o                         
 -18   4  10          0.00         -1.76         3.92 o                         
 -17   4  10        853.48        865.35        14.13 o                         
 -16   4  10        107.35        119.13         6.18 o                         
 -15   4  10        108.08        110.29         6.70 o                         
 -14   4  10        203.97        208.25         7.99 o                         
 -13   4  10          2.08          1.59         2.44 o                         
 -12   4  10          5.30          0.90         2.92 o                         
 -11   4  10        214.24        214.53         6.35 o                         
 -10   4  10          0.04          3.12         1.84 o                         
  -9   4  10       5720.62       5729.83        52.24 o                         
  -8   4  10        230.77        232.27         5.07 o                         
  -7   4  10        505.65        526.19         7.57 o                         
  -6   4  10        222.00        219.24         4.30 o                         
  -5   4  10        402.46        396.90         5.21 o                         
  -4   4  10         21.99         19.11         1.93 o                         
  -3   4  10        590.78        587.16         7.58 o                         
  -2   4  10         31.01         33.15         2.06 o                         
  -1   4  10       1100.58       1087.33        10.16 o                         
   0   4  10        445.18        426.94         6.88 o                         
   1   4  10          7.92          6.07         3.15 o                         
   2   4  10         53.77         57.90         3.51 o                         
   3   4  10          2.26         -1.25         1.88 o                         
   4   4  10         16.89         13.72         1.90 o                         
   5   4  10        105.04        103.02         2.80 o                         
   6   4  10        708.25        679.04         7.83 o                         
   7   4  10        123.66        125.69         3.54 o                         
   8   4  10         30.59         34.94         2.33 o                         
   9   4  10         98.12         94.10         3.45 o                         
  10   4  10        342.32        340.00         9.28 o                         
  11   4  10         12.39         11.94         2.99 o                         
  12   4  10       1130.06       1207.49        15.68 o                         
  13   4  10        595.96        563.82        12.03 o                         
  14   4  10         90.21         97.21        10.25 o                         
 -19   5  10          0.06         -1.34         5.26 o                         
 -18   5  10          2.97          5.50         4.15 o                         
 -17   5  10        125.92        128.78         6.29 o                         
 -16   5  10        384.06        367.70         9.76 o                         
 -15   5  10        437.89        447.38         8.45 o                         
 -14   5  10        274.56        278.43         6.76 o                         
 -13   5  10       1539.37       1596.58        20.02 o                         
 -12   5  10        548.87        581.88        11.06 o                         
 -11   5  10         64.97         68.34         4.14 o                         
 -10   5  10         83.20         71.27         5.48 o                         
  -9   5  10        511.81        512.33         8.55 o                         
  -8   5  10        646.92        645.46         8.49 o                         
  -7   5  10          1.18          1.10         1.55 o                         
  -6   5  10         72.54         60.17         2.80 o                         
  -5   5  10         55.03         52.19         4.84 o                         
  -4   5  10       1139.07       1091.90        16.82 o                         
  -3   5  10        215.47        229.07         5.22 o                         
  -2   5  10        118.87        112.40         3.66 o                         
  -1   5  10         57.73         55.25         2.65 o                         
   0   5  10         30.22         28.94         2.03 o                         
   1   5  10        911.25        916.44        12.43 o                         
   2   5  10        407.43        430.02         8.62 o                         
   3   5  10        328.08        368.88         8.48 o                         
   4   5  10        195.54        192.51         5.96 o                         
   5   5  10        119.23        123.33         5.23 o                         
   6   5  10         44.93         35.94         1.93 o                         
   7   5  10         19.85         18.24         2.94 o                         
   8   5  10          0.08          0.41         1.83 o                         
   9   5  10        842.33        858.92         9.84 o                         
  10   5  10        328.23        346.43         7.29 o                         
  11   5  10        729.51        771.67        12.53 o                         
  12   5  10        413.14        338.22        10.54 o                         
 -17   6  10        214.86        195.99        11.53 o                         
 -16   6  10        193.56        192.84         8.32 o                         
 -15   6  10        114.23         96.90         8.30 o                         
 -14   6  10       1039.24       1115.79        15.34 o                         
 -13   6  10        117.88        109.17         5.44 o                         
 -12   6  10        134.26        139.10         7.29 o                         
 -11   6  10          3.52          6.25         2.57 o                         
 -10   6  10         30.83         31.93         2.84 o                         
  -9   6  10        469.07        479.35         7.96 o                         
  -8   6  10       1018.60        976.82        11.08 o                         
  -7   6  10         42.96         41.58         3.08 o                         
  -6   6  10        537.78        556.03         7.74 o                         
  -5   6  10         61.74         60.95         4.59 o                         
  -4   6  10         62.91         49.91         3.15 o                         
  -3   6  10        538.25        515.31         8.27 o                         
  -2   6  10        175.09        189.57         5.20 o                         
  -1   6  10          5.55          5.86         1.79 o                         
   0   6  10        160.84        182.66         5.15 o                         
   1   6  10         26.95         12.67         3.42 o                         
   2   6  10        635.85        688.18        12.42 o                         
   3   6  10          0.75         -2.57         2.57 o                         
   4   6  10       1061.21       1066.51        15.27 o                         
   5   6  10         24.56         21.47         3.40 o                         
   6   6  10        206.23        218.58        11.51 o                         
   7   6  10         34.16         39.92         3.63 o                         
   8   6  10        119.87        115.73         4.57 o                         
   9   6  10        270.45        234.10         8.97 o                         
  10   6  10         52.03         54.75         7.75 o                         
 -14   7  10         59.13         51.54         6.27 o                         
 -13   7  10        100.05         88.03         6.39 o                         
 -12   7  10         49.14         51.29         4.90 o                         
 -11   7  10          7.68          7.48         3.85 o                         
 -10   7  10         84.45         99.00         6.04 o                         
  -9   7  10          0.54         -3.11         3.11 o                         
  -8   7  10         10.73          9.96         2.78 o                         
  -7   7  10         85.97         78.85         3.97 o                         
  -6   7  10        205.11        195.87         5.06 o                         
  -5   7  10        484.45        508.82         9.69 o                         
  -4   7  10        797.66        777.57        10.45 o                         
  -3   7  10         42.94         44.05         4.07 o                         
  -2   7  10          0.48          0.07         2.82 o                         
  -1   7  10        127.56        120.23         4.83 o                         
   0   7  10         19.39         16.75         2.68 o                         
   1   7  10         76.95         82.20         6.71 o                         
   2   7  10         14.01          7.18         4.06 o                         
   3   7  10          0.02         -0.03         3.46 o                         
   4   7  10         12.42          9.39         7.83 o                         
   5   7  10          5.95         10.21         4.06 o                         
   6   7  10         11.92          8.95         4.36 o                         
   7   7  10        305.67        304.09        14.25 o                         
   8   7  10         22.02          5.45         4.44 o                         
 -10   8  10          1.96          4.64         7.27 o                         
  -9   8  10         64.34         71.14         6.74 o                         
  -8   8  10         44.12         35.55         5.18 o                         
  -7   8  10         79.11         65.69         5.57 o                         
  -6   8  10        191.45        207.26         8.56 o                         
  -5   8  10         44.13         26.15         6.81 o                         
  -4   8  10        104.27         96.30         6.02 o                         
  -3   8  10        212.04        199.44         8.32 o                         
  -2   8  10        130.85        136.68         6.63 o                         
  -1   8  10         19.28         15.27         4.10 o                         
   0   8  10        170.36        180.33        10.14 o                         
   1   8  10          0.38          2.92         4.87 o                         
   2   8  10        267.74        269.76        19.63 o                         
   3   8  10         47.79         52.74         7.63 o                         
   4   8  10        220.77        222.38        14.56 o                         
 -22   1  11         26.95         27.49         6.03 o                         
 -21   1  11        609.48        606.23        12.90 o                         
 -20   1  11          1.78          4.74         3.56 o                         
 -19   1  11        479.18        450.59        10.46 o                         
 -18   1  11        362.99        407.67        11.78 o                         
 -17   1  11        102.83        119.61        10.79 o                         
 -16   1  11       1934.00       1975.51        37.46 o                         
 -15   1  11        359.29        373.39         8.69 o                         
 -14   1  11       3883.47       3872.10        42.00 o                         
 -13   1  11        658.50        676.00        29.21 o                         
 -12   1  11        906.71        917.96        13.84 o                         
 -11   1  11         53.63         54.00         3.37 o                         
 -10   1  11        340.85        337.81         7.49 o                         
  -9   1  11         33.74         26.04         2.60 o                         
  -8   1  11         60.83         68.58         3.47 o                         
  -7   1  11        884.06        924.22        10.69 o                         
  -6   1  11          0.19          1.02         1.28 o                         
  -5   1  11       1824.19       1639.98        15.95 o                         
  -4   1  11        364.33        376.89         5.36 o                         
  -3   1  11       1405.98       1337.58        12.32 o                         
  -2   1  11        161.07        169.99         3.35 o                         
  -1   1  11        777.93        736.83         7.77 o                         
   0   1  11        258.31        285.52         4.17 o                         
   1   1  11        217.25        188.08         3.97 o                         
   2   1  11        943.35        933.95         9.98 o                         
   3   1  11        544.73        505.52         6.64 o                         
   4   1  11        511.18        541.06         9.37 o                         
   5   1  11       1462.39       1425.87        15.48 o                         
   6   1  11         23.84         24.98         2.74 o                         
   7   1  11        409.69        407.24         5.72 o                         
   8   1  11        251.75        208.64         3.95 o                         
   9   1  11       1771.05       1657.25        17.22 o                         
  10   1  11        150.68        156.76         3.80 o                         
  11   1  11        503.93        490.40         7.01 o                         
  12   1  11         71.72         46.48         5.57 o                         
  13   1  11          7.30         12.16         2.77 o                         
  14   1  11        210.33        184.00        10.37 o                         
  15   1  11          0.57         -1.99         9.97 o                         
 -22   2  11        239.75        245.76        23.10 o                         
 -21   2  11         32.45         43.39         6.17 o                         
 -20   2  11        228.04        239.28         9.25 o                         
 -19   2  11       1786.52       1803.06        24.25 o                         
 -18   2  11        235.01        240.60         8.16 o                         
 -17   2  11          2.14          2.85         3.27 o                         
 -16   2  11        795.04        852.76        22.08 o                         
 -15   2  11         42.03         41.26         4.58 o                         
 -14   2  11        141.38        155.20         7.16 o                         
 -13   2  11         88.30         99.02         5.78 o                         
 -12   2  11        208.87        184.32        13.40 o                         
 -11   2  11       2867.91       2913.23        29.67 o                         
 -10   2  11          3.14          5.52         1.81 o                         
  -9   2  11        391.81        377.82         7.21 o                         
  -8   2  11        252.42        256.63         5.97 o                         
  -7   2  11        143.61        150.12         3.97 o                         
  -6   2  11       1272.35       1219.45        17.25 o                         
  -5   2  11        257.50        238.56         4.39 o                         
  -4   2  11       1174.36       1213.04        11.71 o                         
  -3   2  11        622.53        615.54         7.02 o                         
  -2   2  11        111.21        114.20         2.43 o                         
  -1   2  11          0.42         -0.97         0.97 o                         
   0   2  11        152.34        130.70         2.71 o                         
   1   2  11        815.13        791.85        10.61 o                         
   2   2  11       1490.64       1455.56        15.79 o                         
   3   2  11       1574.92       1598.85        17.03 o                         
   4   2  11        263.66        244.54         5.03 o                         
   5   2  11         22.89         11.04         1.91 o                         
   6   2  11        358.50        379.72         5.58 o                         
   7   2  11         73.56         50.51         2.15 o                         
   8   2  11       1245.56       1164.74        14.38 o                         
   9   2  11        215.37        240.85         6.89 o                         
  10   2  11        206.03        220.23         6.30 o                         
  11   2  11       1269.90       1274.24        19.58 o                         
  12   2  11        362.83        380.16        17.96 o                         
  13   2  11         29.02         36.95         3.40 o                         
  14   2  11          4.26         -0.93         4.14 o                         
  15   2  11          0.02         -5.00         5.00 o                         
 -21   3  11          6.65          3.27         6.63 o                         
 -20   3  11        363.76        354.41        12.04 o                         
 -19   3  11        163.62        175.94        11.92 o                         
 -18   3  11         17.52         10.69         3.25 o                         
 -17   3  11        217.41        230.81         7.65 o                         
 -16   3  11         61.53         72.76         5.43 o                         
 -15   3  11        277.97        277.05         7.50 o                         
 -14   3  11          0.42          0.80         2.55 o                         
 -13   3  11        248.49        259.40         9.55 o                         
 -12   3  11        519.03        497.13        11.05 o                         
 -11   3  11        236.47        234.34         7.81 o                         
 -10   3  11       5167.73       5228.39        50.40 o                         
  -9   3  11       1664.91       1665.26        19.15 o                         
  -8   3  11          0.13          1.56         1.87 o                         
  -7   3  11        554.52        523.80         8.69 o                         
  -6   3  11         30.17         26.36         2.32 o                         
  -5   3  11          9.81         11.82         1.13 o                         
  -4   3  11        323.39        313.35         5.23 o                         
  -3   3  11          1.13         -0.32         1.19 o                         
  -2   3  11         80.91         69.96         4.35 o                         
  -1   3  11        456.39        435.19         7.81 o                         
   0   3  11          2.95          3.54         1.70 o                         
   1   3  11        587.19        567.45         8.56 o                         
   2   3  11        206.60        217.40         5.70 o                         
   3   3  11        478.96        477.61         6.45 o                         
   4   3  11         49.47         63.02         3.33 o                         
   5   3  11        393.12        328.24         8.23 o                         
   6   3  11       1018.19       1046.80        12.32 o                         
   7   3  11        481.18        447.39         6.43 o                         
   8   3  11          0.02          1.73         1.13 o                         
   9   3  11         16.81         24.38         2.56 o                         
  10   3  11         39.97         33.86         3.08 o                         
  11   3  11         58.48         50.84         4.22 o                         
  12   3  11        145.21        153.13         6.01 o                         
  13   3  11         19.36         25.69         4.69 o                         
  14   3  11          3.28         -2.04         8.05 o                         
 -20   4  11         67.15         57.75         7.98 o                         
 -19   4  11          4.96         -1.77         4.63 o                         
 -18   4  11        156.10        161.59         9.61 o                         
 -17   4  11         75.31         52.59         5.48 o                         
 -16   4  11        141.37        153.25         6.31 o                         
 -15   4  11        200.30        199.51         6.46 o                         
 -14   4  11          6.56          3.41         4.21 o                         
 -13   4  11         89.85         75.30         6.11 o                         
 -12   4  11         95.13         89.09         5.65 o                         
 -11   4  11         97.46         88.10         5.40 o                         
 -10   4  11        695.82        654.50         9.43 o                         
  -9   4  11       1157.94       1159.71        17.71 o                         
  -8   4  11        886.53        880.27        19.65 o                         
  -7   4  11        819.10        802.85        10.69 o                         
  -6   4  11          2.29          2.33         1.11 o                         
  -5   4  11        165.76        159.21         5.48 o                         
  -4   4  11        234.46        217.12         4.75 o                         
  -3   4  11        121.52        132.22         3.75 o                         
  -2   4  11        551.84        565.63         7.29 o                         
  -1   4  11          6.37          3.27         1.14 o                         
   0   4  11         18.49         15.44         1.92 o                         
   1   4  11       1544.52       1538.54        16.20 o                         
   2   4  11        141.93        139.24         4.86 o                         
   3   4  11          3.03          1.10         1.72 o                         
   4   4  11        477.25        430.50         7.64 o                         
   5   4  11        680.57        649.44         7.26 o                         
   6   4  11        299.22        333.72         6.28 o                         
   7   4  11        741.28        749.57         9.61 o                         
   8   4  11         10.70         11.02         1.97 o                         
   9   4  11        177.40        185.16         4.53 o                         
  10   4  11          6.67          4.36         2.03 o                         
  11   4  11         18.29         18.12         3.29 o                         
  12   4  11         27.65         23.46         4.06 o                         
  13   4  11         11.83         19.25         6.13 o                         
 -19   5  11          0.67          2.23         6.67 o                         
 -18   5  11         18.35         12.94         4.57 o                         
 -17   5  11          9.69         13.34         3.86 o                         
 -16   5  11          0.02          1.39         3.26 o                         
 -15   5  11         79.75         77.64         5.37 o                         
 -14   5  11          0.53         -0.08         2.91 o                         
 -13   5  11        557.08        571.10        10.05 o                         
 -12   5  11          3.51          3.79         2.83 o                         
 -11   5  11         51.07         48.06         3.41 o                         
 -10   5  11        203.88        199.68         6.18 o                         
  -9   5  11         59.26         64.98         3.85 o                         
  -8   5  11          0.71         -1.86         1.86 o                         
  -7   5  11          3.65          4.94         1.71 o                         
  -6   5  11        507.07        493.91         8.10 o                         
  -5   5  11         40.46         41.79         2.85 o                         
  -4   5  11          4.89          2.34         1.80 o                         
  -3   5  11        453.01        416.49         6.71 o                         
  -2   5  11         37.77         27.94         2.02 o                         
  -1   5  11         33.66         27.81         2.40 o                         
   0   5  11        613.39        607.77        10.03 o                         
   1   5  11        151.18        152.74         5.54 o                         
   2   5  11          3.28          1.94         2.36 o                         
   3   5  11        652.38        652.89        11.30 o                         
   4   5  11          1.12          0.54         2.13 o                         
   5   5  11        132.06        162.10         5.90 o                         
   6   5  11          4.31          2.88         2.63 o                         
   7   5  11         38.54         39.90         2.57 o                         
   8   5  11        141.66        137.85         4.24 o                         
   9   5  11          9.26         10.91         2.37 o                         
  10   5  11        264.41        294.22         6.91 o                         
  11   5  11        481.11        500.29        12.51 o                         
 -17   6  11         34.01         30.89        10.03 o                         
 -16   6  11        282.81        309.38        12.42 o                         
 -15   6  11        371.83        375.13        12.62 o                         
 -14   6  11        273.25        286.50         9.51 o                         
 -13   6  11          0.35         -1.29         3.84 o                         
 -12   6  11         26.93         30.31         4.30 o                         
 -11   6  11        151.43        145.44         5.67 o                         
 -10   6  11         18.77         14.41         2.60 o                         
  -9   6  11        118.16        117.69         4.79 o                         
  -8   6  11        421.31        437.52         7.10 o                         
  -7   6  11        472.24        458.63         7.70 o                         
  -6   6  11         61.60         57.54         4.02 o                         
  -5   6  11        422.96        422.04         7.93 o                         
  -4   6  11         86.84         80.38         4.21 o                         
  -3   6  11         54.96         57.47         3.33 o                         
  -2   6  11        139.64        142.11         5.74 o                         
  -1   6  11         56.79         56.85         3.17 o                         
   0   6  11        134.89        140.73         6.04 o                         
   1   6  11        683.88        663.87        12.34 o                         
   2   6  11        340.21        346.95        12.77 o                         
   3   6  11        100.34         98.70         5.54 o                         
   4   6  11         10.78         -2.60         6.11 o                         
   5   6  11        107.49        110.45         6.18 o                         
   6   6  11          5.68          8.55         3.85 o                         
   7   6  11          3.17         -0.83         3.38 o                         
   8   6  11         81.42         80.07         6.21 o                         
   9   6  11         20.04         24.51         5.25 o                         
 -14   7  11         71.12         53.66         6.77 o                         
 -13   7  11          3.46          8.18         5.16 o                         
 -12   7  11         45.66         43.68         5.41 o                         
 -11   7  11        261.08        263.63        21.15 o                         
 -10   7  11        338.49        352.65        10.49 o                         
  -9   7  11         33.42         27.87         3.71 o                         
  -8   7  11        246.37        254.63         9.51 o                         
  -7   7  11         94.69        107.78         7.05 o                         
  -6   7  11        185.67        175.55         6.79 o                         
  -5   7  11         46.22         49.65         3.85 o                         
  -4   7  11         17.97         18.21         3.08 o                         
  -3   7  11        696.96        678.92        10.45 o                         
  -2   7  11        187.13        210.04         6.19 o                         
  -1   7  11        381.72        378.81         7.25 o                         
   0   7  11        613.94        642.30         9.84 o                         
   1   7  11        147.88        164.48         8.47 o                         
   2   7  11          0.48         -2.57         3.77 o                         
   3   7  11         89.88         86.13        10.65 o                         
   4   7  11          0.94         -4.03         4.03 o                         
   5   7  11         44.02         47.99         5.35 o                         
   6   7  11        122.28         96.94         9.67 o                         
   7   7  11        521.03        527.40        15.67 o                         
  -9   8  11         20.59         18.30         5.97 o                         
  -8   8  11         36.01         30.62         5.54 o                         
  -7   8  11         19.58         20.97         4.97 o                         
  -6   8  11         10.19          6.11         8.88 o                         
  -5   8  11          2.86          7.55         4.67 o                         
  -4   8  11          1.88         16.03         5.29 o                         
  -3   8  11        309.26        308.75        12.98 o                         
  -2   8  11        313.06        327.30        10.54 o                         
  -1   8  11        300.66        294.57        13.41 o                         
   0   8  11        145.95        141.45        18.72 o                         
   1   8  11         18.34         21.40        14.59 o                         
   2   8  11         81.33         63.85        13.37 o                         
 -22   0  12          6.06          2.43        13.13 o                         
 -21   0  12        106.72        107.96        15.08 o                         
 -20   0  12          3.75         -1.81         5.30 o                         
 -19   0  12         16.12         27.74         5.66 o                         
 -18   0  12       2777.07       2996.90        49.63 o                         
 -17   0  12       5452.29       5453.25       104.55 o                         
 -16   0  12        734.43        693.94        28.20 o                         
 -15   0  12         80.11         82.18        10.70 o                         
 -14   0  12         13.71          8.62         3.74 o                         
 -13   0  12        284.70        273.78        17.02 o                         
 -12   0  12        486.99        511.65        13.99 o                         
 -11   0  12         83.06         60.59         6.12 o                         
 -10   0  12        430.37        433.11        10.25 o                         
  -9   0  12        766.36        677.89        13.07 o                         
  -8   0  12       1770.54       1792.15        25.26 o                         
  -7   0  12        195.24        180.49         7.47 o                         
  -6   0  12          0.10          9.65         2.21 o                         
  -5   0  12          7.30         10.77         2.33 o                         
  -4   0  12        422.77        435.17        10.67 o                         
  -3   0  12          6.26         19.14         3.86 o                         
  -2   0  12        380.35        352.20         6.67 o                         
  -1   0  12       1369.85       1334.15        15.62 o                         
   0   0  12        680.15        751.60        12.51 o                         
   1   0  12        971.89        959.05        20.61 o                         
   2   0  12        392.95        381.21         8.36 o                         
   3   0  12        782.44        756.70        12.72 o                         
   4   0  12        229.54        210.42         6.36 o                         
   5   0  12         19.74         15.17         2.47 o                         
   6   0  12        993.56        990.56        15.64 o                         
   7   0  12        165.83        159.59         7.51 o                         
   8   0  12         94.69        103.58         7.78 o                         
   9   0  12          0.05          0.42         1.98 o                         
  10   0  12        907.96        879.32        13.48 o                         
  11   0  12        725.16        662.75        11.27 o                         
  12   0  12         10.16         10.41         3.14 o                         
  13   0  12        298.49        307.36        10.89 o                         
 -22   1  12         48.28         17.51        19.94 o                         
 -21   1  12         53.93         47.82         7.57 o                         
 -20   1  12        230.29        234.57        12.21 o                         
 -19   1  12        233.13        237.24         8.51 o                         
 -18   1  12       1024.01       1088.59        17.14 o                         
 -17   1  12        172.29        174.54         7.28 o                         
 -16   1  12          9.07         10.46         5.16 o                         
 -15   1  12        271.57        286.46        13.62 o                         
 -14   1  12        176.31        189.88         8.29 o                         
 -13   1  12         26.69         18.59         3.55 o                         
 -12   1  12        835.27        809.53        13.75 o                         
 -11   1  12        975.91        972.03        13.16 o                         
 -10   1  12          9.80         11.16         2.19 o                         
  -9   1  12        823.81        821.53        10.46 o                         
  -8   1  12        395.98        409.14         6.77 o                         
  -7   1  12       1279.62       1219.65        21.88 o                         
  -6   1  12        301.75        316.35         5.65 o                         
  -5   1  12        487.87        479.99         7.01 o                         
  -4   1  12        354.77        341.77         5.28 o                         
  -3   1  12        120.18        128.74         3.26 o                         
  -2   1  12        497.29        463.61         5.83 o                         
  -1   1  12         83.47         78.53         3.56 o                         
   0   1  12          3.39          3.49         1.07 o                         
   1   1  12        278.54        270.57         4.99 o                         
   2   1  12         20.41         23.60         1.81 o                         
   3   1  12         63.14         60.05         2.94 o                         
   4   1  12       1512.46       1519.59        16.67 o                         
   5   1  12         12.18          6.07         1.85 o                         
   6   1  12          3.23         -0.97         1.68 o                         
   7   1  12       1119.74       1095.17        15.57 o                         
   8   1  12         65.08         63.38         2.98 o                         
   9   1  12        285.37        263.57         7.59 o                         
  10   1  12          5.12          2.55         1.33 o                         
  11   1  12         48.35         52.49         2.63 o                         
  12   1  12         51.49         45.12         2.49 o                         
  13   1  12         62.19         70.93         3.86 o                         
  14   1  12          0.04         14.59        14.10 o                         
 -21   2  12        424.66        349.53        43.28 o                         
 -20   2  12        104.90        105.31        12.33 o                         
 -19   2  12         35.31         20.76         4.31 o                         
 -18   2  12         98.21        101.21         8.21 o                         
 -17   2  12        486.11        439.43        10.67 o                         
 -16   2  12         40.94         42.26         4.32 o                         
 -15   2  12         87.72         67.81         7.63 o                         
 -14   2  12        218.24        225.44         9.77 o                         
 -13   2  12         56.38         53.82         4.49 o                         
 -12   2  12         49.88         52.09         6.32 o                         
 -11   2  12        229.93        214.95         6.95 o                         
 -10   2  12         22.49         21.97         2.51 o                         
  -9   2  12         72.25         65.95         3.63 o                         
  -8   2  12        158.57        164.87         4.53 o                         
  -7   2  12        288.43        291.05         6.74 o                         
  -6   2  12        620.40        629.65         8.37 o                         
  -5   2  12        550.98        552.42         7.26 o                         
  -4   2  12        409.24        378.69         5.63 o                         
  -3   2  12        143.28        154.81         3.53 o                         
  -2   2  12          9.56          8.28         0.96 o                         
  -1   2  12        197.46        195.85         4.82 o                         
   0   2  12         12.47         16.21         1.21 o                         
   1   2  12        145.79        147.16         4.10 o                         
   2   2  12         38.30         36.40         2.47 o                         
   3   2  12         64.49         57.77         3.06 o                         
   4   2  12        267.87        241.71         7.93 o                         
   5   2  12       1591.73       1782.44        19.08 o                         
   6   2  12        108.63         81.23         3.13 o                         
   7   2  12         54.90         36.68         2.22 o                         
   8   2  12          2.63          5.81         2.14 o                         
   9   2  12        116.93        133.63         5.32 o                         
  10   2  12          3.16          3.98         4.22 o                         
  11   2  12        344.32        323.82        13.77 o                         
  12   2  12         81.49         87.86         6.13 o                         
  13   2  12          0.36          5.30         6.66 o                         
  14   2  12        201.24        163.11        13.07 o                         
 -21   3  12        484.52        468.30        35.50 o                         
 -20   3  12          8.11          4.46         6.86 o                         
 -19   3  12        634.74        640.10        22.14 o                         
 -18   3  12        701.85        747.02        13.74 o                         
 -17   3  12         70.05         75.90         6.22 o                         
 -16   3  12         30.93         36.84         4.04 o                         
 -15   3  12         63.62         55.30         5.08 o                         
 -14   3  12         85.76         76.37         9.28 o                         
 -13   3  12        200.82        188.56         9.50 o                         
 -12   3  12        307.26        330.18        11.13 o                         
 -11   3  12        921.59        894.26        14.73 o                         
 -10   3  12         44.39         42.38         3.59 o                         
  -9   3  12        194.37        201.10         6.63 o                         
  -8   3  12        639.50        654.46        10.33 o                         
  -7   3  12        304.91        317.34         5.91 o                         
  -6   3  12        104.00        113.62         3.74 o                         
  -5   3  12          0.03          1.13         1.00 o                         
  -4   3  12        117.48        111.77         3.51 o                         
  -3   3  12        435.41        407.40         5.94 o                         
  -2   3  12        801.31        798.49         8.59 o                         
  -1   3  12        648.52        657.97         9.97 o                         
   0   3  12        484.41        469.05         8.02 o                         
   1   3  12         32.26         26.87         2.64 o                         
   2   3  12        203.42        223.91         9.33 o                         
   3   3  12         23.19         18.24         1.68 o                         
   4   3  12        389.14        356.35         5.99 o                         
   5   3  12         91.67         68.95         2.94 o                         
   6   3  12        387.61        339.08         5.77 o                         
   7   3  12        525.12        486.44         6.96 o                         
   8   3  12         19.20         17.33         2.66 o                         
   9   3  12        443.15        440.18         6.78 o                         
  10   3  12        346.77        323.05         9.83 o                         
  11   3  12          1.66          3.08         2.45 o                         
  12   3  12          4.45          5.39         4.33 o                         
  13   3  12         71.52         70.17         6.64 o                         
 -20   4  12         19.17         18.48        17.99 o                         
 -19   4  12         61.18         60.58         7.30 o                         
 -18   4  12        396.11        404.65        11.28 o                         
 -17   4  12        185.41        203.28        10.39 o                         
 -16   4  12        333.21        357.67         9.76 o                         
 -15   4  12          0.09          3.68         2.82 o                         
 -14   4  12        152.92        152.87         6.57 o                         
 -13   4  12         16.92         23.35         5.35 o                         
 -12   4  12         44.31         42.09         3.94 o                         
 -11   4  12        573.09        592.16        10.00 o                         
 -10   4  12         12.91          9.83         2.39 o                         
  -9   4  12        406.57        424.29         7.81 o                         
  -8   4  12        395.60        410.77         7.65 o                         
  -7   4  12          2.11          5.75         1.46 o                         
  -6   4  12        103.03        117.44         4.41 o                         
  -5   4  12        234.29        245.87         5.36 o                         
  -4   4  12         81.42         93.13         3.66 o                         
  -3   4  12        654.44        616.30         8.15 o                         
  -2   4  12        881.71        848.95         9.45 o                         
  -1   4  12          0.63          0.03         2.11 o                         
   0   4  12         84.87         82.52         5.34 o                         
   1   4  12         64.69         53.75         3.38 o                         
   2   4  12        500.59        466.09         9.58 o                         
   3   4  12         94.51         77.50         5.18 o                         
   4   4  12        320.72        300.68         6.60 o                         
   5   4  12       1037.37       1113.84        14.32 o                         
   6   4  12        608.26        549.32         7.76 o                         
   7   4  12        255.87        246.37         5.33 o                         
   8   4  12         18.84         11.04         2.19 o                         
   9   4  12        887.11        920.92        12.10 o                         
  10   4  12        133.62        128.00         4.92 o                         
  11   4  12         52.50         52.46         6.66 o                         
  12   4  12         58.80         45.22         6.01 o                         
 -18   5  12          9.43          8.55         5.42 o                         
 -17   5  12         28.35         20.63         7.23 o                         
 -16   5  12        204.41        207.18        10.58 o                         
 -15   5  12        811.47        871.07        15.16 o                         
 -14   5  12          9.13          2.64         3.81 o                         
 -13   5  12        276.71        274.38         7.48 o                         
 -12   5  12        524.95        512.94         9.36 o                         
 -11   5  12        135.43        140.86         5.56 o                         
 -10   5  12         32.18         29.00         3.37 o                         
  -9   5  12         62.42         58.40         3.68 o                         
  -8   5  12          0.08          1.70         2.03 o                         
  -7   5  12        106.32         93.88         3.25 o                         
  -6   5  12       1178.55       1186.19        13.99 o                         
  -5   5  12        133.41        142.28         4.85 o                         
  -4   5  12        319.99        337.62         6.16 o                         
  -3   5  12          0.77          0.95         1.93 o                         
  -2   5  12        157.99        144.68         4.01 o                         
  -1   5  12         49.49         52.96         3.75 o                         
   0   5  12         99.03        116.60         4.87 o                         
   1   5  12       1005.98        885.90        34.30 o                         
   2   5  12        154.59        175.55         6.08 o                         
   3   5  12          4.45          2.45         2.72 o                         
   4   5  12        381.64        415.14         8.54 o                         
   5   5  12          2.17          3.34         3.80 o                         
   6   5  12        133.93        131.13         5.77 o                         
   7   5  12         21.52         22.71         5.47 o                         
   8   5  12         85.13         96.55         4.12 o                         
   9   5  12         52.42         48.37         4.37 o                         
  10   5  12       1534.80       1599.49        27.32 o                         
 -16   6  12          1.54          3.44         5.54 o                         
 -15   6  12        777.95        850.23        19.08 o                         
 -14   6  12        716.38        749.00        17.03 o                         
 -13   6  12        372.25        388.27        10.25 o                         
 -12   6  12          7.27          8.86         3.38 o                         
 -11   6  12         15.18         14.83         3.26 o                         
 -10   6  12         15.48          7.84         2.64 o                         
  -9   6  12         78.56         66.28         3.81 o                         
  -8   6  12         91.07         90.34         3.70 o                         
  -7   6  12        572.66        587.53         9.51 o                         
  -6   6  12         84.57         85.17         4.54 o                         
  -5   6  12        449.12        439.89         7.88 o                         
  -4   6  12        336.89        344.19         6.91 o                         
  -3   6  12          2.57          4.18         2.71 o                         
  -2   6  12         84.17         77.85         3.79 o                         
  -1   6  12        327.01        294.30         4.94 o                         
   0   6  12        750.95        711.16        11.32 o                         
   1   6  12        415.55        425.58        10.10 o                         
   2   6  12         25.19          9.95         3.65 o                         
   3   6  12        270.83        268.16         8.62 o                         
   4   6  12        155.62        154.83        11.16 o                         
   5   6  12         53.80         59.55         7.44 o                         
   6   6  12         53.83         51.31         7.74 o                         
   7   6  12        183.93        174.01         8.53 o                         
   8   6  12          0.52         -5.85         7.05 o                         
 -13   7  12         83.34         72.63         8.56 o                         
 -12   7  12        172.74        179.28        10.83 o                         
 -11   7  12         28.45         11.56         5.02 o                         
 -10   7  12        132.36        137.28         7.67 o                         
  -9   7  12          0.95          4.57         3.95 o                         
  -8   7  12         15.82         11.89         4.11 o                         
  -7   7  12          0.19         -1.87         3.79 o                         
  -6   7  12        110.14        107.96         5.58 o                         
  -5   7  12          0.02         -2.99         2.99 o                         
  -4   7  12         26.70         24.87         3.23 o                         
  -3   7  12         57.87         57.55         3.99 o                         
  -2   7  12        338.38        327.70         7.17 o                         
  -1   7  12        116.75        106.15         7.65 o                         
   0   7  12         84.75         72.23         5.85 o                         
   1   7  12          1.03          2.70         4.04 o                         
   2   7  12        107.50        101.51         7.88 o                         
   3   7  12         30.43         21.31         4.95 o                         
   4   7  12         17.08         13.81         7.38 o                         
   5   7  12          2.91          0.02         4.69 o                         
  -7   8  12        328.49        327.35        13.93 o                         
  -6   8  12         64.36         82.51         7.02 o                         
  -5   8  12        111.60         95.22         8.35 o                         
  -4   8  12        314.02        296.87        13.16 o                         
  -3   8  12         19.67         -1.79         9.76 o                         
  -2   8  12         30.10         31.94        11.91 o                         
  -1   8  12         61.00         49.77        10.10 o                         
 -21   1  13         87.16         61.73        10.64 o                         
 -20   1  13        101.58        115.78        11.14 o                         
 -19   1  13          1.54          6.60         5.69 o                         
 -18   1  13          6.72          2.13         3.49 o                         
 -17   1  13         38.63         19.94         3.66 o                         
 -16   1  13        279.07        301.19         9.05 o                         
 -15   1  13          0.34         -1.74         3.91 o                         
 -14   1  13        539.92        576.27        14.59 o                         
 -13   1  13        418.85        438.87        17.14 o                         
 -12   1  13         61.58         63.54         8.52 o                         
 -11   1  13        165.10        148.46         5.50 o                         
 -10   1  13         41.88         36.08         2.69 o                         
  -9   1  13        290.55        312.76         6.37 o                         
  -8   1  13       1531.76       1543.69        16.25 o                         
  -7   1  13        242.53        213.48         5.16 o                         
  -6   1  13       3602.32       3663.67        32.08 o                         
  -5   1  13         12.73         16.26         1.91 o                         
  -4   1  13       1068.57       1052.88        10.84 o                         
  -3   1  13          0.06          0.47         1.23 o                         
  -2   1  13       3255.02       3277.59        25.88 o                         
  -1   1  13        205.04        188.78         3.82 o                         
   0   1  13        185.95        189.29         4.29 o                         
   1   1  13       1015.65       1053.36        11.62 o                         
   2   1  13       8700.87       8541.68        67.82 o                         
   3   1  13       1301.63       1222.16        12.92 o                         
   4   1  13         26.69         24.65         2.39 o                         
   5   1  13        979.88        988.49        12.50 o                         
   6   1  13         75.32         67.58         3.55 o                         
   7   1  13         66.88         58.42         3.40 o                         
   8   1  13        403.96        374.36         6.30 o                         
   9   1  13         14.78         11.99         3.13 o                         
  10   1  13        474.54        476.16         6.46 o                         
  11   1  13        103.40         92.96         3.27 o                         
  12   1  13        529.95        542.91         9.17 o                         
  13   1  13         90.13         72.66         7.39 o                         
 -21   2  13         29.08         27.48        12.40 o                         
 -20   2  13         29.31         15.47         8.38 o                         
 -19   2  13        594.27        592.16        17.20 o                         
 -18   2  13        140.85        127.87         7.11 o                         
 -17   2  13        186.32        222.39         7.79 o                         
 -16   2  13        464.86        459.54         9.94 o                         
 -15   2  13        410.78        438.03        11.34 o                         
 -14   2  13        279.01        258.98        10.73 o                         
 -13   2  13       1747.61       1737.10        28.21 o                         
 -12   2  13        767.73        770.17        20.25 o                         
 -11   2  13        389.56        384.36         9.27 o                         
 -10   2  13         18.49         16.22         2.92 o                         
  -9   2  13        126.38        119.03         4.36 o                         
  -8   2  13        186.69        199.43         5.66 o                         
  -7   2  13        621.25        662.04         9.09 o                         
  -6   2  13        163.52        147.51         4.27 o                         
  -5   2  13        841.24        831.73         9.45 o                         
  -4   2  13        148.91        146.90         3.76 o                         
  -3   2  13       1889.50       1914.11        15.60 o                         
  -2   2  13       1271.69       1272.99        13.47 o                         
  -1   2  13       1152.79       1162.46        12.28 o                         
   0   2  13          3.17          1.37         1.34 o                         
   1   2  13        162.71        148.51         4.47 o                         
   2   2  13         26.22         23.50         2.30 o                         
   3   2  13       6218.39       6294.86        56.51 o                         
   4   2  13         65.49         61.48         3.47 o                         
   5   2  13        933.50        956.85        12.43 o                         
   6   2  13       1148.73       1144.02        12.50 o                         
   7   2  13        266.41        230.88         4.78 o                         
   8   2  13        209.39        193.77         6.31 o                         
   9   2  13        321.24        320.85         9.23 o                         
  10   2  13        123.84        120.54         7.32 o                         
  11   2  13        859.89        916.95        16.68 o                         
  12   2  13         29.83         16.51         4.43 o                         
  13   2  13        133.65        124.49        17.99 o                         
 -20   3  13        181.90        161.54        17.10 o                         
 -19   3  13          0.08         -0.24         6.88 o                         
 -18   3  13         41.71         41.03         5.38 o                         
 -17   3  13        827.23        873.14        17.22 o                         
 -16   3  13         34.20         27.51         3.77 o                         
 -15   3  13        508.70        523.64        12.70 o                         
 -14   3  13        191.11        187.66         8.41 o                         
 -13   3  13        101.30         73.24         6.31 o                         
 -12   3  13         61.13         46.15         5.14 o                         
 -11   3  13         37.11         23.15         4.00 o                         
 -10   3  13        248.52        265.36        11.65 o                         
  -9   3  13        477.23        442.45         9.25 o                         
  -8   3  13        367.28        354.29         6.67 o                         
  -7   3  13         12.06         14.45         1.97 o                         
  -6   3  13        214.18        207.12         4.74 o                         
  -5   3  13        522.95        509.54         6.99 o                         
  -4   3  13        680.10        678.83         9.40 o                         
  -3   3  13         30.67         32.75         2.08 o                         
  -2   3  13          0.90         -1.41         1.96 o                         
  -1   3  13        844.10        816.80        11.62 o                         
   0   3  13         12.80         13.18         2.21 o                         
   1   3  13        145.48        141.47         5.43 o                         
   2   3  13          0.04          1.07         2.67 o                         
   3   3  13        166.94        133.14         3.98 o                         
   4   3  13        171.00        185.51         5.22 o                         
   5   3  13       2384.04       2509.93        23.16 o                         
   6   3  13        676.89        740.48         9.39 o                         
   7   3  13          7.20          6.24         2.27 o                         
   8   3  13         54.30         59.41         2.92 o                         
   9   3  13        174.02        164.79         7.14 o                         
  10   3  13        183.21        148.85         5.26 o                         
  11   3  13          1.06         -3.11         3.72 o                         
  12   3  13        107.36         93.93        10.46 o                         
 -19   4  13         20.57         14.33         6.16 o                         
 -18   4  13         11.65         17.97         5.96 o                         
 -17   4  13         37.70         44.51         7.08 o                         
 -16   4  13        184.29        193.62         8.05 o                         
 -15   4  13        302.37        308.92         8.30 o                         
 -14   4  13          0.03         -2.65         2.65 o                         
 -13   4  13          6.95          7.74         2.49 o                         
 -12   4  13        810.01        818.98        11.57 o                         
 -11   4  13          6.55          5.46         3.10 o                         
 -10   4  13       1580.56       1620.19        21.34 o                         
  -9   4  13          7.65          7.25         2.20 o                         
  -8   4  13        136.30        129.14         3.75 o                         
  -7   4  13         57.83         58.20         2.46 o                         
  -6   4  13        360.94        361.71         7.09 o                         
  -5   4  13          7.10          6.38         1.92 o                         
  -4   4  13        583.88        574.27         7.98 o                         
  -3   4  13         10.37         15.31         1.92 o                         
  -2   4  13       1450.03       1447.89        31.99 o                         
  -1   4  13         98.80        106.36         6.70 o                         
   0   4  13       1088.77       1117.16        13.25 o                         
   1   4  13        125.32        127.00         4.80 o                         
   2   4  13         94.83         69.79         4.00 o                         
   3   4  13        651.73        605.55         9.83 o                         
   4   4  13        228.21        211.49         5.73 o                         
   5   4  13        184.50        190.56         7.20 o                         
   6   4  13       2054.50       2113.38        20.40 o                         
   7   4  13        903.32        914.20        12.11 o                         
   8   4  13        619.38        655.06         9.77 o                         
   9   4  13        192.10        190.43         7.32 o                         
  10   4  13        200.26        219.76        10.34 o                         
  11   4  13         12.14         18.57         5.47 o                         
 -18   5  13         47.26         49.67        13.74 o                         
 -17   5  13        120.00        115.46        11.60 o                         
 -16   5  13        248.29        251.34        12.92 o                         
 -15   5  13         11.88          8.07         4.87 o                         
 -14   5  13          1.00         -2.88         4.21 o                         
 -13   5  13         28.06         21.48         3.93 o                         
 -12   5  13        134.51        125.47         5.84 o                         
 -11   5  13         42.56         42.12         3.47 o                         
 -10   5  13         31.22         32.06         3.04 o                         
  -9   5  13        272.99        288.16         6.46 o                         
  -8   5  13        389.02        373.68         6.09 o                         
  -7   5  13         85.96         82.16         6.85 o                         
  -6   5  13        727.90        749.83        11.67 o                         
  -5   5  13        156.38        183.31         5.18 o                         
  -4   5  13        225.00        235.60         5.47 o                         
  -3   5  13        152.33        153.35         4.21 o                         
  -2   5  13        232.47        219.74         4.20 o                         
  -1   5  13        138.42        131.04         7.03 o                         
   0   5  13         19.11         13.80         2.65 o                         
   1   5  13         73.93         73.20         4.68 o                         
   2   5  13        550.77        505.26        13.67 o                         
   3   5  13        502.07        483.50         9.99 o                         
   4   5  13         41.83         59.34         4.81 o                         
   5   5  13         60.59         64.75         4.65 o                         
   6   5  13        159.90        168.39         6.54 o                         
   7   5  13        541.39        546.39        10.89 o                         
   8   5  13        116.10        141.64        13.21 o                         
   9   5  13        270.75        267.23        12.10 o                         
 -15   6  13          5.14         -1.60         5.48 o                         
 -14   6  13        317.84        316.02        12.28 o                         
 -13   6  13        180.37        171.86         9.36 o                         
 -12   6  13          7.08          4.74         3.79 o                         
 -11   6  13        303.74        314.68        16.89 o                         
 -10   6  13        268.37        286.59         9.23 o                         
  -9   6  13          2.96          1.20         2.79 o                         
  -8   6  13         10.54         10.18         3.00 o                         
  -7   6  13         10.69          8.70         2.80 o                         
  -6   6  13         79.93         72.06         4.04 o                         
  -5   6  13         87.59         83.59         4.27 o                         
  -4   6  13        112.83        107.36         6.17 o                         
  -3   6  13          9.55         14.08         2.45 o                         
  -2   6  13          6.09         10.18         1.98 o                         
  -1   6  13         11.01         13.10         3.65 o                         
   0   6  13       1302.54       1297.61        17.30 o                         
   1   6  13         35.90         29.38         4.49 o                         
   2   6  13         13.94          9.82         3.61 o                         
   3   6  13          0.75          3.31         3.55 o                         
   4   6  13          5.80          6.61         5.09 o                         
   5   6  13         39.64         34.72         4.52 o                         
   6   6  13         59.46         60.28         5.42 o                         
   7   6  13        206.94        200.75        18.72 o                         
 -12   7  13          9.29          8.18         8.00 o                         
 -11   7  13          6.97         10.99         8.56 o                         
 -10   7  13        434.11        428.69        11.97 o                         
  -9   7  13        558.70        557.87        13.53 o                         
  -8   7  13        233.12        244.41         9.59 o                         
  -7   7  13         91.52         81.08         6.29 o                         
  -6   7  13         45.89         35.35         7.08 o                         
  -5   7  13          4.50          6.35         3.48 o                         
  -4   7  13         37.75         28.77         3.95 o                         
  -3   7  13        259.50        272.50         9.74 o                         
  -2   7  13          5.21          3.56         3.93 o                         
  -1   7  13       1209.95       1216.56        19.40 o                         
   0   7  13         64.90         69.53         5.86 o                         
   1   7  13          2.28         16.05        11.58 o                         
   2   7  13        174.67        145.79         9.45 o                         
   3   7  13          0.66          3.81         7.36 o                         
 -21   0  14        108.69         80.24        15.56 o                         
 -20   0  14       1031.18        946.81        39.88 o                         
 -19   0  14        210.84        198.41        22.37 o                         
 -18   0  14       1066.81       1087.79        33.80 o                         
 -17   0  14        346.44        363.60        15.08 o                         
 -16   0  14        338.23        330.02        15.08 o                         
 -15   0  14        259.53        214.45        17.51 o                         
 -14   0  14          0.94          4.25         5.35 o                         
 -13   0  14         58.60         50.70         6.35 o                         
 -12   0  14       1479.67       1421.57        29.40 o                         
 -11   0  14        251.51        231.22         8.64 o                         
 -10   0  14       1038.60        993.71        17.74 o                         
  -9   0  14       2213.19       2219.12        31.04 o                         
  -8   0  14       3493.11       3450.74        43.88 o                         
  -7   0  14        458.81        441.22        10.54 o                         
  -6   0  14        647.02        607.79        12.24 o                         
  -5   0  14        332.17        352.28        12.16 o                         
  -4   0  14        624.36        586.72        11.37 o                         
  -3   0  14        454.67        459.42         8.44 o                         
  -2   0  14       9847.08       9672.09        92.91 o                         
  -1   0  14       5568.99       5473.94        63.82 o                         
   0   0  14       2031.81       2007.00        27.02 o                         
   1   0  14        272.18        306.59         8.26 o                         
   2   0  14       1904.94       1869.56        25.67 o                         
   3   0  14         19.06         11.64         2.94 o                         
   4   0  14          0.21         -1.95         2.52 o                         
   5   0  14        164.64        181.29         6.97 o                         
   6   0  14       3136.57       3239.06        40.83 o                         
   7   0  14          6.77          9.45         4.38 o                         
   8   0  14       1000.13       1029.67        21.88 o                         
   9   0  14         61.02         58.94         4.16 o                         
  10   0  14         12.22         16.71         2.90 o                         
  11   0  14         33.91         35.90         5.35 o                         
  12   0  14         17.18          4.86        15.56 o                         
 -21   1  14         86.12         63.69        17.26 o                         
 -20   1  14        317.82        302.45        18.37 o                         
 -19   1  14        211.06        214.35        15.81 o                         
 -18   1  14        162.29        162.87         9.14 o                         
 -17   1  14        541.59        572.01        11.46 o                         
 -16   1  14         90.31         71.76         4.61 o                         
 -15   1  14         24.23         32.28         4.42 o                         
 -14   1  14          4.96          0.02         5.73 o                         
 -13   1  14          2.23          0.22         4.43 o                         
 -12   1  14        131.07        138.11         6.94 o                         
 -11   1  14        976.71        959.20        15.19 o                         
 -10   1  14         18.40         14.87         2.29 o                         
  -9   1  14         97.59         82.18         4.13 o                         
  -8   1  14          1.66          2.08         1.96 o                         
  -7   1  14        187.18        171.65         4.93 o                         
  -6   1  14         11.58         11.15         1.95 o                         
  -5   1  14       1242.90       1206.82        21.77 o                         
  -4   1  14       1617.22       1561.03        16.22 o                         
  -3   1  14       1313.38       1306.25        12.70 o                         
  -2   1  14        356.82        329.11         5.94 o                         
  -1   1  14         90.09         80.51         2.99 o                         
   0   1  14          0.82          4.43         1.62 o                         
   1   1  14        603.75        603.58         8.19 o                         
   2   1  14         28.93         25.30         2.22 o                         
   3   1  14       1336.73       1350.71        14.15 o                         
   4   1  14        332.81        330.73         6.93 o                         
   5   1  14         97.33         84.55         4.45 o                         
   6   1  14        122.29        112.14         6.44 o                         
   7   1  14        870.66        888.65        12.25 o                         
   8   1  14          1.21         -1.92         2.10 o                         
   9   1  14         99.17        104.10         4.42 o                         
  10   1  14         20.76         13.42         1.81 o                         
  11   1  14          3.53          5.06         3.69 o                         
  12   1  14          2.13          1.20         4.60 o                         
 -21   2  14        149.77        136.65        20.91 o                         
 -20   2  14        318.76        303.08        15.88 o                         
 -19   2  14          8.19          2.17         6.31 o                         
 -18   2  14          1.15          2.65         5.85 o                         
 -17   2  14          1.68          3.11         3.55 o                         
 -16   2  14         19.55         13.16         3.26 o                         
 -15   2  14          4.31         -0.08         3.78 o                         
 -14   2  14         51.35         56.19         6.25 o                         
 -13   2  14         41.43         33.36         6.72 o                         
 -12   2  14        131.52        135.70         6.66 o                         
 -11   2  14        141.87        125.84         5.99 o                         
 -10   2  14        174.84        151.73         6.18 o                         
  -9   2  14       1905.76       1982.20        20.16 o                         
  -8   2  14        429.23        470.03         7.82 o                         
  -7   2  14        588.41        595.77         8.80 o                         
  -6   2  14        663.59        716.71         9.56 o                         
  -5   2  14       1100.15       1153.02        12.02 o                         
  -4   2  14        896.77        852.65         9.55 o                         
  -3   2  14        147.09        152.88         3.19 o                         
  -2   2  14       1668.12       1716.51        16.99 o                         
  -1   2  14        376.78        368.93         5.85 o                         
   0   2  14        724.47        698.05        15.93 o                         
   1   2  14        106.64        113.72         5.47 o                         
   2   2  14        608.80        602.05         9.30 o                         
   3   2  14         26.22         19.29         2.48 o                         
   4   2  14        662.24        681.18        10.97 o                         
   5   2  14         87.00         89.61         4.08 o                         
   6   2  14          0.25         -0.65         1.77 o                         
   7   2  14          0.01         -1.65         1.91 o                         
   8   2  14         21.57         23.73         2.26 o                         
   9   2  14         97.52         81.98         3.48 o                         
  10   2  14         33.22         21.47         5.14 o                         
  11   2  14        194.81        206.25         9.71 o                         
 -20   3  14         27.69         16.51        12.46 o                         
 -19   3  14        121.22        166.76        17.55 o                         
 -18   3  14         61.24         58.08         6.18 o                         
 -17   3  14        109.18        118.01        22.77 o                         
 -16   3  14        268.57        272.65        16.28 o                         
 -15   3  14          9.46         11.60         3.54 o                         
 -14   3  14        191.60        174.80         8.25 o                         
 -13   3  14         88.42         92.88         6.07 o                         
 -12   3  14          0.06         -2.97         2.97 o                         
 -11   3  14        582.69        613.30        13.27 o                         
 -10   3  14          4.84          6.13         2.95 o                         
  -9   3  14        297.79        284.65         8.20 o                         
  -8   3  14        602.09        585.92         9.50 o                         
  -7   3  14         30.28         28.45         3.01 o                         
  -6   3  14       1622.98       1621.49        16.61 o                         
  -5   3  14       3467.91       3500.07        29.09 o                         
  -4   3  14        984.20        994.88        10.96 o                         
  -3   3  14       2406.70       2408.16        22.40 o                         
  -2   3  14         75.95         63.81         3.92 o                         
  -1   3  14        402.16        389.19         7.89 o                         
   0   3  14         72.39         68.33         4.77 o                         
   1   3  14        582.98        584.72        10.96 o                         
   2   3  14        299.89        320.06         8.77 o                         
   3   3  14        655.90        656.69         9.28 o                         
   4   3  14        122.88        114.39         6.38 o                         
   5   3  14         23.19         25.66         2.61 o                         
   6   3  14        446.81        414.59         9.38 o                         
   7   3  14        126.36        124.77         7.94 o                         
   8   3  14         42.94         35.53         2.82 o                         
   9   3  14         91.20        104.36         4.35 o                         
  10   3  14         39.03         38.67         5.56 o                         
  11   3  14        142.71        147.88        10.52 o                         
 -19   4  14         33.01         23.44         9.18 o                         
 -18   4  14        123.16        115.72        10.32 o                         
 -17   4  14         17.35         16.87         7.26 o                         
 -16   4  14         83.60         70.32         6.22 o                         
 -15   4  14         71.67         71.89         7.86 o                         
 -14   4  14         25.77         11.16         3.20 o                         
 -13   4  14        828.27        816.31        11.97 o                         
 -12   4  14        507.64        530.80         9.24 o                         
 -11   4  14       1056.02       1014.46        14.15 o                         
 -10   4  14       2200.07       2232.93        24.36 o                         
  -9   4  14        156.50        156.47         5.20 o                         
  -8   4  14          0.10          2.38         1.70 o                         
  -7   4  14         23.47         22.55         2.77 o                         
  -6   4  14        661.06        691.61         9.49 o                         
  -5   4  14        377.44        410.81         7.11 o                         
  -4   4  14        263.31        256.01         5.44 o                         
  -3   4  14          9.21          8.94         2.37 o                         
  -2   4  14        478.58        465.93         9.37 o                         
  -1   4  14        492.84        495.96        12.36 o                         
   0   4  14         59.18         57.56         3.92 o                         
   1   4  14         10.77         12.11         2.48 o                         
   2   4  14         95.36        103.44         6.26 o                         
   3   4  14         27.30         22.92         3.56 o                         
   4   4  14        481.56        511.26         9.23 o                         
   5   4  14        212.02        217.61         6.23 o                         
   6   4  14        866.98        927.43        13.88 o                         
   7   4  14         92.07         85.18         8.03 o                         
   8   4  14          9.82         16.47         6.20 o                         
   9   4  14          3.26         -3.05         4.62 o                         
  10   4  14          0.43         -5.30         5.30 o                         
 -17   5  14         24.75         14.90        10.46 o                         
 -16   5  14        113.88        115.19        10.95 o                         
 -15   5  14        134.44        129.60        12.42 o                         
 -14   5  14        877.41        936.76        17.61 o                         
 -13   5  14         20.04         10.43         5.85 o                         
 -12   5  14       1333.69       1446.80        21.69 o                         
 -11   5  14         96.14         93.05         6.71 o                         
 -10   5  14        311.59        331.88         8.81 o                         
  -9   5  14        378.81        364.45         5.82 o                         
  -8   5  14        456.67        472.14         9.19 o                         
  -7   5  14        486.13        482.12         9.06 o                         
  -6   5  14       1343.35       1311.85        15.89 o                         
  -5   5  14        121.98        144.57         5.24 o                         
  -4   5  14         60.01         62.18         3.02 o                         
  -3   5  14         64.33         65.00         3.19 o                         
  -2   5  14         50.10         48.85         3.65 o                         
  -1   5  14         70.81         76.85         4.47 o                         
   0   5  14        209.29        204.83         6.34 o                         
   1   5  14        366.56        343.08         8.47 o                         
   2   5  14        315.59        312.56         8.35 o                         
   3   5  14          0.00         -2.48         2.89 o                         
   4   5  14        450.94        448.38        20.85 o                         
   5   5  14          3.21          1.75         3.18 o                         
   6   5  14         57.08         47.42         4.20 o                         
   7   5  14         79.61         54.29         6.22 o                         
   8   5  14         16.72         19.80         6.50 o                         
 -15   6  14        576.01        570.89        29.91 o                         
 -14   6  14         43.31         19.79         5.68 o                         
 -13   6  14          1.08          1.57         5.00 o                         
 -12   6  14        469.24        450.52        12.04 o                         
 -11   6  14         18.80         29.98         5.67 o                         
 -10   6  14        676.47        669.36        10.77 o                         
  -9   6  14        654.76        675.98        14.58 o                         
  -8   6  14        134.73        128.22         6.44 o                         
  -7   6  14        459.35        488.64         9.41 o                         
  -6   6  14         64.93         58.24         3.85 o                         
  -5   6  14        795.26        790.50        11.76 o                         
  -4   6  14          5.08          0.37         2.51 o                         
  -3   6  14         16.21         11.04         2.33 o                         
  -2   6  14         26.45         26.55         3.96 o                         
  -1   6  14        444.41        451.79        10.66 o                         
   0   6  14        169.42        165.83         8.39 o                         
   1   6  14       1565.11       1731.47        26.43 o                         
   2   6  14         74.24         69.02         5.50 o                         
   3   6  14         85.38         80.44         6.56 o                         
   4   6  14        118.36        115.98         7.86 o                         
   5   6  14        109.16        109.01        10.64 o                         
 -11   7  14         14.05         14.10        21.40 o                         
 -10   7  14        124.40        125.55        10.42 o                         
  -9   7  14        269.53        261.96        10.38 o                         
  -8   7  14         25.04         21.64         5.83 o                         
  -7   7  14         47.59         50.96         6.21 o                         
  -6   7  14         22.14         22.62         4.52 o                         
  -5   7  14        103.33         92.80         8.03 o                         
  -4   7  14         71.80         61.54         7.30 o                         
  -3   7  14          0.74         -4.05         5.76 o                         
  -2   7  14        141.89        127.49         7.97 o                         
  -1   7  14         65.88         69.02         8.20 o                         
   0   7  14         35.93         43.60         5.75 o                         
   1   7  14         19.37         10.39         5.38 o                         
 -21   1  15          2.44        -10.70        15.08 o                         
 -20   1  15        169.13        137.22        10.99 o                         
 -19   1  15          0.37         -6.33         6.33 o                         
 -18   1  15         45.16         30.00         8.29 o                         
 -17   1  15        199.18        162.50         9.58 o                         
 -16   1  15        521.90        547.36        11.38 o                         
 -15   1  15        158.27        151.49         8.85 o                         
 -14   1  15        292.37        305.52        10.11 o                         
 -13   1  15         18.16         16.85         3.76 o                         
 -12   1  15        114.11        110.06         5.97 o                         
 -11   1  15        760.96        786.71        16.51 o                         
 -10   1  15        144.72        169.89         5.61 o                         
  -9   1  15        439.66        383.62         7.48 o                         
  -8   1  15         24.32         38.89         3.40 o                         
  -7   1  15        236.14        219.50         5.61 o                         
  -6   1  15        169.32        193.03         5.19 o                         
  -5   1  15         74.34         84.37         3.94 o                         
  -4   1  15         21.02         23.67         2.21 o                         
  -3   1  15        490.90        487.94         6.55 o                         
  -2   1  15         58.12         57.73         3.08 o                         
  -1   1  15        266.72        248.41         5.48 o                         
   0   1  15         31.79         24.90         2.21 o                         
   1   1  15        273.46        273.82         5.71 o                         
   2   1  15       1180.33       1142.56        12.76 o                         
   3   1  15          3.29          2.34         1.91 o                         
   4   1  15        522.99        539.77         9.29 o                         
   5   1  15         19.23         18.40         3.53 o                         
   6   1  15          0.22         -0.23         2.57 o                         
   7   1  15         14.79          7.80         3.03 o                         
   8   1  15        120.81        129.45         6.59 o                         
   9   1  15          5.90         11.25         2.86 o                         
  10   1  15        255.27        259.64        10.11 o                         
  11   1  15          0.34         -1.95        14.59 o                         
 -20   2  15         19.16         15.78         7.98 o                         
 -19   2  15        135.31        112.07         9.62 o                         
 -18   2  15        143.31        111.70         9.27 o                         
 -17   2  15        218.17        202.98        12.55 o                         
 -16   2  15         25.16         19.57         4.13 o                         
 -15   2  15        429.11        438.15        12.94 o                         
 -14   2  15        117.60        112.59        12.99 o                         
 -13   2  15        582.82        579.09        11.02 o                         
 -12   2  15        616.69        589.95        10.90 o                         
 -11   2  15          0.09         -0.53         2.60 o                         
 -10   2  15        250.27        236.68         6.69 o                         
  -9   2  15        195.93        184.47         5.66 o                         
  -8   2  15       1409.81       1328.65        15.16 o                         
  -7   2  15        754.24        800.68        10.67 o                         
  -6   2  15        428.02        382.36         6.93 o                         
  -5   2  15        293.16        317.09         5.79 o                         
  -4   2  15       1864.09       1846.30        15.51 o                         
  -3   2  15       2101.34       2097.58        23.27 o                         
  -2   2  15         80.50         73.00         3.32 o                         
  -1   2  15         77.34         92.25         4.66 o                         
   0   2  15        179.95        172.20         4.79 o                         
   1   2  15        129.17        130.39         4.82 o                         
   2   2  15          0.21         -0.53         2.22 o                         
   3   2  15        522.28        535.46         9.08 o                         
   4   2  15         40.00         43.86         3.24 o                         
   5   2  15          3.82          3.89         2.44 o                         
   6   2  15         80.23         85.03         5.33 o                         
   7   2  15         13.61         15.82         2.37 o                         
   8   2  15         12.32         14.76         2.45 o                         
   9   2  15        567.50        589.75        13.34 o                         
  10   2  15         52.04         46.88         5.79 o                         
 -19   3  15        570.01        566.86        17.57 o                         
 -18   3  15         26.28         32.24         5.85 o                         
 -17   3  15        247.72        273.70        14.27 o                         
 -16   3  15          3.45         -1.70         5.86 o                         
 -15   3  15        203.06        203.66        11.93 o                         
 -14   3  15        224.07        241.26         8.36 o                         
 -13   3  15         25.90         24.66         4.01 o                         
 -12   3  15        475.94        507.50        10.24 o                         
 -11   3  15        295.80        312.48         7.95 o                         
 -10   3  15         53.64         56.71         3.87 o                         
  -9   3  15       1364.16       1419.00        16.11 o                         
  -8   3  15          7.19          8.62         2.34 o                         
  -7   3  15        227.09        221.64         5.60 o                         
  -6   3  15        928.91        935.34        11.22 o                         
  -5   3  15         45.57         59.71         3.21 o                         
  -4   3  15        161.43        174.42         4.37 o                         
  -3   3  15        223.02        204.37         6.50 o                         
  -2   3  15        152.82        148.76         7.25 o                         
  -1   3  15        632.77        641.01        10.85 o                         
   0   3  15         70.14         69.79         4.76 o                         
   1   3  15         35.46         33.41         3.63 o                         
   2   3  15         33.81         33.89         3.50 o                         
   3   3  15         40.39         38.98         3.73 o                         
   4   3  15         92.11         80.01         3.72 o                         
   5   3  15        539.24        531.13         9.82 o                         
   6   3  15         52.43         61.61         4.87 o                         
   7   3  15        157.67        177.78         6.00 o                         
   8   3  15         31.98         29.57         4.35 o                         
   9   3  15        131.83        145.53        10.58 o                         
 -18   4  15        201.57        212.01        12.81 o                         
 -17   4  15        119.35        101.01        11.73 o                         
 -16   4  15        261.70        239.96        14.25 o                         
 -15   4  15         67.41         72.25         6.25 o                         
 -14   4  15         23.79         25.68         7.51 o                         
 -13   4  15         15.23          6.90         6.56 o                         
 -12   4  15        183.23        189.02         7.85 o                         
 -11   4  15         15.73         14.55         2.73 o                         
 -10   4  15         62.22         59.19         3.17 o                         
  -9   4  15        223.74        255.40         5.28 o                         
  -8   4  15        292.20        303.47         4.76 o                         
  -7   4  15        571.11        537.19        11.76 o                         
  -6   4  15         28.55         21.55         2.68 o                         
  -5   4  15        101.93        114.61         7.68 o                         
  -4   4  15         47.61         28.13         2.43 o                         
  -3   4  15         84.14         88.90         5.39 o                         
  -2   4  15        360.91        364.56         8.59 o                         
  -1   4  15        188.65        179.64         8.09 o                         
   0   4  15        450.36        442.26        10.43 o                         
   1   4  15        124.49        135.05         7.13 o                         
   2   4  15          1.82          4.14         2.48 o                         
   3   4  15         23.96         19.11         2.85 o                         
   4   4  15        429.24        430.73         9.12 o                         
   5   4  15        213.29        233.91         7.02 o                         
   6   4  15        289.13        310.21         8.05 o                         
   7   4  15          2.90          3.76         7.37 o                         
   8   4  15        175.12        154.56         9.71 o                         
 -16   5  15          0.50         -1.28        10.47 o                         
 -15   5  15          8.69          0.81         6.86 o                         
 -14   5  15        103.26        111.63         7.70 o                         
 -13   5  15        352.16        351.79        11.07 o                         
 -12   5  15          3.10          3.39         4.49 o                         
 -11   5  15          4.22          6.94         2.76 o                         
 -10   5  15         16.93         19.44         2.83 o                         
  -9   5  15         98.90        107.19         8.39 o                         
  -8   5  15        428.96        403.73         8.86 o                         
  -7   5  15        390.76        389.30         8.47 o                         
  -6   5  15        160.68        159.68         5.71 o                         
  -5   5  15          5.47          5.28         2.56 o                         
  -4   5  15         49.64         45.78         2.73 o                         
  -3   5  15         10.68          6.79         3.37 o                         
  -2   5  15        535.87        505.44         9.64 o                         
  -1   5  15          4.31          9.74         4.08 o                         
   0   5  15         15.39         16.80         3.44 o                         
   1   5  15         18.14         20.29         3.63 o                         
   2   5  15        264.85        303.99        12.92 o                         
   3   5  15          4.67          7.81         3.65 o                         
   4   5  15        205.05        205.12         7.89 o                         
   5   5  15        115.31        130.06        12.32 o                         
   6   5  15          1.83         -4.16         5.74 o                         
 -13   6  15         87.20         86.98         7.15 o                         
 -12   6  15        852.62        826.68        16.31 o                         
 -11   6  15        506.06        512.95        13.46 o                         
 -10   6  15         54.43         61.75         5.44 o                         
  -9   6  15         39.39         37.41         5.36 o                         
  -8   6  15         14.02         10.44         4.85 o                         
  -7   6  15        224.78        200.57         7.87 o                         
  -6   6  15         76.76         68.18         5.36 o                         
  -5   6  15         23.67         15.03         3.01 o                         
  -4   6  15         16.38         15.87         5.00 o                         
  -3   6  15          0.92         -1.92         3.79 o                         
  -2   6  15          0.06         -0.73         3.60 o                         
  -1   6  15         15.25         20.50         4.35 o                         
   0   6  15        867.02        807.96        18.74 o                         
   1   6  15          0.09         -0.38         6.32 o                         
   2   6  15        111.38        131.35         8.38 o                         
   3   6  15         26.41         20.32         4.80 o                         
   4   6  15        272.90        304.06        15.37 o                         
  -8   7  15          0.38          2.65        11.64 o                         
  -7   7  15         93.39         96.19        14.83 o                         
  -6   7  15          4.65         15.46        10.25 o                         
  -5   7  15          0.34         -0.61         9.90 o                         
  -4   7  15          2.10         -5.35         8.86 o                         
  -3   7  15        239.75        246.17        19.03 o                         
  -2   7  15        146.26        124.02        10.22 o                         
 -20   0  16        640.32        683.24        37.44 o                         
 -19   0  16          5.40         -7.91         7.91 o                         
 -18   0  16        434.99        472.77        20.63 o                         
 -17   0  16        192.81        198.29        18.97 o                         
 -16   0  16        698.17        758.56        35.40 o                         
 -15   0  16          0.38         -1.35         4.44 o                         
 -14   0  16         21.43          9.92         4.64 o                         
 -13   0  16          0.22          4.01         4.16 o                         
 -12   0  16         90.71         55.32         5.32 o                         
 -11   0  16        146.45        103.92         7.83 o                         
 -10   0  16       5746.11       5633.90        68.67 o                         
  -9   0  16       2776.81       2689.13        37.03 o                         
  -8   0  16        766.23        668.11        14.19 o                         
  -7   0  16         23.73         17.75         3.63 o                         
  -6   0  16        513.19        472.62        13.28 o                         
  -5   0  16         10.09          9.04         2.96 o                         
  -4   0  16        304.29        308.14         8.51 o                         
  -3   0  16          1.48          5.15         2.47 o                         
  -2   0  16       1648.72       1579.10        49.61 o                         
  -1   0  16         29.24         37.65         4.16 o                         
   0   0  16       1000.10        993.84        20.29 o                         
   1   0  16        217.75        237.94         8.21 o                         
   2   0  16        115.16        102.29         6.21 o                         
   3   0  16        652.33        675.99        13.99 o                         
   4   0  16         67.98         69.09         8.83 o                         
   5   0  16         31.33         28.55         4.10 o                         
   6   0  16       1421.14       1472.75        28.74 o                         
   7   0  16        392.74        419.07        14.93 o                         
   8   0  16        868.47        885.04        21.76 o                         
   9   0  16        175.83        177.33         8.35 o                         
  10   0  16          4.60         20.91        16.53 o                         
 -20   1  16         12.54          4.07         8.58 o                         
 -19   1  16        551.69        550.38        18.88 o                         
 -18   1  16         36.64         21.77         7.09 o                         
 -17   1  16        351.21        338.06        14.58 o                         
 -16   1  16         48.30         43.77         5.60 o                         
 -15   1  16        220.26        192.69         7.32 o                         
 -14   1  16         76.99         70.44         4.57 o                         
 -13   1  16         10.93          6.34         3.30 o                         
 -12   1  16          2.75          4.37         2.77 o                         
 -11   1  16        893.72        909.50        13.08 o                         
 -10   1  16          0.11         -1.88         2.59 o                         
  -9   1  16         99.76        107.39         5.16 o                         
  -8   1  16        375.65        327.33         7.39 o                         
  -7   1  16        610.78        558.59         8.91 o                         
  -6   1  16          0.12         -2.07         2.07 o                         
  -5   1  16        179.56        178.77         5.07 o                         
  -4   1  16          3.91          4.80         1.78 o                         
  -3   1  16        626.18        604.14         8.64 o                         
  -2   1  16         40.93         40.66         3.34 o                         
  -1   1  16        325.82        321.37         6.33 o                         
   0   1  16          5.59          6.59         2.09 o                         
   1   1  16         81.99         86.85         4.20 o                         
   2   1  16        182.73        183.60         5.31 o                         
   3   1  16        127.95        127.15         4.72 o                         
   4   1  16        170.75        152.89         7.06 o                         
   5   1  16        164.27        175.35         6.47 o                         
   6   1  16         16.27         12.60         3.21 o                         
   7   1  16        292.79        291.58         8.20 o                         
   8   1  16        128.78        121.73         7.35 o                         
   9   1  16         79.02         69.38         5.87 o                         
  10   1  16         33.49          6.81        17.02 o                         
 -19   2  16         28.46         31.28         7.99 o                         
 -18   2  16        124.05        134.23        18.80 o                         
 -17   2  16          0.04         -0.33         6.68 o                         
 -16   2  16         68.35         81.21        10.55 o                         
 -15   2  16         95.01         82.66         7.18 o                         
 -14   2  16        115.89         94.29         6.71 o                         
 -13   2  16         20.72         15.20         3.25 o                         
 -12   2  16         78.09         67.96         4.93 o                         
 -11   2  16         44.96         36.28         3.37 o                         
 -10   2  16        727.25        734.64        11.04 o                         
  -9   2  16        128.23        103.49         4.96 o                         
  -8   2  16        146.26        117.10         5.35 o                         
  -7   2  16        276.20        236.81         6.03 o                         
  -6   2  16         25.89         15.80         2.45 o                         
  -5   2  16       1167.70       1140.46        12.93 o                         
  -4   2  16          1.07         -0.10         1.62 o                         
  -3   2  16          0.91          1.67         1.85 o                         
  -2   2  16         21.47         17.10         2.34 o                         
  -1   2  16         32.09         32.69         3.12 o                         
   0   2  16        126.90        119.90         6.20 o                         
   1   2  16         17.73         20.05         2.82 o                         
   2   2  16        116.49        113.70         5.22 o                         
   3   2  16        246.66        238.35         6.70 o                         
   4   2  16        161.33        163.20         6.02 o                         
   5   2  16         38.17         34.31         3.52 o                         
   6   2  16        192.41        196.06         5.74 o                         
   7   2  16         66.04         53.18         3.48 o                         
   8   2  16        107.36        130.15         9.85 o                         
   9   2  16          5.18          0.97         9.73 o                         
 -19   3  16        322.83        301.99        26.94 o                         
 -18   3  16         42.84         43.79        10.20 o                         
 -17   3  16          0.40          6.45         6.98 o                         
 -16   3  16         16.48         25.04         7.11 o                         
 -15   3  16        381.89        372.30        16.55 o                         
 -14   3  16         19.02         16.34         6.04 o                         
 -13   3  16          3.65          4.20         3.11 o                         
 -12   3  16         17.46         12.46         3.18 o                         
 -11   3  16        499.18        534.29         9.61 o                         
 -10   3  16         27.67         21.14         2.97 o                         
  -9   3  16        630.84        669.21        10.24 o                         
  -8   3  16         11.76          9.26         2.44 o                         
  -7   3  16       1408.23       1350.19        16.20 o                         
  -6   3  16        807.39        785.36         9.19 o                         
  -5   3  16          0.10          1.58         1.99 o                         
  -4   3  16        583.20        530.92         8.86 o                         
  -3   3  16        402.04        390.69         8.79 o                         
  -2   3  16         64.13         59.44         3.97 o                         
  -1   3  16        391.47        401.90         8.78 o                         
   0   3  16          5.38          3.80         3.04 o                         
   1   3  16         72.09         87.46         6.95 o                         
   2   3  16         15.90         15.34         3.38 o                         
   3   3  16          4.51          8.47         3.29 o                         
   4   3  16        108.19        107.10         4.27 o                         
   5   3  16         97.67         94.76         4.82 o                         
   6   3  16         28.27         31.95         3.08 o                         
   7   3  16        122.01        120.92        10.70 o                         
   8   3  16        121.96        137.26         8.90 o                         
 -17   4  16         26.92         20.02         8.37 o                         
 -16   4  16        309.04        352.76        19.09 o                         
 -15   4  16          0.12          1.13         5.40 o                         
 -14   4  16        193.15        188.21         8.95 o                         
 -13   4  16         17.95         13.62         4.51 o                         
 -12   4  16        204.95        220.38         6.79 o                         
 -11   4  16        118.85        100.71         4.59 o                         
 -10   4  16        781.79        812.67        10.25 o                         
  -9   4  16         13.44         14.43         2.13 o                         
  -8   4  16        155.96        167.55         6.30 o                         
  -7   4  16         14.19          8.50         3.19 o                         
  -6   4  16         11.31          8.64         2.60 o                         
  -5   4  16        581.58        553.54         8.32 o                         
  -4   4  16         41.04         43.83         6.77 o                         
  -3   4  16        109.16         82.08         5.00 o                         
  -2   4  16       1106.39       1097.57        15.66 o                         
  -1   4  16         84.12         77.68         5.36 o                         
   0   4  16        360.15        358.37        12.00 o                         
   1   4  16        167.10        171.08         8.11 o                         
   2   4  16         36.27         34.90         5.24 o                         
   3   4  16         77.09         68.09         6.11 o                         
   4   4  16        147.21        149.22         8.14 o                         
   5   4  16          0.17          0.39         3.37 o                         
   6   4  16         13.86         17.89         5.71 o                         
   7   4  16         60.87         61.39         6.50 o                         
 -15   5  16         76.15         70.88         9.25 o                         
 -14   5  16        327.08        346.56        16.29 o                         
 -13   5  16         64.50         50.85         9.98 o                         
 -12   5  16         68.44         61.12         6.34 o                         
 -11   5  16       1063.92       1100.93        16.18 o                         
 -10   5  16         73.17         60.18         7.23 o                         
  -9   5  16         62.35         50.28         4.99 o                         
  -8   5  16         95.05         88.47         5.33 o                         
  -7   5  16          0.06         -2.31         3.08 o                         
  -6   5  16        408.36        430.93         9.14 o                         
  -5   5  16        138.58        124.10         6.09 o                         
  -4   5  16        422.49        423.58        13.69 o                         
  -3   5  16          3.93          3.24         3.18 o                         
  -2   5  16         70.00         61.23         4.36 o                         
  -1   5  16          9.37          2.85         3.26 o                         
   0   5  16        442.98        441.10        11.09 o                         
   1   5  16          1.57          7.26         3.73 o                         
   2   5  16        707.56        742.43        17.20 o                         
   3   5  16        163.36        160.82         8.79 o                         
   4   5  16        162.04        169.43        11.68 o                         
   5   5  16         14.69         21.12         6.55 o                         
 -12   6  16          0.31         -1.32         8.63 o                         
 -11   6  16        591.89        545.45        13.76 o                         
 -10   6  16         85.58         59.46         5.74 o                         
  -9   6  16        336.05        365.54        12.16 o                         
  -8   6  16          5.14          8.06         4.35 o                         
  -7   6  16        162.17        160.77         7.65 o                         
  -6   6  16         62.61         62.91         7.31 o                         
  -5   6  16         37.44         28.57         4.70 o                         
  -4   6  16          1.65         13.63         4.30 o                         
  -3   6  16         43.55         37.04         4.98 o                         
  -2   6  16         53.89         47.47         4.92 o                         
  -1   6  16         27.70         31.09         5.28 o                         
   0   6  16        473.44        475.50        13.12 o                         
   1   6  16        262.59        258.08        16.01 o                         
 -19   1  17          0.48          9.11         6.60 o                         
 -18   1  17         15.55         12.94         6.11 o                         
 -17   1  17          2.38          5.42         5.40 o                         
 -16   1  17         85.79         75.06         8.56 o                         
 -15   1  17        162.76        172.48        12.70 o                         
 -14   1  17       1061.13       1046.55        19.45 o                         
 -13   1  17          8.57          6.03         3.29 o                         
 -12   1  17        542.94        503.60         9.72 o                         
 -11   1  17        307.78        257.27         9.68 o                         
 -10   1  17        292.09        253.63         7.31 o                         
  -9   1  17        253.94        206.85         6.51 o                         
  -8   1  17        538.79        564.09         9.39 o                         
  -7   1  17         39.59         47.11         3.33 o                         
  -6   1  17        597.75        641.71         9.50 o                         
  -5   1  17        472.20        484.84         7.89 o                         
  -4   1  17        521.33        536.61         7.76 o                         
  -3   1  17         13.46         16.15         2.33 o                         
  -2   1  17          7.19          5.40         3.75 o                         
  -1   1  17        765.55        729.01        11.19 o                         
   0   1  17        273.79        291.22         6.45 o                         
   1   1  17        232.42        258.43         9.71 o                         
   2   1  17          3.84          7.12         2.47 o                         
   3   1  17        165.67        140.81         6.26 o                         
   4   1  17       1697.32       1761.50        20.66 o                         
   5   1  17        225.30        216.66         7.67 o                         
   6   1  17          1.70          2.41         3.55 o                         
   7   1  17         31.56         32.42         6.70 o                         
   8   1  17         19.73         22.20         5.15 o                         
 -19   2  17         53.90         65.31        11.45 o                         
 -18   2  17         23.23         19.17         7.37 o                         
 -17   2  17        221.24        233.45        12.11 o                         
 -16   2  17          5.16         -0.53         5.97 o                         
 -15   2  17       1182.05       1198.12        25.12 o                         
 -14   2  17         75.77         53.78         5.63 o                         
 -13   2  17        304.67        314.58         8.33 o                         
 -12   2  17        262.74        260.13         8.23 o                         
 -11   2  17         17.55         11.41         3.18 o                         
 -10   2  17         29.83         21.60         3.22 o                         
  -9   2  17        135.63        144.99         5.80 o                         
  -8   2  17         33.87         29.21         3.06 o                         
  -7   2  17       1499.46       1506.03        16.62 o                         
  -6   2  17        162.16        192.22         5.63 o                         
  -5   2  17        970.53       1000.26        14.19 o                         
  -4   2  17        195.79        178.85         6.79 o                         
  -3   2  17          0.03         -1.01         1.93 o                         
  -2   2  17         12.88         13.24         2.12 o                         
  -1   2  17         44.47         32.67         3.12 o                         
   0   2  17         36.58         42.21         4.26 o                         
   1   2  17        673.60        678.83        12.79 o                         
   2   2  17        235.39        233.10         7.01 o                         
   3   2  17        549.43        554.69        10.15 o                         
   4   2  17        240.07        270.12         7.66 o                         
   5   2  17         69.47         56.03         4.17 o                         
   6   2  17          8.14          3.10         3.82 o                         
   7   2  17         38.42         41.36        14.33 o                         
   8   2  17         30.73         20.72         8.27 o                         
 -18   3  17        318.85        319.43        20.98 o                         
 -17   3  17        199.74        194.62        12.89 o                         
 -16   3  17        587.19        584.34        15.75 o                         
 -15   3  17        388.30        385.85        12.79 o                         
 -14   3  17          5.76          7.50         6.39 o                         
 -13   3  17        446.24        442.73        12.49 o                         
 -12   3  17         23.69         23.73         5.73 o                         
 -11   3  17        269.02        253.68         7.51 o                         
 -10   3  17         70.98         59.11         5.11 o                         
  -9   3  17         59.68         61.44         3.86 o                         
  -8   3  17        121.34        125.47         6.27 o                         
  -7   3  17         49.04         33.35         2.81 o                         
  -6   3  17        487.89        456.08         6.67 o                         
  -5   3  17         68.61         54.66         3.20 o                         
  -4   3  17          5.26          7.89         3.20 o                         
  -3   3  17        233.03        226.84         8.63 o                         
  -2   3  17          0.90          2.33         2.94 o                         
  -1   3  17        455.80        427.98        10.70 o                         
   0   3  17        553.24        570.47        15.86 o                         
   1   3  17          1.76         -4.26         4.26 o                         
   2   3  17        128.77        135.93         8.77 o                         
   3   3  17        451.15        452.75        10.86 o                         
   4   3  17          0.06          1.39         3.02 o                         
   5   3  17        133.07        141.67         9.93 o                         
   6   3  17        208.70        217.80        10.67 o                         
   7   3  17         57.36         58.35         6.43 o                         
 -16   4  17         12.62          8.94         8.04 o                         
 -15   4  17         12.05         10.18         5.60 o                         
 -14   4  17         16.62         20.65         4.31 o                         
 -13   4  17          6.04          5.00         3.50 o                         
 -12   4  17        129.54        108.98        10.85 o                         
 -11   4  17        571.18        614.07        26.05 o                         
 -10   4  17        104.01        103.32         4.71 o                         
  -9   4  17          1.12          1.33         2.60 o                         
  -8   4  17        347.09        335.39         8.16 o                         
  -7   4  17          0.01         -0.02         2.82 o                         
  -6   4  17         13.69          6.23         3.15 o                         
  -5   4  17        231.70        237.37         5.43 o                         
  -4   4  17        133.97        132.58         6.55 o                         
  -3   4  17          4.62          6.85         3.52 o                         
  -2   4  17        643.99        683.25        12.37 o                         
  -1   4  17        176.32        170.56        12.28 o                         
   0   4  17        158.89        163.75         8.97 o                         
   1   4  17         26.82         24.47         4.17 o                         
   2   4  17          6.92          5.00         4.49 o                         
   3   4  17        126.17        123.11        10.45 o                         
   4   4  17          0.92         -4.95         4.95 o                         
   5   4  17         97.89         95.44        15.73 o                         
 -14   5  17        140.56        120.23        16.65 o                         
 -13   5  17          0.14         -2.34         7.14 o                         
 -12   5  17         51.52         52.11         6.87 o                         
 -11   5  17         28.03         27.68         5.86 o                         
 -10   5  17         14.72         14.12         6.41 o                         
  -9   5  17         96.24         86.73         7.16 o                         
  -8   5  17          1.26          8.74         3.82 o                         
  -7   5  17          6.66          5.53         4.01 o                         
  -6   5  17        279.16        288.94        10.32 o                         
  -5   5  17        136.13        110.85         5.79 o                         
  -4   5  17        234.30        208.82        17.38 o                         
  -3   5  17        108.52         98.70         6.10 o                         
  -2   5  17         32.78         25.08         4.16 o                         
  -1   5  17          6.98          9.32         4.19 o                         
   0   5  17         91.77         94.92         6.83 o                         
   1   5  17         22.92         21.78         4.55 o                         
   2   5  17        382.63        420.22        12.16 o                         
   3   5  17         34.27         34.88         7.36 o                         
  -9   6  17         61.05         63.36         7.63 o                         
  -8   6  17        268.30        270.66        16.69 o                         
  -7   6  17          1.71          6.97         7.99 o                         
  -6   6  17         18.41         21.10         6.35 o                         
  -5   6  17         45.37         57.13         7.50 o                         
  -4   6  17         44.79         34.55         5.18 o                         
  -3   6  17          9.03          8.96         4.90 o                         
  -2   6  17        176.12        196.59        12.63 o                         
 -19   0  18        248.76        235.10        21.24 o                         
 -18   0  18       1160.50       1276.20        55.68 o                         
 -17   0  18        216.61        224.56        17.19 o                         
 -16   0  18        119.86        105.57        10.83 o                         
 -15   0  18        127.58        140.30        11.86 o                         
 -14   0  18        540.14        505.52        19.59 o                         
 -13   0  18          4.75          9.68         5.32 o                         
 -12   0  18         11.17         21.02         5.40 o                         
 -11   0  18         20.92         21.77         5.04 o                         
 -10   0  18       2057.60       2185.76        41.33 o                         
  -9   0  18        866.27        928.49        18.40 o                         
  -8   0  18          0.77          7.25         4.09 o                         
  -7   0  18         46.92         49.14         4.95 o                         
  -6   0  18        121.81        121.31         8.31 o                         
  -5   0  18         50.47         57.89         4.65 o                         
  -4   0  18        715.67        699.59        12.78 o                         
  -3   0  18        333.68        375.49        12.72 o                         
  -2   0  18        829.65        849.81        16.15 o                         
  -1   0  18        275.59        255.79         9.63 o                         
   0   0  18        484.91        543.22        12.79 o                         
   1   0  18        256.96        264.73         9.72 o                         
   2   0  18         11.73         14.95         4.18 o                         
   3   0  18          3.95          7.68        10.94 o                         
   4   0  18        667.12        660.11        22.87 o                         
   5   0  18       1804.28       2002.92        42.67 o                         
   6   0  18        494.49        572.37        34.04 o                         
   7   0  18        112.87         95.31        18.48 o                         
 -18   1  18        181.68        205.15        17.34 o                         
 -17   1  18        226.19        262.52        13.05 o                         
 -16   1  18        192.87        178.15        11.36 o                         
 -15   1  18         24.75         18.22         5.43 o                         
 -14   1  18         84.47         65.05         6.12 o                         
 -13   1  18         33.09         34.55         4.48 o                         
 -12   1  18         10.13          4.75         3.38 o                         
 -11   1  18        251.69        260.42        10.48 o                         
 -10   1  18         85.20         91.33         4.89 o                         
  -9   1  18         33.87         37.52         3.89 o                         
  -8   1  18        107.83         96.23         4.94 o                         
  -7   1  18         24.79         25.48         3.08 o                         
  -6   1  18         40.13         42.06         3.20 o                         
  -5   1  18        704.54        705.89         9.87 o                         
  -4   1  18         17.65         15.98         2.78 o                         
  -3   1  18        351.70        351.40         6.70 o                         
  -2   1  18         74.69         82.38         5.37 o                         
  -1   1  18        380.35        376.29         8.23 o                         
   0   1  18         25.72         24.88         2.92 o                         
   1   1  18         66.10         67.21         7.45 o                         
   2   1  18          8.49          8.81         2.92 o                         
   3   1  18        133.45        147.11         8.44 o                         
   4   1  18        332.47        356.62         9.55 o                         
   5   1  18        280.29        313.42         9.43 o                         
   6   1  18          5.59         11.83         6.56 o                         
   7   1  18        155.99        141.51        10.43 o                         
 -18   2  18        333.42        359.70        15.00 o                         
 -17   2  18        242.38        260.83        13.05 o                         
 -16   2  18          7.95          0.32         6.18 o                         
 -15   2  18        234.49        260.64        11.87 o                         
 -14   2  18         27.55         25.32         5.49 o                         
 -13   2  18         21.66         26.28         5.12 o                         
 -12   2  18          6.64          3.95         3.90 o                         
 -11   2  18          3.13         -2.23         3.18 o                         
 -10   2  18        206.80        246.45         7.51 o                         
  -9   2  18          6.79          1.08         2.93 o                         
  -8   2  18        211.82        199.04         6.91 o                         
  -7   2  18         28.60         23.39         2.91 o                         
  -6   2  18         34.47         34.31         2.99 o                         
  -5   2  18        134.18        140.73         3.98 o                         
  -4   2  18        134.57        131.04         5.12 o                         
  -3   2  18        120.98        123.23         4.88 o                         
  -2   2  18          0.83          1.11         2.27 o                         
  -1   2  18          2.18          4.04         2.47 o                         
   0   2  18         64.78         77.13        12.58 o                         
   1   2  18        180.93        179.75         9.16 o                         
   2   2  18        128.25        147.93         6.48 o                         
   3   2  18          5.45          8.86         3.58 o                         
   4   2  18         43.72         44.00         5.86 o                         
   5   2  18        177.25        198.49        13.08 o                         
   6   2  18          9.35         16.58         5.06 o                         
 -17   3  18        140.28        161.41        11.38 o                         
 -16   3  18          8.96          2.37         6.47 o                         
 -15   3  18        276.67        347.64        13.17 o                         
 -14   3  18        163.82        201.76        14.32 o                         
 -13   3  18         40.06         43.07         5.83 o                         
 -12   3  18         48.10         40.97         5.37 o                         
 -11   3  18        473.45        478.74        10.76 o                         
 -10   3  18        110.47        115.00         6.12 o                         
  -9   3  18        360.34        371.30        12.94 o                         
  -8   3  18         32.95         32.57         3.91 o                         
  -7   3  18        121.22        108.00         4.06 o                         
  -6   3  18          1.55          9.86         2.75 o                         
  -5   3  18        171.28        152.37         7.35 o                         
  -4   3  18        371.77        380.77         9.65 o                         
  -3   3  18         21.32         30.83         3.95 o                         
  -2   3  18          2.52          4.01         3.20 o                         
  -1   3  18        431.83        444.20        13.13 o                         
   0   3  18        118.38        122.58        10.32 o                         
   1   3  18        240.40        256.25        10.16 o                         
   2   3  18         87.03         93.81         7.74 o                         
   3   3  18         27.83         22.41         4.72 o                         
   4   3  18         97.15         89.23        11.17 o                         
   5   3  18        454.49        475.34        14.22 o                         
 -15   4  18        216.74        209.36        16.64 o                         
 -14   4  18         13.49         -0.10         5.63 o                         
 -13   4  18         59.43         80.18         6.75 o                         
 -12   4  18        311.27        296.10        10.90 o                         
 -11   4  18          4.81          3.50         4.37 o                         
 -10   4  18        475.73        475.37        11.37 o                         
  -9   4  18         17.25         13.43         5.72 o                         
  -8   4  18         15.03         15.97         3.66 o                         
  -7   4  18         80.16         80.64         4.85 o                         
  -6   4  18          0.98          2.60         2.83 o                         
  -5   4  18          6.05          6.12         5.91 o                         
  -4   4  18        256.22        256.78        18.32 o                         
  -3   4  18          4.26          0.33         4.00 o                         
  -2   4  18        234.30        267.37        17.41 o                         
  -1   4  18         50.09         56.32        11.10 o                         
   0   4  18         11.58         23.90         5.09 o                         
   1   4  18         32.68         34.93         4.48 o                         
   2   4  18        209.75        208.42        11.37 o                         
   3   4  18          0.31          0.60         5.69 o                         
 -12   5  18         26.70         26.97         8.77 o                         
 -11   5  18          1.33         -1.26         5.87 o                         
 -10   5  18         48.33         52.66         6.51 o                         
  -9   5  18          5.80          6.82         5.16 o                         
  -8   5  18        385.78        364.49        19.09 o                         
  -7   5  18         57.12         56.46        13.86 o                         
  -6   5  18        259.46        284.34        12.66 o                         
  -5   5  18         84.59         87.51         7.14 o                         
  -4   5  18        191.54        167.49         9.97 o                         
  -3   5  18        112.76        102.55         7.01 o                         
  -2   5  18         27.08         20.91         4.77 o                         
  -1   5  18         45.83         51.70         5.68 o                         
   0   5  18          4.78          6.77         5.38 o                         
 -17   1  19          2.59         -1.97         8.49 o                         
 -16   1  19        127.84        142.10         9.47 o                         
 -15   1  19         23.63         22.83         6.73 o                         
 -14   1  19        455.72        477.91        14.32 o                         
 -13   1  19          0.99         10.63         6.21 o                         
 -12   1  19        321.20        331.77        11.71 o                         
 -11   1  19        696.84        688.12        11.98 o                         
 -10   1  19        190.86        192.67         7.59 o                         
  -9   1  19        312.21        331.87         9.02 o                         
  -8   1  19          3.50          4.40         3.01 o                         
  -7   1  19        494.13        521.61         9.28 o                         
  -6   1  19        224.40        235.72         6.89 o                         
  -5   1  19         15.99         19.32         2.63 o                         
  -4   1  19        342.43        349.34         8.26 o                         
  -3   1  19         16.49         14.68         3.41 o                         
  -2   1  19        192.52        185.82         7.71 o                         
  -1   1  19          1.44          0.56         3.03 o                         
   0   1  19        162.08        154.25         6.45 o                         
   1   1  19        169.15        180.42         6.93 o                         
   2   1  19        251.39        266.64         8.25 o                         
   3   1  19         18.95         10.44         4.16 o                         
   4   1  19         24.66          2.12         5.85 o                         
   5   1  19         29.01         31.96         7.78 o                         
 -17   2  19        218.28        264.54        16.23 o                         
 -16   2  19          0.60          5.39         6.47 o                         
 -15   2  19        261.01        242.50        12.42 o                         
 -14   2  19        228.71        236.75        12.07 o                         
 -13   2  19        251.00        275.28        11.66 o                         
 -12   2  19        573.40        535.90        13.91 o                         
 -11   2  19        119.24        110.99         6.39 o                         
 -10   2  19        100.53        102.22         7.35 o                         
  -9   2  19        120.55        105.93         5.90 o                         
  -8   2  19          7.72         10.58         3.77 o                         
  -7   2  19        589.15        617.94         9.91 o                         
  -6   2  19        464.08        454.15         7.57 o                         
  -5   2  19         40.89         40.84         3.55 o                         
  -4   2  19        106.50        111.23         4.78 o                         
  -3   2  19          3.45          3.92         2.26 o                         
  -2   2  19         49.47         41.68         3.46 o                         
  -1   2  19        148.85        168.57         8.32 o                         
   0   2  19         97.60         97.24         8.01 o                         
   1   2  19        298.05        290.71        10.35 o                         
   2   2  19         11.21          6.66         5.12 o                         
   3   2  19         31.20         36.06         7.18 o                         
   4   2  19        183.70        205.85        20.91 o                         
 -15   3  19         51.00         56.66         7.19 o                         
 -14   3  19         26.13         24.84         6.13 o                         
 -13   3  19        149.25        130.11         8.52 o                         
 -12   3  19         30.15         24.99         5.47 o                         
 -11   3  19          1.05          3.12         4.72 o                         
 -10   3  19         25.85         24.99         6.37 o                         
  -9   3  19         31.71         25.81         3.68 o                         
  -8   3  19        327.49        300.14         8.81 o                         
  -7   3  19          1.67          1.34         1.90 o                         
  -6   3  19         10.44          7.40         2.44 o                         
  -5   3  19        418.44        411.66        11.20 o                         
  -4   3  19        181.83        163.36         7.94 o                         
  -3   3  19        201.80        211.87         8.22 o                         
  -2   3  19        147.13        141.63         8.31 o                         
  -1   3  19         85.08        103.08         9.29 o                         
   0   3  19        139.35        143.43        10.67 o                         
   1   3  19         20.98         12.58         5.21 o                         
   2   3  19         84.86        119.41        16.05 o                         
   3   3  19         43.70         73.07         7.11 o                         
 -13   4  19          0.06          1.35         7.42 o                         
 -12   4  19         13.66          5.43         7.25 o                         
 -11   4  19         53.54         43.60         7.79 o                         
 -10   4  19        153.43        192.89        12.20 o                         
  -9   4  19         11.55         11.81         5.04 o                         
  -8   4  19         59.67         64.20         6.01 o                         
  -7   4  19         13.23         14.68         5.74 o                         
  -6   4  19         43.41         45.20         7.57 o                         
  -5   4  19         47.08         64.36         7.83 o                         
  -4   4  19        130.21        128.90         9.15 o                         
  -3   4  19        418.15        420.30        12.65 o                         
  -2   4  19        219.97        235.50        12.74 o                         
  -1   4  19          0.19         -2.69         5.61 o                         
   0   4  19         63.00         63.62        12.16 o                         
   1   4  19         40.60         33.54         7.36 o                         
  -8   5  19         55.78         54.05        12.89 o                         
  -7   5  19         12.71         18.51         9.81 o                         
  -6   5  19         46.35         43.82        10.28 o                         
  -5   5  19          0.99         -6.07         6.07 o                         
  -4   5  19         40.49         57.39         9.17 o                         
 -16   0  20          6.28          9.97         9.97 o                         
 -15   0  20        108.52         83.46        10.99 o                         
 -14   0  20         38.59         39.51         9.28 o                         
 -13   0  20         56.58         44.73         9.11 o                         
 -12   0  20        195.54        242.87        16.15 o                         
 -11   0  20        624.35        581.42        20.46 o                         
 -10   0  20         73.74         73.73         7.47 o                         
  -9   0  20        199.24        195.34        14.36 o                         
  -8   0  20         14.95         21.08         5.11 o                         
  -7   0  20          0.46          2.35         4.51 o                         
  -6   0  20         15.41         21.08         7.15 o                         
  -5   0  20         99.04        109.84         6.43 o                         
  -4   0  20        345.98        362.97        14.24 o                         
  -3   0  20        584.62        626.46        17.69 o                         
  -2   0  20        346.98        371.14        13.90 o                         
  -1   0  20        311.99        302.89        11.37 o                         
   0   0  20         35.45         26.44         5.35 o                         
   1   0  20         50.35         47.57         9.76 o                         
   2   0  20         21.76          5.29         7.56 o                         
   3   0  20        136.57        110.97        12.64 o                         
 -16   1  20        269.72        262.82        13.35 o                         
 -15   1  20         43.53         38.49         6.97 o                         
 -14   1  20         26.66         29.19         6.37 o                         
 -13   1  20        272.66        288.23        12.51 o                         
 -12   1  20         78.34         90.27         7.25 o                         
 -11   1  20         80.24         90.97         6.77 o                         
 -10   1  20         32.58         29.18         4.89 o                         
  -9   1  20         42.14         39.90         4.68 o                         
  -8   1  20        120.61        115.14         5.90 o                         
  -7   1  20         84.24         76.57         4.31 o                         
  -6   1  20         17.34         17.76         2.99 o                         
  -5   1  20         71.69         73.08         4.31 o                         
  -4   1  20        315.55        335.29         9.56 o                         
  -3   1  20        137.35        130.92         7.44 o                         
  -2   1  20        444.44        469.64         9.98 o                         
  -1   1  20         49.01         51.47         4.43 o                         
   0   1  20        197.32        205.69         7.63 o                         
   1   1  20         32.51         34.80         9.07 o                         
   2   1  20         32.31         27.91         5.95 o                         
   3   1  20         48.85         40.62         9.23 o                         
 -15   2  20         44.84         37.33         7.24 o                         
 -14   2  20        202.92        220.83        14.93 o                         
 -13   2  20          9.13         -6.12         8.21 o                         
 -12   2  20          6.05          7.01         5.42 o
[truncated: 7,131 more chars]
