# Supplementary material for: Crystal structures of 9-[bis­(benzyl­sulfan­yl)meth­yl]anthracene and of cyclo-dodeca­kis­(μ2-phenyl­methane­thiol­ato-κ2 S:S)hexa­palladium(6 Pd—Pd)–anthracene-9,10-dione (1/1)
Source: Acta Crystallogr E Crystallogr Commun. 2021 Jun 18;77(Pt 7):718–25. doi: 10.1107/S2056989021006113 (PMC8382052; doi:10.1107/S2056989021006113)
Supplement: Supplementary file 3 [file e-77-00718-mo_b0283_0msup3.hkl]

data_mo_b0283_0m                                                                
_shelx_title ' mo_b0283_0m_a.res in P-1'                                        
_shelx_refln_list_code          4                                               
_shelx_F_calc_maximum      278.52                                               
_exptl_crystal_F_000      1164.00                                               
_reflns_d_resolution_high  0.7761                                               
                                                                                
loop_                                                                           
 _space_group_symop_operation_xyz                                               
 'x, y, z'                                                                      
 '-x, -y, -z'                                                                   
                                                                                
_cell_length_a    12.4037                                                       
_cell_length_b    13.2255                                                       
_cell_length_c    14.7347                                                       
_cell_angle_alpha 109.842                                                       
_cell_angle_beta   91.616                                                       
_cell_angle_gamma  91.191                                                       
                                                                                
_shelx_F_squared_multiplier     1.000                                           
                                                                                
loop_                                                                           
 _refln_index_h                                                                 
 _refln_index_k                                                                 
 _refln_index_l                                                                 
 _refln_F_squared_calc                                                          
 _refln_F_squared_meas                                                          
 _refln_F_squared_sigma                                                         
 _refln_observed_status                                                         
   2   0   0      17236.52      17279.77       126.97 o                         
   3   0   0       8956.46       9253.96        60.57 o                         
   4   0   0      12772.96      12588.66        81.57 o                         
   5   0   0        397.55        451.13         7.64 o                         
   6   0   0       5348.17       5148.86        39.99 o                         
   7   0   0       1999.91       1719.46        17.59 o                         
   8   0   0       1261.93       1298.22        16.01 o                         
   9   0   0       2481.44       2518.40        27.06 o                         
  10   0   0       4558.83       4594.95        40.61 o                         
  11   0   0       3413.69       3342.85        33.95 o                         
  12   0   0       2257.85       2307.54        35.38 o                         
  13   0   0        643.69        669.77        21.94 o                         
  14   0   0       1921.61       1887.59        32.98 o                         
  15   0   0       1434.91       1490.70        32.72 o                         
 -15   1   0       2135.92       2255.19        43.51 o                         
 -14   1   0        544.05        536.92        21.30 o                         
 -13   1   0       7011.57       7184.32        87.32 o                         
 -12   1   0      18605.12      18778.04       141.27 o                         
 -11   1   0        454.42        495.14        20.13 o                         
 -10   1   0       3262.90       3242.10        31.55 o                         
  -9   1   0       1035.24       1036.67        16.11 o                         
  -8   1   0       2886.47       2748.51        25.95 o                         
  -7   1   0        316.12        312.75        11.53 o                         
  -6   1   0       7646.53       7318.72        47.67 o                         
  -5   1   0       3824.90       3537.58        28.56 o                         
  -4   1   0          1.49         13.02         1.83 o                         
  -3   1   0       1399.19       1517.43        12.67 o                         
  -2   1   0       7489.81       7815.64       105.70 o                         
  -1   1   0       1812.23       1438.32        54.73 o                         
   2   1   0      34639.02      32880.05       337.35 o                         
   3   1   0        110.15        150.07         3.81 o                         
   4   1   0      38760.77      36400.42       226.03 o                         
   5   1   0      27232.86      26401.98       148.61 o                         
   6   1   0        108.77        138.52         7.44 o                         
   7   1   0       2233.79       2192.60        20.83 o                         
   8   1   0        697.75        773.30        12.26 o                         
   9   1   0        871.89        749.08        13.12 o                         
  10   1   0        220.09        220.96         8.98 o                         
  11   1   0       4329.63       4193.79        40.51 o                         
  12   1   0       5531.98       5423.15        51.83 o                         
  13   1   0         25.77         23.79         9.96 o                         
  14   1   0       1790.66       1829.94        35.27 o                         
  15   1   0        345.89        360.92        19.49 o                         
 -15   2   0        713.84        737.99        36.13 o                         
 -14   2   0         96.29         83.59        14.17 o                         
 -13   2   0        882.11        927.92        29.38 o                         
 -12   2   0       6399.38       6555.50        60.57 o                         
 -11   2   0       1290.84       1292.52        22.79 o                         
 -10   2   0        786.87        786.15        18.33 o                         
  -9   2   0          1.90         20.11         4.45 o                         
  -8   2   0      19296.40      19161.54       119.16 o                         
  -7   2   0      11016.12      10896.28        68.73 o                         
  -6   2   0       1029.34        877.38        12.21 o                         
  -5   2   0       9249.51       8972.33        60.35 o                         
  -4   2   0       1597.59       1543.70        14.56 o                         
  -3   2   0          3.17         37.23         2.38 o                         
  -2   2   0      30464.34      30270.16       236.71 o                         
  -1   2   0      24734.38      24683.48       397.70 o                         
   0   2   0      22379.63      22356.94       162.63 o                         
   1   2   0       3292.38       3595.63        25.66 o                         
   2   2   0      17526.52      17492.30       104.27 o                         
   3   2   0       1621.68       1660.10        14.56 o                         
   4   2   0      10670.52      10499.11        66.98 o                         
   5   2   0       5179.15       5441.82        37.21 o                         
   6   2   0        170.22        138.57         5.52 o                         
   7   2   0       7315.47       7429.88        50.47 o                         
   8   2   0       1007.62        969.06        15.17 o                         
   9   2   0      15322.84      14832.10        96.94 o                         
  10   2   0       5859.98       5994.62        53.46 o                         
  11   2   0          3.96          1.55         8.70 o                         
  12   2   0       1265.49       1241.76        21.21 o                         
  13   2   0        199.41        206.80        12.34 o                         
  14   2   0          8.28         18.32        12.52 o                         
  15   2   0         34.11         22.66        14.58 o                         
 -15   3   0        545.37        528.33        26.59 o                         
 -14   3   0        301.45        265.67        15.70 o                         
 -13   3   0       2329.97       2341.02        36.19 o                         
 -12   3   0       1558.10       1533.44        26.67 o                         
 -11   3   0       3227.14       3222.57        53.79 o                         
 -10   3   0       2903.06       2898.59        30.73 o                         
  -9   3   0        778.23        852.33        14.58 o                         
  -8   3   0      10395.85      10491.29        71.43 o                         
  -7   3   0       6532.58       6685.34        52.09 o                         
  -6   3   0      10425.67      10479.75        69.01 o                         
  -5   3   0       5813.74       5765.14        41.12 o                         
  -4   3   0       7954.77       7637.52        50.51 o                         
  -3   3   0      44423.05      40688.36       298.21 o                         
  -2   3   0         64.10         38.48         2.49 o                         
  -1   3   0       2061.34       2210.93        24.89 o                         
   0   3   0       4694.03       4937.29        32.04 o                         
   1   3   0      20758.15      21346.30       133.96 o                         
   2   3   0        542.69        638.05         8.66 o                         
   3   3   0        238.00        268.13         6.89 o                         
   4   3   0       4803.35       4570.02        32.16 o                         
   5   3   0       6067.03       5848.64        44.21 o                         
   6   3   0       5555.48       5310.26        37.63 o                         
   7   3   0       4060.69       4063.57        31.90 o                         
   8   3   0        985.23        966.99        13.87 o                         
   9   3   0      11140.90      11027.09        72.61 o                         
  10   3   0       1631.51       1633.47        21.29 o                         
  11   3   0          5.79          3.40         6.29 o                         
  12   3   0        588.55        577.42        16.80 o                         
  13   3   0       2106.81       2168.75        29.42 o                         
  14   3   0        896.37        915.60        45.83 o                         
  15   3   0         33.40         33.05        23.49 o                         
 -15   4   0       3341.42       3425.19        49.87 o                         
 -14   4   0          6.94         22.01        13.12 o                         
 -13   4   0       3743.57       3732.58        54.12 o                         
 -12   4   0       5885.81       5828.03        54.49 o                         
 -11   4   0        577.10        540.47        15.22 o                         
 -10   4   0        433.20        428.66        17.62 o                         
  -9   4   0        682.38        676.81        14.32 o                         
  -8   4   0        974.84       1038.56        16.21 o                         
  -7   4   0       1936.14       1728.06        21.47 o                         
  -6   4   0       8947.63       8449.53        60.25 o                         
  -5   4   0       1404.55       1359.25        15.32 o                         
  -4   4   0        959.53        770.68        12.54 o                         
  -3   4   0      12779.41      12066.09        82.35 o                         
  -2   4   0      18331.43      18012.93       115.82 o                         
  -1   4   0        520.33        689.10         8.47 o                         
   0   4   0       5764.64       5610.57        38.46 o                         
   1   4   0      31567.18      29547.83       170.01 o                         
   2   4   0      19418.25      18763.74       115.95 o                         
   3   4   0        921.75        869.54        12.72 o                         
   4   4   0       9544.58       8869.54        57.80 o                         
   5   4   0       1664.62       1433.97        18.48 o                         
   6   4   0         35.07         30.93         4.48 o                         
   7   4   0        573.62        592.42        10.85 o                         
   8   4   0        369.43        417.75        11.64 o                         
   9   4   0        173.03        170.60         8.52 o                         
  10   4   0       4186.67       4208.64        40.48 o                         
  11   4   0       6897.22       6912.03        62.88 o                         
  12   4   0          0.62          5.33        10.86 o                         
  13   4   0       1921.72       1944.21        29.55 o                         
  14   4   0        158.01        141.35        22.88 o                         
  15   4   0         94.18         83.05        21.69 o                         
 -15   5   0       2367.03       2322.04        64.18 o                         
 -14   5   0        568.65        566.22        24.34 o                         
 -13   5   0        269.54        269.73        24.96 o                         
 -12   5   0       1572.39       1591.08        26.72 o                         
 -11   5   0       8819.65       8855.14       102.93 o                         
 -10   5   0        681.06        678.76        19.42 o                         
  -9   5   0       2207.11       2193.17        24.64 o                         
  -8   5   0       5961.04       5906.58        56.97 o                         
  -7   5   0       1058.57        911.98        14.79 o                         
  -6   5   0        860.37        822.51        12.98 o                         
  -5   5   0        400.53        463.53        10.45 o                         
  -4   5   0        151.34        141.57         6.97 o                         
  -3   5   0       3159.91       3384.26        28.20 o                         
  -2   5   0        316.26        277.52         6.38 o                         
  -1   5   0        558.71        681.84         8.87 o                         
   0   5   0       1716.16       1696.04        15.67 o                         
   1   5   0      17088.29      16351.80        95.23 o                         
   2   5   0       9170.28       8922.96        60.90 o                         
   3   5   0       1341.35       1224.61        15.65 o                         
   4   5   0       9251.39       8959.19        65.63 o                         
   5   5   0       3650.84       3850.05        33.36 o                         
   6   5   0      15292.78      15418.34       106.35 o                         
   7   5   0        455.75        434.86        12.35 o                         
   8   5   0       1436.60       1397.77        21.28 o                         
   9   5   0       4133.46       4060.74        45.08 o                         
  10   5   0       6094.99       6057.64        59.66 o                         
  11   5   0       3011.67       3008.46        38.62 o                         
  12   5   0        872.75        826.22        28.53 o                         
  13   5   0        191.90        178.19        17.77 o                         
  14   5   0        107.64         42.63        20.29 o                         
 -14   6   0         55.71         53.59        15.91 o                         
 -13   6   0        236.13        271.34        19.47 o                         
 -12   6   0       3090.59       3174.64        45.06 o                         
 -11   6   0       8584.09       8748.12        73.24 o                         
 -10   6   0       2120.54       2085.06        28.36 o                         
  -9   6   0       1057.09       1090.95        17.90 o                         
  -8   6   0         63.34         54.02         6.37 o                         
  -7   6   0       2035.09       2007.13        23.04 o                         
  -6   6   0      12605.13      12883.63        90.21 o                         
  -5   6   0        886.91        875.48        15.16 o                         
  -4   6   0       1639.56       1513.43        19.64 o                         
  -3   6   0      13089.61      13287.85        84.07 o                         
  -2   6   0       7123.05       7779.78        52.80 o                         
  -1   6   0       6029.22       5963.35        41.67 o                         
   0   6   0      17579.87      18139.39       109.98 o                         
   1   6   0       1147.12       1248.03        14.09 o                         
   2   6   0        586.48        747.36        11.68 o                         
   3   6   0       8025.98       7672.24        58.64 o                         
   4   6   0       8509.16       8315.40        63.39 o                         
   5   6   0       5725.90       5639.33        46.90 o                         
   6   6   0      16735.35      16474.74       110.61 o                         
   7   6   0        272.54        274.20        10.24 o                         
   8   6   0        984.27        940.12        20.63 o                         
   9   6   0         94.16         95.69         8.96 o                         
  10   6   0       4158.60       4469.32        47.91 o                         
  11   6   0       3405.58       3336.00        39.71 o                         
  12   6   0        107.63         69.19        12.80 o                         
  13   6   0        542.93        503.43        24.98 o                         
  14   6   0        111.31        138.17        22.90 o                         
 -14   7   0       1031.17        922.99        39.44 o                         
 -13   7   0       1994.72       1957.10        37.53 o                         
 -12   7   0        352.36        378.17        15.07 o                         
 -11   7   0        627.64        597.26        17.82 o                         
 -10   7   0        105.54         80.12         8.05 o                         
  -9   7   0        596.48        645.58        16.39 o                         
  -8   7   0        527.03        582.70        14.53 o                         
  -7   7   0       6922.34       7177.92        57.43 o                         
  -6   7   0      16139.26      16415.03       157.93 o                         
  -5   7   0          1.34         -2.49         4.55 o                         
  -4   7   0      17750.37      17900.77       117.16 o                         
  -3   7   0        196.86        175.84         6.92 o                         
  -2   7   0      11569.36      11278.49        74.00 o                         
  -1   7   0        385.42        310.81         8.56 o                         
   0   7   0       5388.44       5501.07        42.39 o                         
   1   7   0       4370.13       4494.89        34.88 o                         
   2   7   0        676.15        684.94        11.62 o                         
   3   7   0       4073.62       4116.96        34.40 o                         
   4   7   0       3116.58       2933.00        30.83 o                         
   5   7   0         21.47         23.78         6.89 o                         
   6   7   0        519.03        480.01        13.64 o                         
   7   7   0        470.50        518.66        14.31 o                         
   8   7   0       2857.24       2784.52        38.44 o                         
   9   7   0        837.72        814.92        20.32 o                         
  10   7   0      14838.93      15004.52       111.79 o                         
  11   7   0       7344.84       7565.74        68.26 o                         
  12   7   0        220.41        198.91        18.18 o                         
  13   7   0       4167.67       4130.63        57.38 o                         
  14   7   0        304.98        294.07        26.88 o                         
 -14   8   0        995.39       1138.50        54.56 o                         
 -13   8   0        246.09        240.15        28.89 o                         
 -12   8   0       4387.87       4296.45        50.20 o                         
 -11   8   0       3186.28       3198.10        36.86 o                         
 -10   8   0       1003.90       1044.44        24.01 o                         
  -9   8   0        279.40        270.90        12.64 o                         
  -8   8   0       4694.44       4661.90        62.63 o                         
  -7   8   0         27.36         30.17         7.26 o                         
  -6   8   0       1273.46       1194.22        18.70 o                         
  -5   8   0         13.26         16.49         5.07 o                         
  -4   8   0       9998.31       9950.27        91.00 o                         
  -3   8   0       6248.82       6525.71        47.55 o                         
  -2   8   0      66031.69      63332.70       375.78 o                         
  -1   8   0      26392.37      26139.72       164.67 o                         
   0   8   0       7040.10       7141.88        50.85 o                         
   1   8   0       5967.32       6013.32        47.16 o                         
   2   8   0       2678.86       2799.35        25.61 o                         
   3   8   0       2129.87       2092.84        23.60 o                         
   4   8   0        357.34        350.23        12.46 o                         
   5   8   0       2236.43       2204.92        28.73 o                         
   6   8   0       1977.53       1940.04        25.89 o                         
   7   8   0        191.45        175.44        10.13 o                         
   8   8   0       7380.35       7285.86        75.05 o                         
   9   8   0       1797.66       1641.35        28.16 o                         
  10   8   0       1220.51       1152.96        27.75 o                         
  11   8   0       3180.77       3301.68        44.80 o                         
  12   8   0       1885.53       2021.04        41.50 o                         
  13   8   0       2456.18       2452.53        80.06 o                         
 -13   9   0       1301.47       1353.03        40.26 o                         
 -12   9   0       2679.18       2670.01        46.32 o                         
 -11   9   0       2140.59       2067.63        38.20 o                         
 -10   9   0         83.60         66.83        11.61 o                         
  -9   9   0       2165.51       2125.41        28.46 o                         
  -8   9   0       3436.90       3444.34        39.13 o                         
  -7   9   0       1945.04       2017.06        29.19 o                         
  -6   9   0       1102.45       1059.51        19.22 o                         
  -5   9   0         13.35         12.76         5.57 o                         
  -4   9   0       5522.78       5540.29        43.46 o                         
  -3   9   0        167.15        177.98         7.69 o                         
  -2   9   0      15289.20      15341.30        99.78 o                         
  -1   9   0        663.67        628.98        13.40 o                         
   0   9   0       4012.65       3899.28        38.39 o                         
   1   9   0        421.31        415.21        13.21 o                         
   2   9   0       7450.24       7546.81        65.59 o                         
   3   9   0      12633.89      12873.52        83.78 o                         
   4   9   0       2189.17       2131.71        26.86 o                         
   5   9   0       2690.89       2833.06        34.11 o                         
   6   9   0        221.33        206.57        11.82 o                         
   7   9   0        560.81        559.61        19.77 o                         
   8   9   0         32.85         41.90        12.71 o                         
   9   9   0       5481.30       5282.58        56.99 o                         
  10   9   0       2661.79       2728.73        37.59 o                         
  11   9   0       1221.03       1227.20        37.85 o                         
  12   9   0       1330.09       1272.62        43.53 o                         
 -12  10   0         90.44         48.99        19.16 o                         
 -11  10   0        118.65         62.66        18.40 o                         
 -10  10   0       8460.78       8408.38        95.09 o                         
  -9  10   0       7796.07       7608.90        61.04 o                         
  -8  10   0        204.68        158.34        14.12 o                         
  -7  10   0       2705.24       2830.37        41.49 o                         
  -6  10   0        496.93        520.57        16.98 o                         
  -5  10   0        362.23        384.70        15.27 o                         
  -4  10   0       2471.56       2486.79        28.34 o                         
  -3  10   0       4043.36       4107.90        38.38 o                         
  -2  10   0       1405.04       1368.76        21.78 o                         
  -1  10   0       2506.20       2442.86        28.22 o                         
   0  10   0       1776.26       1783.35        23.20 o                         
   1  10   0          0.84          0.63         6.38 o                         
   2  10   0       3003.46       2911.08        33.18 o                         
   3  10   0        641.78        702.72        15.49 o                         
   4  10   0          7.13         10.11         6.53 o                         
   5  10   0       2969.07       2967.93        42.05 o                         
   6  10   0         37.81         22.29         9.38 o                         
   7  10   0       8635.76       8771.45       114.79 o                         
   8  10   0       5251.80       5334.54        58.43 o                         
   9  10   0        372.20        358.72        17.09 o                         
  10  10   0       1362.06       1285.26        35.78 o                         
  11  10   0         11.65         20.39        19.75 o                         
  12  10   0        166.86        135.28        31.20 o                         
 -11  11   0         33.10         40.59        18.78 o                         
 -10  11   0       4107.25       3991.22        68.97 o                         
  -9  11   0       1792.99       1793.55        35.93 o                         
  -8  11   0        622.09        599.85        18.65 o                         
  -7  11   0       2877.77       2895.91        40.34 o                         
  -6  11   0       1621.52       1556.44        28.37 o                         
  -5  11   0       5451.45       5451.90        55.67 o                         
  -4  11   0        860.13        793.20        17.61 o                         
  -3  11   0         16.20         45.01         7.27 o                         
  -2  11   0       1637.93       1659.04        29.10 o                         
  -1  11   0       1247.05       1165.44        24.65 o                         
   0  11   0       1242.64       1126.05        19.92 o                         
   1  11   0        162.25        179.55        10.19 o                         
   2  11   0        443.26        443.62        16.58 o                         
   3  11   0       1889.44       1945.74        25.78 o                         
   4  11   0       1913.31       1953.76        31.69 o                         
   5  11   0       2651.30       2723.62        35.69 o                         
   6  11   0        357.30        365.07        14.73 o                         
   7  11   0       6695.69       6652.57        58.31 o                         
   8  11   0       2224.61       2275.86        37.22 o                         
   9  11   0         23.90         39.79        19.82 o                         
  10  11   0        482.59        500.27        26.91 o                         
  11  11   0       1928.49       1933.83        54.84 o                         
 -10  12   0        390.15        354.11        22.08 o                         
  -9  12   0       1534.97       1428.62        36.49 o                         
  -8  12   0       3013.40       2990.57        50.39 o                         
  -7  12   0        241.78        244.09        17.75 o                         
  -6  12   0       1411.82       1389.53        36.29 o                         
  -5  12   0       1456.06       1532.75        27.20 o                         
  -4  12   0       1916.26       1862.81        27.04 o                         
  -3  12   0        463.28        357.36        15.06 o                         
  -2  12   0         14.87         -0.66         8.89 o                         
  -1  12   0       1349.86       1395.65        27.93 o                         
   0  12   0       5528.43       5735.00        52.86 o                         
   1  12   0         91.22         99.19        10.35 o                         
   2  12   0       1716.00       1585.20        44.78 o                         
   3  12   0        297.35        282.08        15.91 o                         
   4  12   0         61.67         34.40        15.10 o                         
   5  12   0         26.44         25.23        11.34 o                         
   6  12   0        252.25        228.01        12.92 o                         
   7  12   0         81.88         69.05        13.85 o                         
   8  12   0       1324.57       1415.65        36.97 o                         
   9  12   0       2091.22       2075.61        47.09 o                         
  10  12   0        211.44        186.46        25.00 o                         
  -9  13   0       1402.18       1429.14        39.60 o                         
  -8  13   0         88.87         56.25        13.35 o                         
  -7  13   0         26.72         39.63        12.62 o                         
  -6  13   0         62.83         32.70        12.94 o                         
  -5  13   0        497.09        417.68        18.11 o                         
  -4  13   0        397.09        353.20        17.50 o                         
  -3  13   0         14.73         14.51         9.83 o                         
  -2  13   0        541.68        477.07        20.25 o                         
  -1  13   0       5130.61       5160.18        56.58 o                         
   0  13   0       6992.81       6959.28        68.17 o                         
   1  13   0        104.77        118.23        13.71 o                         
   2  13   0       2268.64       2343.64        34.06 o                         
   3  13   0        809.47        798.13        22.26 o                         
   4  13   0       5984.31       6124.21        70.21 o                         
   5  13   0        366.27        345.67        20.59 o                         
   6  13   0        793.50        736.11        24.21 o                         
   7  13   0       2688.25       2670.29        48.00 o                         
   8  13   0       2754.08       2793.22        48.91 o                         
  -8  14   0       3911.10       3848.70        59.90 o                         
  -7  14   0       1082.19       1042.76        35.23 o                         
  -6  14   0        864.28        832.56        27.93 o                         
  -5  14   0       2948.71       3079.62        48.84 o                         
  -4  14   0       1703.88       1614.81        47.13 o                         
  -3  14   0       1548.86       1597.66        34.66 o                         
  -2  14   0       1942.20       1837.58        34.96 o                         
  -1  14   0         14.43          9.29        14.92 o                         
   0  14   0        331.05        322.61        23.60 o                         
   1  14   0       1031.49       1127.70        26.98 o                         
   2  14   0       2308.17       2435.52        33.93 o                         
   3  14   0       1304.59       1238.12        27.90 o                         
   4  14   0       4464.80       4450.63        57.77 o                         
   5  14   0        713.90        715.54        33.86 o                         
   6  14   0        501.15        433.00        27.15 o                         
   7  14   0         97.48         58.34        21.96 o                         
  -5  15   0        561.35        515.12        27.16 o                         
  -4  15   0       2606.21       2535.65        47.44 o                         
  -3  15   0        264.33        296.06        31.65 o                         
  -2  15   0       1876.94       1876.75        48.41 o                         
  -1  15   0       1848.56       1791.98        43.63 o                         
   0  15   0         93.56        100.59        28.53 o                         
   1  15   0       1161.42       1160.86        32.32 o                         
   2  15   0       2489.38       2505.18        39.39 o                         
   3  15   0        183.57        182.20        19.23 o                         
   4  15   0        390.90        328.57        23.20 o                         
   5  15   0        108.73        179.18        40.42 o                         
  -2 -16   1        213.20        241.50        26.28 o                         
  -1 -16   1         32.30         18.25        16.35 o                         
   0 -16   1        613.93        584.03        26.97 o                         
   1 -16   1       2260.81       2266.07        44.45 o                         
   2 -16   1        365.82        335.81        23.02 o                         
   3 -16   1       4791.83       4597.72        77.47 o                         
  -5 -15   1        177.55        193.63        23.39 o                         
  -4 -15   1        694.22        835.31        40.60 o                         
  -3 -15   1         62.99         48.18        15.52 o                         
  -2 -15   1       2501.12       2401.99        35.84 o                         
  -1 -15   1       1892.75       1895.18        44.40 o                         
   0 -15   1        523.08        593.69        32.06 o                         
   1 -15   1       1460.49       1482.97        36.59 o                         
   2 -15   1       1580.12       1566.08        36.92 o                         
   3 -15   1         64.70         74.08        14.44 o                         
   4 -15   1        265.16        277.90        19.01 o                         
   5 -15   1       1556.59       1516.52        37.71 o                         
   6 -15   1        244.22        210.13        22.88 o                         
  -7 -14   1        703.90        775.92        36.11 o                         
  -6 -14   1         10.51         13.46        16.36 o                         
  -5 -14   1       1503.60       1510.74        39.14 o                         
  -4 -14   1       3150.89       3191.19        53.39 o                         
  -3 -14   1        521.43        536.64        18.93 o                         
  -2 -14   1        453.15        373.89        14.97 o                         
  -1 -14   1         76.42         83.68        11.39 o                         
   0 -14   1       2197.20       2318.09        37.67 o                         
   1 -14   1       1441.31       1340.43        27.52 o                         
   2 -14   1        205.59        213.96        20.15 o                         
   3 -14   1       1237.68       1284.16        27.07 o                         
   4 -14   1       2803.66       2886.74        40.89 o                         
   5 -14   1       3968.70       4055.62        62.23 o                         
   6 -14   1         16.31         46.01        12.69 o                         
   7 -14   1       1719.81       1753.35        40.08 o                         
   8 -14   1        584.28        603.32        29.12 o                         
  -9 -13   1       2926.77       2921.54        71.24 o                         
  -8 -13   1       3022.86       2973.46        54.77 o                         
  -7 -13   1        894.06        922.54        40.62 o                         
  -6 -13   1        315.62        266.84        17.88 o                         
  -5 -13   1        643.03        598.71        25.79 o                         
  -4 -13   1       1378.42       1398.76        29.52 o                         
  -3 -13   1          3.18         10.29         9.47 o                         
  -2 -13   1        219.85        247.12        14.09 o                         
  -1 -13   1        152.05        172.15        10.40 o                         
   0 -13   1      13468.04      13648.45       104.66 o                         
   1 -13   1       6059.47       6356.98        59.74 o                         
   2 -13   1         11.65         21.42         9.73 o                         
   3 -13   1        542.62        517.14        18.23 o                         
   4 -13   1         34.14         11.66         8.79 o                         
   5 -13   1         32.19         36.53         9.74 o                         
   6 -13   1        120.10        101.55        11.09 o                         
   7 -13   1         88.62         87.33        12.18 o                         
   8 -13   1       1115.99       1157.68        35.63 o                         
   9 -13   1       4386.93       4256.52        60.33 o                         
  10 -13   1       2363.13       2263.57        67.35 o                         
 -10 -12   1         10.57          9.44        18.02 o                         
  -9 -12   1        440.66        413.79        21.27 o                         
  -8 -12   1         63.38         60.12        16.63 o                         
  -7 -12   1        425.14        387.96        16.90 o                         
  -6 -12   1         17.73         24.75         9.50 o                         
  -5 -12   1        446.23        405.54        18.61 o                         
  -4 -12   1        469.85        451.74        20.31 o                         
  -3 -12   1       2527.36       2584.93        37.30 o                         
  -2 -12   1       4142.70       4305.95        45.79 o                         
  -1 -12   1         11.99         31.87         8.72 o                         
   0 -12   1       1464.70       1459.51        26.40 o                         
   1 -12   1        253.80        279.57        15.07 o                         
   2 -12   1       1342.84       1301.06        27.76 o                         
   3 -12   1         20.26         28.03         9.55 o                         
   4 -12   1       5440.62       5561.54        53.11 o                         
   5 -12   1       6469.68       6577.73        63.78 o                         
   6 -12   1         55.66         43.75        10.19 o                         
   7 -12   1       1940.15       1970.36        30.59 o                         
   8 -12   1        975.79       1012.55        26.16 o                         
   9 -12   1        164.71        162.63        16.38 o                         
  10 -12   1          0.08          5.96        15.99 o                         
  11 -12   1        200.93        197.80        20.62 o                         
 -11 -11   1        632.38        645.03        35.03 o                         
 -10 -11   1          3.72        -17.57        17.57 o                         
  -9 -11   1        124.67        107.50        17.14 o                         
  -8 -11   1       7267.73       7192.96        61.39 o                         
  -7 -11   1       6289.98       6213.92        55.98 o                         
  -6 -11   1        181.45        167.23        11.85 o                         
  -5 -11   1       5956.75       5787.82        53.63 o                         
  -4 -11   1        272.74        246.63        15.38 o                         
  -3 -11   1         32.71         37.31         6.73 o                         
  -2 -11   1       1117.62       1155.23        21.94 o                         
  -1 -11   1       3371.51       3637.44        40.87 o                         
   0 -11   1       3729.83       3721.82        38.84 o                         
   1 -11   1       1726.99       1756.85        29.27 o                         
   2 -11   1       9503.38       9630.17        86.28 o                         
   3 -11   1       2060.44       2015.15        26.81 o                         
   4 -11   1       1515.46       1558.00        23.80 o                         
   5 -11   1       5689.60       5940.96        59.99 o                         
   6 -11   1        190.29        233.24        11.85 o                         
   7 -11   1       4220.17       4196.80        43.61 o                         
   8 -11   1        267.79        264.60        15.93 o                         
   9 -11   1      12466.75      12902.50       139.23 o                         
  10 -11   1       6754.17       6764.44        73.99 o                         
  11 -11   1          2.36         18.70        22.64 o                         
  12 -11   1        645.86        587.00        32.90 o                         
 -12 -10   1        739.59        695.90        31.46 o                         
 -11 -10   1        393.31        331.16        32.25 o                         
 -10 -10   1       1840.11       1982.58        41.14 o                         
  -9 -10   1        523.15        557.54        25.33 o                         
  -8 -10   1       2756.74       2825.43        39.22 o                         
  -7 -10   1       5323.82       5210.26        60.49 o                         
  -6 -10   1       1642.50       1690.45        29.68 o                         
  -5 -10   1       5916.08       5855.97        53.62 o                         
  -4 -10   1       3534.37       3588.54        35.05 o                         
  -3 -10   1      15333.14      15677.05       113.61 o                         
  -2 -10   1       1886.22       1827.23        24.15 o                         
  -1 -10   1        595.32        612.64        14.97 o                         
   0 -10   1        921.35        946.58        18.34 o                         
   1 -10   1        567.79        559.02        15.14 o                         
   2 -10   1       3099.45       3131.35        32.02 o                         
   3 -10   1       6544.80       6482.77        48.92 o                         
   4 -10   1       2346.85       2339.80        25.09 o                         
   5 -10   1       1479.96       1513.42        23.21 o                         
   6 -10   1         27.93         26.58        13.87 o                         
   7 -10   1       4651.15       4490.34        46.34 o                         
   8 -10   1        176.20        174.43        11.28 o                         
   9 -10   1      12377.76      12394.43       103.89 o                         
  10 -10   1       4347.95       4390.29        53.42 o                         
  11 -10   1       3113.05       3168.64        50.23 o                         
  12 -10   1        270.03        297.98        28.35 o                         
 -13  -9   1       1390.95       1413.20        54.23 o                         
 -12  -9   1       1253.32       1363.10        47.27 o                         
 -11  -9   1          0.39         -8.08        17.45 o                         
 -10  -9   1       4025.69       3962.84        44.28 o                         
  -9  -9   1       5004.28       5212.59        58.25 o                         
  -8  -9   1        278.85        248.77        14.90 o                         
  -7  -9   1        311.14        335.52        15.48 o                         
  -6  -9   1       1037.97        993.62        20.86 o                         
  -5  -9   1       1162.52       1088.52        18.38 o                         
  -4  -9   1       3301.54       3393.71        37.88 o                         
  -3  -9   1      19919.80      20204.69       139.29 o                         
  -2  -9   1       1848.93       1755.78        25.11 o                         
  -1  -9   1       2437.25       2520.70        30.10 o                         
   0  -9   1        100.54        106.85         7.78 o                         
   1  -9   1      17659.99      17838.96       136.99 o                         
   2  -9   1      16014.02      15982.39       102.75 o                         
   3  -9   1        570.90        529.08        12.68 o                         
   4  -9   1       6496.85       6471.28        49.39 o                         
   5  -9   1         41.08         56.51         6.31 o                         
   6  -9   1          0.15         13.53         6.39 o                         
   7  -9   1       1996.59       1938.41        26.32 o                         
   8  -9   1       4763.94       4617.66        57.33 o                         
   9  -9   1         13.49         23.33        10.08 o                         
  10  -9   1       1116.17       1132.22        26.84 o                         
  11  -9   1       8973.63       9024.68        84.79 o                         
  12  -9   1       1276.36       1245.16        27.36 o                         
  13  -9   1       3386.60       3266.96        56.03 o                         
 -13  -8   1       3669.48       3746.81        57.55 o                         
 -12  -8   1         26.34          3.39        15.71 o                         
 -11  -8   1       9381.34       9113.08        77.71 o                         
 -10  -8   1       2255.18       2229.82        35.31 o                         
  -9  -8   1        465.94        476.83        18.38 o                         
  -8  -8   1       2723.36       2746.62        36.91 o                         
  -7  -8   1        149.77        122.17        10.25 o                         
  -6  -8   1        244.42        257.89        10.36 o                         
  -5  -8   1        630.83        655.54        14.76 o                         
  -4  -8   1       2907.67       2994.78        30.86 o                         
  -3  -8   1         57.15         54.30         5.52 o                         
  -2  -8   1        562.56        484.61        11.47 o                         
  -1  -8   1       9443.90       9168.21        65.93 o                         
   0  -8   1          4.22         13.15         4.42 o                         
   1  -8   1      21700.25      21830.33       153.89 o                         
   2  -8   1      23638.78      22995.60       146.26 o                         
   3  -8   1        232.78        269.27         8.44 o                         
   4  -8   1       7158.41       7218.71        52.51 o                         
   5  -8   1         42.05         37.79         5.34 o                         
   6  -8   1       7279.71       7278.53        61.77 o                         
   7  -8   1        177.35        192.76         7.99 o                         
   8  -8   1       1572.32       1454.48        28.85 o                         
   9  -8   1       1224.25       1195.05        20.84 o                         
  10  -8   1        396.40        374.74        18.21 o                         
  11  -8   1       1458.01       1549.46        29.89 o                         
  12  -8   1        880.18        936.82        29.92 o                         
  13  -8   1          5.34         27.44        14.65 o                         
  14  -8   1         81.20         68.09        26.39 o                         
 -14  -7   1        129.43        116.28        32.22 o                         
 -13  -7   1       3011.06       3033.05        48.60 o                         
 -12  -7   1       1399.70       1400.40        39.70 o                         
 -11  -7   1      12045.62      12074.56        90.01 o                         
 -10  -7   1      12603.96      12564.58        99.60 o                         
  -9  -7   1         77.57         66.37         9.39 o                         
  -8  -7   1        675.05        663.52        17.04 o                         
  -7  -7   1        628.38        639.74        15.51 o                         
  -6  -7   1       4887.86       4945.29        41.26 o                         
  -5  -7   1        872.09        885.86        15.47 o                         
  -4  -7   1       4910.51       5021.21        43.72 o                         
  -3  -7   1       5116.38       5228.56        42.18 o                         
  -2  -7   1        243.43        209.50         9.38 o                         
  -1  -7   1       9097.94       8982.24        63.07 o                         
   0  -7   1      17303.44      17585.05       112.98 o                         
   1  -7   1       1613.27       1669.01        19.66 o                         
   2  -7   1       2790.01       3163.06        28.70 o                         
   3  -7   1       9414.65       9704.06        64.65 o                         
   4  -7   1       3577.63       3637.64        31.87 o                         
   5  -7   1       4078.73       4040.69        37.28 o                         
   6  -7   1      14133.94      14273.04       102.11 o                         
   7  -7   1       3606.96       3605.39        32.82 o                         
   8  -7   1        162.85        133.67         8.01 o                         
   9  -7   1        506.82        511.80        17.89 o                         
  10  -7   1       1562.69       1693.49        26.67 o                         
  11  -7   1       2855.82       2868.24        40.03 o                         
  12  -7   1        110.07        121.43        12.57 o                         
  13  -7   1        626.59        666.40        28.19 o                         
  14  -7   1       1445.00       1417.08        40.93 o                         
 -14  -6   1        945.89        787.40        85.92 o                         
 -13  -6   1        312.95        270.59        21.07 o                         
 -12  -6   1        129.07        117.80        13.36 o                         
 -11  -6   1        143.88        147.98        12.48 o                         
 -10  -6   1        433.04        410.24        16.96 o                         
  -9  -6   1       1373.70       1379.54        24.26 o                         
  -8  -6   1        490.09        503.34        15.00 o                         
  -7  -6   1       1943.59       1980.80        23.09 o                         
  -6  -6   1      14752.35      15080.53        97.38 o                         
  -5  -6   1       3423.85       3318.12        29.37 o                         
  -4  -6   1       4913.38       5056.17        44.67 o                         
  -3  -6   1        179.01        235.93         8.56 o                         
  -2  -6   1       1631.06       1504.42        17.32 o                         
  -1  -6   1       5154.35       5560.40        41.38 o                         
   0  -6   1       2515.23       2436.97        22.39 o                         
   1  -6   1       3862.18       3522.66        27.11 o                         
   2  -6   1      13629.39      13703.34        88.45 o                         
   3  -6   1      12394.77      13032.99        81.98 o                         
   4  -6   1        989.48       1034.24        14.46 o                         
   5  -6   1       5332.39       5579.98        49.15 o                         
   6  -6   1       3475.40       3467.54        31.68 o                         
   7  -6   1        153.00        151.52         6.91 o                         
   8  -6   1       1497.01       1581.47        20.42 o                         
   9  -6   1          0.07         -0.91         5.51 o                         
  10  -6   1       3926.78       4076.69        42.35 o                         
  11  -6   1       6113.15       6299.75        53.88 o                         
  12  -6   1       2352.96       2390.13        35.37 o                         
  13  -6   1        285.29        258.58        14.93 o                         
  14  -6   1         16.10         24.25        24.72 o                         
  15  -6   1         95.64        137.14        27.64 o                         
 -15  -5   1        198.93        200.30        38.37 o                         
 -14  -5   1        748.97        623.52        35.00 o                         
 -13  -5   1        163.93        142.56        12.21 o                         
 -12  -5   1       1745.95       1696.76        29.28 o                         
 -11  -5   1       6990.51       7120.62        57.13 o                         
 -10  -5   1      10157.37      10090.84        73.06 o                         
  -9  -5   1       3971.06       4015.16        37.93 o                         
  -8  -5   1         40.65         48.02         5.19 o                         
  -7  -5   1       1080.10        988.63        15.32 o                         
  -6  -5   1       5283.42       5162.36        41.54 o                         
  -5  -5   1        111.48        152.73         6.09 o                         
  -4  -5   1       6124.61       6283.76        48.55 o                         
  -3  -5   1       3885.47       4144.58        34.30 o                         
  -2  -5   1      48722.56      47602.88       270.75 o                         
  -1  -5   1      25917.36      25783.07       156.39 o                         
   0  -5   1         64.37         55.28         4.21 o                         
   1  -5   1       1806.11       1876.28        16.08 o                         
   2  -5   1          2.09         12.80         2.29 o                         
   3  -5   1       2148.13       2025.26        19.04 o                         
   4  -5   1       4098.32       4261.11        34.74 o                         
   5  -5   1       1459.44       1651.90        17.99 o                         
   6  -5   1       5185.51       5456.14        41.27 o                         
   7  -5   1       9709.38       9889.94        67.90 o                         
   8  -5   1       7577.19       7720.47        59.64 o                         
   9  -5   1       3690.68       3645.19        34.05 o                         
  10  -5   1          2.69          8.63         7.35 o                         
  11  -5   1       1688.18       1619.07        23.09 o                         
  12  -5   1         23.22         20.68        11.13 o                         
  13  -5   1        787.93        790.38        29.36 o                         
  14  -5   1        575.99        609.01        25.00 o                         
  15  -5   1       3150.73       3230.38        60.58 o                         
 -15  -4   1       1172.16       1136.30        41.98 o                         
 -14  -4   1       3445.86       3411.35        65.42 o                         
 -13  -4   1       2860.43       2713.30        32.05 o                         
 -12  -4   1        307.82        309.99        14.16 o                         
 -11  -4   1        905.73        969.60        17.77 o                         
 -10  -4   1          1.78          2.67         6.14 o                         
  -9  -4   1       1499.43       1574.20        20.33 o                         
  -8  -4   1        156.21        141.21        11.12 o                         
  -7  -4   1        616.10        612.81        10.97 o                         
  -6  -4   1       1274.94       1377.17        14.92 o                         
  -5  -4   1        529.06        414.22        12.42 o                         
  -4  -4   1      15326.54      15577.49        98.18 o                         
  -3  -4   1       2333.14       2354.32        20.41 o                         
  -2  -4   1       9389.35       9809.43        66.62 o                         
  -1  -4   1        173.06        233.48         5.36 o                         
   0  -4   1       1493.21       1433.27        16.72 o                         
   1  -4   1       5265.37       6037.09        42.51 o                         
   2  -4   1      26037.68      26230.27       166.73 o                         
   3  -4   1      12728.94      12483.72        80.63 o                         
   4  -4   1       4373.99       4249.08        35.07 o                         
   5  -4   1       5156.20       5427.19        41.00 o                         
   6  -4   1       3736.57       4043.50        33.60 o                         
   7  -4   1          0.64          9.25         3.88 o                         
   8  -4   1       3070.35       3135.02        29.19 o                         
   9  -4   1       2622.29       2528.67        25.80 o                         
  10  -4   1       1470.68       1424.02        21.95 o                         
  11  -4   1        904.60        948.44        33.59 o                         
  12  -4   1       3895.30       4026.33        42.63 o                         
  13  -4   1       3910.91       3975.11        48.88 o                         
  14  -4   1          0.08         12.52        12.47 o                         
  15  -4   1       4009.61       4024.26        58.72 o                         
 -15  -3   1         73.51         83.10        17.05 o                         
 -14  -3   1        960.35        906.61        35.56 o                         
 -13  -3   1       1589.50       1500.06        24.20 o                         
 -12  -3   1        220.02        178.73        10.60 o                         
 -11  -3   1        627.79        615.06        16.90 o                         
 -10  -3   1      15278.96      15674.32        96.22 o                         
  -9  -3   1      13746.69      13855.51        88.58 o                         
  -8  -3   1         72.52         85.96         5.77 o                         
  -7  -3   1       6027.50       5748.61        40.57 o                         
  -6  -3   1       2021.60       2188.20        21.75 o                         
  -5  -3   1         18.21         45.48         3.37 o                         
  -4  -3   1        177.39        253.33         5.25 o                         
  -3  -3   1      12836.01      12583.41        79.07 o                         
  -2  -3   1       2378.05       2118.23        17.18 o                         
  -1  -3   1        871.28        711.47         8.07 o                         
   0  -3   1       2336.47       2068.43        24.03 o                         
   1  -3   1      57722.54      54294.20       782.87 o                         
   2  -3   1         10.08         30.67         1.98 o                         
   3  -3   1      11779.88      11552.91        77.34 o                         
   4  -3   1       1334.85       1382.23        13.43 o                         
   5  -3   1       4430.84       4403.62        32.60 o                         
   6  -3   1          3.05         27.70         3.54 o                         
   7  -3   1      28881.76      27545.91       164.62 o                         
   8  -3   1      35434.74      34645.88       205.61 o                         
   9  -3   1          0.60          4.35         4.83 o                         
  10  -3   1       3377.06       3462.83        35.24 o                         
  11  -3   1        203.32        219.80        11.46 o                         
  12  -3   1          6.32          9.60         8.55 o                         
  13  -3   1        539.28        551.72        18.85 o                         
  14  -3   1        139.41        148.60        16.52 o                         
  15  -3   1        188.56        217.15        17.63 o                         
 -15  -2   1        644.13        618.98        24.45 o                         
 -14  -2   1        448.58        452.74        24.89 o                         
 -13  -2   1        109.99        136.34        11.29 o                         
 -12  -2   1       3039.19       3148.04        42.95 o                         
 -11  -2   1       1453.75       1396.80        20.72 o                         
 -10  -2   1       7649.93       7841.32        56.99 o                         
  -9  -2   1      11149.23      11445.62        75.83 o                         
  -8  -2   1        779.55        770.00        13.13 o                         
  -7  -2   1      17741.32      18138.99       108.09 o                         
  -6  -2   1        873.09        838.99        11.18 o                         
  -5  -2   1      29757.18      27747.70       155.96 o                         
  -4  -2   1      13822.31      13781.70        79.51 o                         
  -3  -2   1      11923.18      11109.98        69.26 o                         
  -2  -2   1      17667.84      15441.01       132.87 o                         
  -1  -2   1       7645.40       7111.71        77.84 o                         
   0  -2   1       2935.39       2736.55        31.08 o                         
   1  -2   1      17088.04      16071.33       130.27 o                         
   2  -2   1      20170.79      18712.25       117.35 o                         
   3  -2   1       6158.24       6622.76        42.01 o                         
   4  -2   1       2716.82       2780.44        20.29 o                         
   5  -2   1       6683.42       6731.07        43.04 o                         
   6  -2   1       2665.80       2989.10        24.80 o                         
   7  -2   1      20888.57      20161.52       123.36 o                         
   8  -2   1      12414.53      12747.93        83.67 o                         
   9  -2   1       1052.14        919.27        15.59 o                         
  10  -2   1       1377.26       1430.79        27.73 o                         
  11  -2   1       6153.50       6118.59        62.36 o                         
  12  -2   1      11337.85      11277.86        88.11 o                         
  13  -2   1       1149.15       1173.58        31.79 o                         
  14  -2   1       1239.74       1231.49        33.03 o                         
  15  -2   1       1597.43       1501.20        34.93 o                         
 -15  -1   1       3077.46       3029.97        45.13 o                         
 -14  -1   1       1497.57       1510.34        33.03 o                         
 -13  -1   1        172.38        150.40        12.55 o                         
 -12  -1   1       1960.74       1983.32        29.22 o                         
 -11  -1   1      10921.92      11003.10        75.72 o                         
 -10  -1   1       1532.28       1536.25        19.73 o                         
  -9  -1   1        164.16        151.36         7.36 o                         
  -8  -1   1       1931.67       1891.19        20.05 o                         
  -7  -1   1       7114.82       7281.67        49.26 o                         
  -6  -1   1       5044.03       5317.62        37.14 o                         
  -5  -1   1      27071.40      25549.72       149.88 o                         
  -4  -1   1       4704.21       4829.30        33.07 o                         
  -3  -1   1      52116.00      47798.56       368.36 o                         
  -2  -1   1       3486.49       3156.24        20.26 o                         
   1  -1   1         97.85         81.09         2.92 o                         
   2  -1   1      35029.39      31953.43       327.65 o                         
   3  -1   1       4970.57       5558.73        36.80 o                         
   4  -1   1       2433.17       2307.38        18.32 o                         
   5  -1   1       1711.76       1798.13        21.05 o                         
   6  -1   1       8808.85       9040.57        59.50 o                         
   7  -1   1        556.70        508.22        10.82 o                         
   8  -1   1       1369.13       1310.31        16.17 o                         
   9  -1   1      11343.91      11397.17        75.01 o                         
  10  -1   1       2701.19       2746.22        27.70 o                         
  11  -1   1       2904.69       2850.95        32.98 o                         
  12  -1   1       8877.05       8884.79        68.75 o                         
  13  -1   1       1298.53       1280.86        24.09 o                         
  14  -1   1       1912.72       1798.81        34.27 o                         
  15  -1   1       1571.13       1523.87        35.32 o                         
 -15   0   1       3302.01       3361.29        52.54 o                         
 -14   0   1        143.56        191.06        15.31 o                         
 -13   0   1       5527.64       5413.81        56.66 o                         
 -12   0   1       5724.03       5801.70        60.00 o                         
 -11   0   1       3448.04       3288.17        34.55 o                         
 -10   0   1       6415.53       6474.36        53.00 o                         
  -9   0   1        171.71        206.15        12.47 o                         
  -8   0   1        704.58        693.98        11.97 o                         
  -7   0   1         24.85         51.37         5.00 o                         
  -6   0   1       9299.84       9750.82        65.55 o                         
  -5   0   1        413.95        489.13        11.49 o                         
  -4   0   1        981.85        863.99        12.00 o                         
  -3   0   1      22107.78      19942.99       114.89 o                         
  -2   0   1       5174.39       4825.65        32.09 o                         
   2   0   1       8718.72       8306.00        47.58 o                         
   3   0   1       7830.76       8040.69        51.48 o                         
   4   0   1      16016.06      15012.01        96.17 o                         
   5   0   1       3053.23       2746.58        24.47 o                         
   6   0   1       3979.35       3990.68        32.76 o                         
   7   0   1       3705.94       3603.61        31.11 o                         
   8   0   1       3817.26       3720.97        32.50 o                         
   9   0   1       4302.07       4294.63        38.34 o                         
  10   0   1       3298.57       3470.50        33.44 o                         
  11   0   1        203.12        229.80        11.07 o                         
  12   0   1        151.78        149.36        10.21 o                         
  13   0   1        142.87        117.31        12.00 o                         
  14   0   1       1500.04       1401.31        30.49 o                         
  15   0   1        768.69        704.80        27.36 o                         
 -15   1   1       1851.45       1940.39        47.14 o                         
 -14   1   1        130.30        106.45        12.93 o                         
 -13   1   1      12025.89      12027.95        99.23 o                         
 -12   1   1      14301.53      14529.19       111.51 o                         
 -11   1   1        796.20        825.34        17.03 o                         
 -10   1   1       2163.80       2120.33        24.99 o                         
  -9   1   1        325.39        347.35        15.43 o                         
  -8   1   1       8861.47       8642.45        60.61 o                         
  -7   1   1       4649.64       4623.63        37.77 o                         
  -6   1   1       9776.68       9727.51        61.58 o                         
  -5   1   1       5234.37       4808.49        34.17 o                         
  -4   1   1      12141.44      11730.77        74.74 o                         
  -3   1   1        182.05        373.84         6.19 o                         
  -2   1   1      19459.78      17712.21       123.07 o                         
  -1   1   1         52.12         39.04         3.00 o                         
   0   1   1        922.63        825.29        12.22 o                         
   1   1   1       6449.47       6036.12        44.39 o                         
   2   1   1      40446.62      37436.49       542.99 o                         
   3   1   1          6.92         15.93         2.14 o                         
   4   1   1      24426.81      21678.96       126.54 o                         
   5   1   1      11361.04      10616.92        67.06 o                         
   6   1   1        748.66        775.11        11.22 o                         
   7   1   1       1446.65       1770.34        18.65 o                         
   8   1   1       1577.47       1752.36        19.66 o                         
   9   1   1       5212.53       5267.01        40.87 o                         
  10   1   1        122.70        141.86         8.41 o                         
  11   1   1        903.93        905.53        22.73 o                         
  12   1   1       4250.12       4316.28        47.13 o                         
  13   1   1        619.10        591.34        20.66 o                         
  14   1   1        366.81        303.04        15.93 o                         
  15   1   1         17.11         32.67        23.28 o                         
 -15   2   1        460.79        431.66        22.74 o                         
 -14   2   1         22.48         36.03        14.45 o                         
 -13   2   1         99.88         79.99        11.84 o                         
 -12   2   1        210.64        205.50        19.49 o                         
 -11   2   1         48.95         54.87         8.20 o                         
 -10   2   1        335.29        351.99        13.22 o                         
  -9   2   1       2000.16       2029.38        27.90 o                         
  -8   2   1      19088.30      19045.04       124.78 o                         
  -7   2   1       5796.03       5862.12        45.99 o                         
  -6   2   1       4940.55       4884.08        37.03 o                         
  -5   2   1       5196.56       5060.67        38.25 o                         
  -4   2   1      10269.37      10672.99        75.61 o                         
  -3   2   1         60.92         61.15         3.41 o                         
  -2   2   1       1251.19       1575.82        14.80 o                         
  -1   2   1      15497.55      14241.67       102.52 o                         
   0   2   1      62167.75      54733.49      1101.63 o                         
   1   2   1      21560.05      19506.83       127.66 o                         
   2   2   1       1926.52       2232.55        20.06 o                         
   3   2   1       9891.64       9687.07        64.78 o                         
   4   2   1       1762.30       1554.83        13.97 o                         
   5   2   1        171.87        169.11         5.15 o                         
   6   2   1        224.66        178.88         5.97 o                         
   7   2   1        197.78        190.25        10.51 o                         
   8   2   1       7568.91       7786.54        55.47 o                         
   9   2   1      11718.42      11574.05        76.35 o                         
  10   2   1       5115.84       5167.52        44.27 o                         
  11   2   1         58.15         52.08         7.47 o                         
  12   2   1         45.80         55.41        11.26 o                         
  13   2   1        535.59        546.34        26.47 o                         
  14   2   1        403.76        432.09        18.86 o                         
  15   2   1          9.99         41.75        17.46 o                         
 -15   3   1        261.76        258.96        19.45 o                         
 -14   3   1        748.10        819.49        36.32 o                         
 -13   3   1       7031.00       7116.36        68.64 o                         
 -12   3   1       6463.74       6527.09        57.57 o                         
 -11   3   1       1945.81       1940.16        26.35 o                         
 -10   3   1        347.51        376.75        13.29 o                         
  -9   3   1         23.13         27.16         5.92 o                         
  -8   3   1       3311.51       3159.80        29.65 o                         
  -7   3   1         92.66         85.96         5.59 o                         
  -6   3   1       4360.97       4330.22        34.29 o                         
  -5   3   1        185.64        256.81         9.44 o                         
  -4   3   1      40016.60      39478.73       237.10 o                         
  -3   3   1      26435.69      25485.58       155.39 o                         
  -2   3   1         54.77         71.32         3.52 o                         
  -1   3   1         78.61         50.42         2.75 o                         
   0   3   1       4694.68       4736.63        30.87 o                         
   1   3   1       3451.50       3383.89        25.68 o                         
   2   3   1       1756.32       1593.58        16.29 o                         
   3   3   1       3950.71       3994.20        30.78 o                         
   4   3   1       4435.17       4716.83        33.95 o                         
   5   3   1      12411.66      12943.36        85.05 o                         
   6   3   1       6897.11       6705.33        50.76 o                         
   7   3   1       4292.58       4146.57        34.54 o                         
   8   3   1        231.88        247.98        13.45 o                         
   9   3   1       4000.23       3952.48        36.13 o                         
  10   3   1        313.70        323.58        11.87 o                         
  11   3   1        477.54        524.10        15.37 o                         
  12   3   1        790.48        819.12        34.12 o                         
  13   3   1       4086.63       4201.22        45.53 o                         
  14   3   1        768.48        756.19        43.10 o                         
  15   3   1        489.06        437.47        29.86 o                         
 -15   4   1       2119.78       2097.48        49.25 o                         
 -14   4   1         57.36         56.95        13.64 o                         
 -13   4   1       2257.02       2330.28        32.09 o                         
 -12   4   1        877.52        828.58        20.95 o                         
 -11   4   1        661.75        643.79        22.73 o                         
 -10   4   1         41.89         49.72         6.67 o                         
  -9   4   1        324.70        326.62        12.08 o                         
  -8   4   1        315.41        333.71        14.58 o                         
  -7   4   1       1982.41       1909.13        21.12 o                         
  -6   4   1       5071.30       4978.10        38.97 o                         
  -5   4   1       1337.71       1371.19        16.97 o                         
  -4   4   1       2632.94       2559.56        24.58 o                         
  -3   4   1       6559.83       6690.39        52.02 o                         
  -2   4   1       1051.13       1071.97        12.47 o                         
  -1   4   1       5610.24       6296.66        41.07 o                         
   0   4   1      20047.40      19784.58       112.40 o                         
   1   4   1      22106.49      20305.24       124.44 o                         
   2   4   1       8182.27       7613.52        59.29 o                         
   3   4   1       3261.87       3519.53        31.85 o                         
   4   4   1       4975.75       4978.66        36.70 o                         
   5   4   1        487.02        672.06        13.60 o                         
   6   4   1       2295.19       2468.82        38.39 o                         
   7   4   1       3036.62       2847.77        30.75 o                         
   8   4   1       4780.89       4724.61        62.31 o                         
   9   4   1       2285.22       2336.54        29.02 o                         
  10   4   1       5134.13       5193.29        47.18 o                         
  11   4   1       5744.92       5744.96        56.87 o                         
  12   4   1          3.71         29.58        10.33 o                         
  13   4   1       1915.46       1917.64        35.27 o                         
  14   4   1        639.41        659.00        27.87 o                         
  15   4   1        830.59        874.35        39.90 o                         
 -15   5   1       1148.26       1213.45        40.43 o                         
 -14   5   1        278.45        245.38        17.07 o                         
 -13   5   1         69.45         94.72        12.66 o                         
 -12   5   1       4434.95       4555.00        47.01 o                         
 -11   5   1      11977.61      12006.83        86.89 o                         
 -10   5   1        675.02        693.65        26.98 o                         
  -9   5   1       2010.55       1985.58        25.63 o                         
  -8   5   1       1641.45       1695.15        25.29 o                         
  -7   5   1          0.34          5.44         4.79 o                         
  -6   5   1        217.92        252.43         9.26 o                         
  -5   5   1        107.68         81.82         6.31 o                         
  -4   5   1      10648.27      10712.32        77.51 o                         
  -3   5   1       6407.21       6161.82        47.91 o                         
  -2   5   1       3218.38       2856.26        26.43 o                         
  -1   5   1       1222.63       1057.09        11.13 o                         
   0   5   1       1654.24       1944.04        17.05 o                         
   1   5   1      10908.13      10252.18        65.12 o                         
   2   5   1       5282.11       5138.21        39.47 o                         
   3   5   1       7564.28       7767.09        55.55 o                         
   4   5   1       1018.57       1004.56        18.30 o                         
   5   5   1      21791.69      21006.88       128.41 o                         
   6   5   1      23757.87      23083.85       141.06 o                         
   7   5   1         68.21         62.43         6.55 o                         
   8   5   1       7503.60       7737.29        63.14 o                         
   9   5   1        452.18        469.90        17.15 o                         
  10   5   1         34.31         19.14         8.89 o                         
  11   5   1        670.42        639.75        34.92 o                         
  12   5   1        737.61        670.95        20.48 o                         
  13   5   1         40.89         43.27        15.42 o                         
  14   5   1         18.77         58.48        19.35 o                         
 -14   6   1        906.72        916.78        29.80 o                         
 -13   6   1        457.49        444.97        22.58 o                         
 -12   6   1       1911.44       2026.23        34.55 o                         
 -11   6   1       7590.61       7893.21        67.02 o                         
 -10   6   1          2.46          1.49         7.20 o                         
  -9   6   1       3797.82       3993.06        38.03 o                         
  -8   6   1         80.57         84.91         7.77 o                         
  -7   6   1      17788.98      17805.71       115.31 o                         
  -6   6   1      14364.82      14237.03       103.26 o                         
  -5   6   1       2018.45       1996.00        24.67 o                         
  -4   6   1       5685.35       5293.27        44.68 o                         
  -3   6   1      10126.19      10076.00        67.56 o                         
  -2   6   1       1886.31       1916.53        18.95 o                         
  -1   6   1      10829.58      10837.84        66.81 o                         
   0   6   1       5868.37       5987.67        42.37 o                         
   1   6   1          1.55         14.72         3.67 o                         
   2   6   1       1942.00       2014.97        21.13 o                         
   3   6   1       1788.69       1669.87        19.61 o                         
   4   6   1       5286.57       5592.65        44.06 o                         
   5   6   1      12277.90      12530.18        82.62 o                         
   6   6   1      19447.68      19476.32       132.45 o                         
   7   6   1        128.71        123.68         7.37 o                         
   8   6   1        909.36        937.83        18.80 o                         
   9   6   1       2225.73       2255.65        30.75 o                         
  10   6   1      15341.64      15563.16       132.75 o                         
  11   6   1       1813.70       1887.56        31.70 o                         
  12   6   1        304.28        281.18        14.71 o                         
  13   6   1       1418.93       1413.04        39.27 o                         
  14   6   1         24.33         42.00        30.16 o                         
 -14   7   1        797.16        777.98        36.00 o                         
 -13   7   1       2635.47       2736.09        41.54 o                         
 -12   7   1        970.22        982.19        29.52 o                         
 -11   7   1         16.01          4.50        12.64 o                         
 -10   7   1        805.81        788.63        22.66 o                         
  -9   7   1       1760.70       1738.60        26.22 o                         
  -8   7   1        120.86        116.75         8.91 o                         
  -7   7   1       6688.87       6758.47        59.42 o                         
  -6   7   1       7615.34       7495.37        66.83 o                         
  -5   7   1       3048.50       3171.13        37.77 o                         
  -4   7   1       4869.02       4965.82        44.10 o                         
  -3   7   1       8870.20       9155.65        61.10 o                         
  -2   7   1      40342.53      39965.29       233.92 o                         
  -1   7   1        868.83        843.17        12.73 o                         
   0   7   1       8972.95       8955.98        60.53 o                         
   1   7   1       1016.99       1040.44        14.60 o                         
   2   7   1       1865.57       1942.10        19.95 o                         
   3   7   1        352.45        319.32        10.47 o                         
   4   7   1       4555.48       4467.73        45.24 o                         
   5   7   1         29.83         39.08         4.95 o                         
   6   7   1        100.39         95.94         6.50 o                         
   7   7   1       2804.35       2787.44        31.68 o                         
   8   7   1       3649.26       3632.03        43.30 o                         
   9   7   1       1262.49       1267.43        25.66 o                         
  10   7   1       9325.04       9406.29        80.24 o                         
  11   7   1       2254.90       2382.57        62.50 o                         
  12   7   1        771.16        792.06        27.70 o                         
  13   7   1       2291.88       2233.18        46.79 o                         
 -13   8   1        558.41        540.67        29.92 o                         
 -12   8   1       4177.00       4242.64        46.02 o                         
 -11   8   1       1028.29        981.86        22.26 o                         
 -10   8   1          0.11          1.52         8.59 o                         
  -9   8   1        269.94        254.79        26.71 o                         
  -8   8   1       1814.23       1794.50        27.42 o                         
  -7   8   1       2068.49       2068.61        30.38 o                         
  -6   8   1         18.99         39.01         6.87 o                         
  -5   8   1       1368.00       1394.69        19.69 o                         
  -4   8   1       3577.98       3724.04        34.81 o                         
  -3   8   1      17873.11      18138.57       124.65 o                         
  -2   8   1      42053.60      41075.04       248.67 o                         
  -1   8   1       2772.28       2693.11        25.83 o                         
   0   8   1       9502.87      10022.51        67.89 o                         
   1   8   1         55.32         39.35         4.74 o                         
   2   8   1      12831.23      13207.29        84.40 o                         
   3   8   1       2424.45       2541.96        26.72 o                         
   4   8   1         70.96         80.16         7.49 o                         
   5   8   1       4523.89       4564.39        41.09 o                         
   6   8   1       3034.40       3034.74        44.21 o                         
   7   8   1       1504.62       1565.31        28.03 o                         
   8   8   1       4247.71       4303.21        49.77 o                         
   9   8   1        559.45        580.90        20.25 o                         
  10   8   1        172.31        189.35        13.64 o                         
  11   8   1         31.85         23.60        17.10 o                         
  12   8   1       2727.87       2645.39        47.51 o                         
  13   8   1       1622.03       1582.62        44.08 o                         
 -13   9   1        314.84        325.30        25.43 o                         
 -12   9   1        580.24        596.02        39.65 o                         
 -11   9   1         13.06         -9.35        15.41 o                         
 -10   9   1       4030.80       4099.49        52.22 o                         
  -9   9   1       1306.50       1438.19        26.14 o                         
  -8   9   1        422.11        352.59        20.18 o                         
  -7   9   1       2588.00       2619.55        51.26 o                         
  -6   9   1       2556.75       2657.00        38.76 o                         
  -5   9   1       1611.45       1645.03        38.62 o                         
  -4   9   1       3212.19       3155.85        33.23 o                         
  -3   9   1       1114.74       1094.87        16.48 o                         
  -2   9   1         27.72         50.66         6.44 o                         
  -1   9   1       1529.24       1572.23        19.02 o                         
   0   9   1       4710.74       4797.09        39.09 o                         
   1   9   1        440.46        478.93        16.18 o                         
   2   9   1      13367.33      13692.75        95.90 o                         
   3   9   1       3823.34       3858.58        35.76 o                         
   4   9   1        103.68         76.04         8.02 o                         
   5   9   1        234.25        247.23        11.11 o                         
   6   9   1        196.95        197.30        12.37 o                         
   7   9   1       1697.33       1756.06        31.92 o                         
   8   9   1        869.30        792.92        32.24 o                         
   9   9   1       4068.06       3937.05        44.74 o                         
  10   9   1       2328.76       2371.92        42.35 o                         
  11   9   1        401.51        398.89        25.02 o                         
  12   9   1        343.20        313.65        39.30 o                         
 -12  10   1        141.14        147.29        34.87 o                         
 -11  10   1          4.71          6.17        11.04 o                         
 -10  10   1       7301.04       7511.20        69.06 o                         
  -9  10   1       2762.70       2899.49        36.94 o                         
  -8  10   1         50.89         60.53        12.65 o                         
  -7  10   1        316.57        307.22        15.29 o                         
  -6  10   1        343.83        361.61        17.15 o                         
  -5  10   1        302.99        348.47        14.47 o                         
  -4  10   1        975.26        907.97        20.36 o                         
  -3  10   1       5399.87       5508.25        49.22 o                         
  -2  10   1      11675.33      12006.50        90.97 o                         
  -1  10   1       9539.29       9907.74        80.22 o                         
   0  10   1        119.65        134.77         8.48 o                         
   1  10   1        403.66        357.82        11.37 o                         
   2  10   1        446.01        460.90        12.73 o                         
   3  10   1          4.44         15.90         6.49 o                         
   4  10   1       1540.57       1542.23        28.52 o                         
   5  10   1         93.97        109.94        13.18 o                         
   6  10   1       1711.23       1648.03        31.78 o                         
   7  10   1       8259.39       8302.26        93.89 o                         
   8  10   1       3148.26       3160.55        41.87 o                         
   9  10   1          5.17         -3.16        14.97 o                         
  10  10   1         53.64         42.56        18.08 o                         
  11  10   1        848.21        750.27        51.62 o                         
 -11  11   1         79.47         67.99        19.75 o                         
 -10  11   1        717.30        659.58        25.20 o                         
  -9  11   1         13.89         25.82        11.34 o                         
  -8  11   1       1884.32       1951.65        32.36 o                         
  -7  11   1        295.67        268.20        13.41 o                         
  -6  11   1       5075.07       5226.12        63.24 o                         
  -5  11   1       5433.36       5662.96        56.83 o                         
  -4  11   1       1101.85       1107.14        23.09 o                         
  -3  11   1         97.30        103.55         9.42 o                         
  -2  11   1        594.05        629.95        17.62 o                         
  -1  11   1        906.38        844.26        19.98 o                         
   0  11   1       1748.14       1782.29        24.58 o                         
   1  11   1         91.13         60.76         8.50 o                         
   2  11   1       4443.00       4411.17        48.13 o                         
   3  11   1       1661.84       1614.26        27.65 o                         
   4  11   1       2232.00       2176.80        32.26 o                         
   5  11   1       1504.44       1491.29        25.40 o                         
   6  11   1        371.26        295.57        16.04 o                         
   7  11   1       2511.19       2457.04        35.42 o                         
   8  11   1        504.40        469.39        20.85 o                         
   9  11   1        183.26        164.52        29.79 o                         
  10  11   1         93.35        133.87        22.87 o                         
 -10  12   1        511.62        514.74        26.10 o                         
  -9  12   1       1752.78       1738.89        70.75 o                         
  -8  12   1       2490.87       2587.76        42.94 o                         
  -7  12   1        563.10        587.79        29.20 o                         
  -6  12   1       1241.97       1183.75        35.21 o                         
  -5  12   1       2050.81       2031.63        31.55 o                         
  -4  12   1       1209.17       1296.66        32.17 o                         
  -3  12   1        127.16        149.80        12.20 o                         
  -2  12   1       1708.19       1645.11        27.27 o                         
  -1  12   1       6290.37       6649.47        63.56 o                         
   0  12   1       3330.25       3463.16        35.80 o                         
   1  12   1        273.64        277.39        13.24 o                         
   2  12   1       1849.82       1884.42        27.35 o                         
   3  12   1        617.07        551.72        17.04 o                         
   4  12   1       2019.30       1979.95        35.88 o                         
   5  12   1        314.28        332.49        16.34 o                         
   6  12   1       2591.30       2536.80        44.81 o                         
   7  12   1        597.69        544.34        24.69 o                         
   8  12   1       2621.69       2452.70        44.87 o                         
   9  12   1       3181.87       3102.39        56.34 o                         
  -9  13   1          6.55         -1.78        18.61 o                         
  -8  13   1         30.64          3.20        19.19 o                         
  -7  13   1          9.52          5.69        14.57 o                         
  -6  13   1       1100.84       1107.26        31.58 o                         
  -5  13   1        726.41        771.53        25.52 o                         
  -4  13   1       1053.46       1017.51        28.03 o                         
  -3  13   1        606.79        578.89        23.87 o                         
  -2  13   1        358.07        316.15        15.92 o                         
  -1  13   1       2310.47       2364.84        39.13 o                         
   0  13   1       2800.10       2898.98        42.25 o                         
   1  13   1       1552.21       1404.31        27.60 o                         
   2  13   1       2189.04       2096.89        32.47 o                         
   3  13   1       4027.48       4000.57        45.06 o                         
   4  13   1       9994.30      10019.30       103.29 o                         
   5  13   1        242.19        176.55        18.90 o                         
   6  13   1       3749.96       3613.18        76.07 o                         
   7  13   1       2135.62       2078.39        59.24 o                         
   8  13   1        157.31        150.89        20.52 o                         
  -7  14   1         78.85         97.99        22.08 o                         
  -6  14   1       3954.76       3887.10        58.03 o                         
  -5  14   1       2066.03       2125.58        47.37 o                         
  -4  14   1         19.35         24.21        21.82 o                         
  -3  14   1       1713.98       1764.13        47.25 o                         
  -2  14   1       3289.37       3500.60        58.08 o                         
  -1  14   1        240.34        208.37        28.67 o                         
   0  14   1         78.17         81.55        18.71 o                         
   1  14   1       2172.42       2003.52        36.33 o                         
   2  14   1       3415.56       3375.87        65.32 o                         
   3  14   1       2049.67       2159.70        39.69 o                         
   4  14   1       4394.99       4591.31        62.73 o                         
   5  14   1        195.94        176.72        24.36 o                         
   6  14   1        971.35        986.90        61.92 o                         
  -5  15   1        234.80        256.95        31.71 o                         
  -4  15   1       8908.90       8703.92       145.99 o                         
  -3  15   1        847.81        889.48        44.96 o                         
  -2  15   1       2125.97       2066.93        45.01 o                         
  -1  15   1        790.70        800.08        34.76 o                         
   0  15   1        528.01        500.36        28.59 o                         
   1  15   1          5.01          3.24        18.24 o                         
   2  15   1       1674.94       1704.33        42.39 o                         
   3  15   1        369.83        414.91        27.57 o                         
  -3 -16   2        173.04        151.27        25.92 o                         
  -2 -16   2        940.04        965.94        34.11 o                         
  -1 -16   2       2103.82       2017.78        53.37 o                         
   0 -16   2       3063.88       3125.53        51.19 o                         
   1 -16   2       2620.89       2433.93        68.32 o                         
   2 -16   2          2.38         11.29        16.30 o                         
   3 -16   2       2732.69       2573.96        45.86 o                         
   4 -16   2       1303.46       1229.77        58.58 o                         
  -6 -15   2        113.07         83.68        21.14 o                         
  -5 -15   2        718.54        695.79        32.82 o                         
  -4 -15   2        738.45        650.52        36.48 o                         
  -3 -15   2          7.38        -14.57        14.57 o                         
  -2 -15   2        578.92        577.39        20.94 o                         
  -1 -15   2       1502.37       1412.95        30.87 o                         
   0 -15   2        417.62        403.33        27.43 o                         
   1 -15   2          3.77        -15.78        17.30 o                         
   2 -15   2        122.75        125.77        16.09 o                         
   3 -15   2        111.81         96.25        14.45 o                         
   4 -15   2         95.75         83.84        20.28 o                         
   5 -15   2       1161.32       1206.16        38.87 o                         
   6 -15   2         74.36         64.95        20.15 o                         
   7 -15   2       1709.46       1592.81        47.18 o                         
  -8 -14   2       1206.13       1203.67        62.95 o                         
  -7 -14   2        867.27        737.13        33.66 o                         
  -6 -14   2        339.03        294.36        26.98 o                         
  -5 -14   2       1542.40       1623.20        39.05 o                         
  -4 -14   2       1326.79       1245.36        34.69 o                         
  -3 -14   2         93.66         92.84        13.14 o                         
  -2 -14   2          7.36          0.60        12.76 o                         
  -1 -14   2       4431.08       4425.83        45.58 o                         
   0 -14   2       9106.03       8875.46        80.24 o                         
   1 -14   2       2416.82       2375.82        34.14 o                         
   2 -14   2       1991.78       1864.61        30.74 o                         
   3 -14   2       2331.25       2207.71        35.62 o                         
   4 -14   2       1791.62       1656.98        29.35 o                         
   5 -14   2       1401.21       1323.09        32.81 o                         
   6 -14   2         83.33        101.10        12.61 o                         
   7 -14   2         65.10         57.53        15.08 o                         
   8 -14   2        327.60        401.04        34.65 o                         
  -9 -13   2       2199.60       2205.25        51.61 o                         
  -8 -13   2       2017.31       1978.51        45.87 o                         
  -7 -13   2         15.92          7.10        15.63 o                         
  -6 -13   2        113.16        104.70        14.10 o                         
  -5 -13   2        268.27        258.99        15.39 o                         
  -4 -13   2         66.86         87.66        12.00 o                         
  -3 -13   2       1433.54       1354.38        30.29 o                         
  -2 -13   2       1400.12       1334.71        23.30 o                         
  -1 -13   2       3302.14       3352.44        37.16 o                         
   0 -13   2       6889.20       6797.85        62.44 o                         
   1 -13   2         14.36         -4.41         8.65 o                         
   2 -13   2       1344.10       1473.89        26.36 o                         
   3 -13   2          0.96          1.11        11.81 o                         
   4 -13   2       2918.07       2970.14        35.45 o                         
   5 -13   2       1051.47       1156.48        22.38 o                         
   6 -13   2          6.31          8.60        14.42 o                         
   7 -13   2        873.34        875.39        26.05 o                         
   8 -13   2       1302.12       1304.44        50.63 o                         
   9 -13   2       1305.27       1324.44        36.66 o                         
  10 -13   2       2816.02       2780.75        51.28 o                         
 -10 -12   2         97.37         94.19        18.37 o                         
  -9 -12   2         12.60         16.84        16.74 o                         
  -8 -12   2       1842.89       1814.25        37.03 o                         
  -7 -12   2       1799.20       1692.42        28.78 o                         
  -6 -12   2        769.73        749.22        24.83 o                         
  -5 -12   2       2210.20       2289.30        38.02 o                         
  -4 -12   2        698.22        685.01        23.52 o                         
  -3 -12   2       2104.13       2228.10        35.33 o                         
  -2 -12   2      11533.18      11273.86        83.71 o                         
  -1 -12   2         80.78         67.14         9.83 o                         
   0 -12   2       1955.16       2060.39        29.27 o                         
   1 -12   2         12.76         12.65         7.61 o                         
   2 -12   2       3910.38       4051.57        44.42 o                         
   3 -12   2         53.20         40.30        10.10 o                         
   4 -12   2      10282.83      10264.26        83.46 o                         
   5 -12   2       5551.54       5571.78        62.83 o                         
   6 -12   2        857.55        859.11        26.26 o                         
   7 -12   2       2117.21       2106.60        34.39 o                         
   8 -12   2        177.33        170.87        15.34 o                         
   9 -12   2       7544.01       7582.61       100.37 o                         
  10 -12   2        288.92        319.46        21.34 o                         
  11 -12   2       1135.17       1078.52        37.25 o                         
 -11 -11   2         39.82         54.07        27.17 o                         
 -10 -11   2        645.32        592.34        26.89 o                         
  -9 -11   2        537.60        523.40        21.35 o                         
  -8 -11   2      10463.02      10569.18        78.61 o                         
  -7 -11   2       3878.50       3930.11        44.63 o                         
  -6 -11   2       3821.68       3926.08        80.23 o                         
  -5 -11   2       7332.33       7404.78        79.14 o                         
  -4 -11   2       2910.07       2831.49        40.52 o                         
  -3 -11   2       3905.74       3959.57        46.54 o                         
  -2 -11   2         83.68         82.60         7.03 o                         
  -1 -11   2        224.13        224.73         9.61 o                         
   0 -11   2        191.38        174.61         9.52 o                         
   1 -11   2       5758.60       5814.47        56.37 o                         
   2 -11   2       5572.82       5602.92        64.53 o                         
   3 -11   2         38.17         68.89         7.13 o                         
   4 -11   2       1825.01       1825.02        23.48 o                         
   5 -11   2       2631.79       2553.80        36.44 o                         
   6 -11   2        177.45        211.43        13.35 o                         
   7 -11   2       4821.99       5093.20        54.17 o                         
   8 -11   2       3250.63       3242.09        42.61 o                         
   9 -11   2      16458.08      16981.97       133.22 o                         
  10 -11   2       8092.62       8481.85        83.25 o                         
  11 -11   2       1662.55       1509.95        50.95 o                         
  12 -11   2        141.70        186.14        20.53 o                         
 -12 -10   2       1311.28       1209.73        57.54 o                         
 -11 -10   2        379.04        337.48        21.64 o                         
 -10 -10   2       1716.88       1737.25        35.20 o                         
  -9 -10   2        559.73        546.05        19.95 o                         
  -8 -10   2       2364.26       2463.62        37.73 o                         
  -7 -10   2       1552.28       1545.89        30.11 o                         
  -6 -10   2       5600.69       5671.70        65.09 o                         
  -5 -10   2       2415.86       2415.34        30.95 o                         
  -4 -10   2      11327.58      11528.23        88.24 o                         
  -3 -10   2      26791.98      27110.58       172.76 o                         
  -2 -10   2       3538.00       3530.92        33.77 o                         
  -1 -10   2       2628.61       2678.43        26.93 o                         
   0 -10   2         32.03         45.68         5.31 o                         
   1 -10   2       3378.53       3365.09        36.03 o                         
   2 -10   2       1193.12       1170.04        18.60 o                         
   3 -10   2        802.64        834.12        14.12 o                         
   4 -10   2       2632.62       2720.85        27.85 o                         
   5 -10   2         39.16         34.30         5.80 o                         
   6 -10   2       1395.39       1401.05        22.33 o                         
   7 -10   2       4801.33       4756.39        49.59 o                         
   8 -10   2        713.30        688.46        21.57 o                         
   9 -10   2       2546.37       2494.08        40.33 o                         
  10 -10   2         78.26         84.28        12.75 o                         
  11 -10   2       4599.87       4510.24        58.04 o                         
  12 -10   2         13.98         -5.45        15.42 o                         
  13 -10   2       3499.31       3487.27        71.09 o                         
 -13  -9   2       1163.65       1007.74        39.51 o                         
 -12  -9   2          0.12        -20.49        26.38 o                         
 -11  -9   2       1877.96       1921.21        40.02 o                         
 -10  -9   2       2798.17       2696.52        36.98 o                         
  -9  -9   2       7040.44       7173.69        70.24 o                         
  -8  -9   2        394.46        388.80        17.23 o                         
  -7  -9   2        314.73        284.03        16.73 o                         
  -6  -9   2       2543.30       2608.28        31.65 o                         
  -5  -9   2       1837.94       1906.22        23.29 o                         
  -4  -9   2       3246.43       3237.10        31.83 o                         
  -3  -9   2       8660.09       8829.29        68.94 o                         
  -2  -9   2         24.57         32.16         4.89 o                         
  -1  -9   2       1470.59       1436.86        17.85 o                         
   0  -9   2       2515.78       2568.37        25.63 o                         
   1  -9   2      17273.24      17607.95       130.62 o                         
   2  -9   2       9973.58      10039.13        78.78 o                         
   3  -9   2       2981.14       2992.00        28.23 o                         
   4  -9   2       4574.26       4528.98        37.96 o                         
   5  -9   2         22.95         44.19         6.40 o                         
   6  -9   2        544.46        527.54        12.32 o                         
   7  -9   2       1319.24       1342.78        22.98 o                         
   8  -9   2       4229.08       4221.87        46.73 o                         
   9  -9   2       1649.17       1633.50        30.88 o                         
  10  -9   2       5775.89       5641.79        58.27 o                         
  11  -9   2       4657.22       4401.71        53.14 o                         
  12  -9   2         11.22          9.26        18.72 o                         
  13  -9   2       2965.62       3107.26        53.34 o                         
 -13  -8   2       1355.60       1343.74        68.06 o                         
 -12  -8   2       1775.83       1893.00        41.22 o                         
 -11  -8   2       9538.23       9568.45        80.72 o                         
 -10  -8   2        982.28        964.30        22.48 o                         
  -9  -8   2       1911.32       1945.36        34.78 o                         
  -8  -8   2        245.35        255.42        14.09 o                         
  -7  -8   2        196.88        193.79        10.82 o                         
  -6  -8   2        100.04         80.80         6.77 o                         
  -5  -8   2        881.88        928.52        16.24 o                         
  -4  -8   2       2993.79       3048.56        28.83 o                         
  -3  -8   2       8621.27       8804.91        67.02 o                         
  -2  -8   2       6891.73       7147.33        50.67 o                         
  -1  -8   2       8089.73       8452.64        59.73 o                         
   0  -8   2        618.41        624.91        11.24 o                         
   1  -8   2       6714.55       6618.60        49.00 o                         
   2  -8   2      16041.75      16530.00       117.21 o                         
   3  -8   2       3140.07       3186.93        28.15 o                         
   4  -8   2       3662.02       3557.24        30.95 o                         
   5  -8   2       3513.15       3585.57        33.09 o                         
   6  -8   2       9340.06       9179.66        77.34 o                         
   7  -8   2        899.58        788.49        17.02 o                         
   8  -8   2         13.29         24.40         6.14 o                         
   9  -8   2        308.62        288.66        11.50 o                         
  10  -8   2        141.31        135.52        11.44 o                         
  11  -8   2         12.75         11.19         9.38 o                         
  12  -8   2          2.74         16.37        12.52 o                         
  13  -8   2        362.62        327.09        20.58 o                         
  14  -8   2       1033.52        915.58        45.41 o                         
 -14  -7   2       1716.07       1682.42        87.25 o                         
 -13  -7   2       1896.49       1895.54        39.71 o                         
 -12  -7   2       1899.41       2041.11        37.29 o                         
 -11  -7   2       8433.31       8512.39        69.51 o                         
 -10  -7   2       3320.36       3258.27        36.01 o                         
  -9  -7   2       1583.19       1538.43        25.99 o                         
  -8  -7   2        162.86        158.29         8.94 o                         
  -7  -7   2       1273.46       1305.27        19.22 o                         
  -6  -7   2       1055.22       1073.64        16.54 o                         
  -5  -7   2         30.09         35.57         5.25 o                         
  -4  -7   2      10399.73      11011.09        75.96 o                         
  -3  -7   2       2285.45       2218.34        22.13 o                         
  -2  -7   2        221.52        229.11         6.87 o                         
  -1  -7   2        573.09        575.70         9.91 o                         
   0  -7   2        104.51         72.60         5.14 o                         
   1  -7   2       1248.29       1312.89        16.14 o                         
   2  -7   2       2057.35       2031.23        20.02 o                         
   3  -7   2       6448.53       6368.95        48.35 o                         
   4  -7   2        735.71        693.47        10.94 o                         
   5  -7   2       5138.06       5195.67        46.21 o                         
   6  -7   2       7201.45       7329.69        57.20 o                         
   7  -7   2        776.45        770.95        13.96 o                         
   8  -7   2        805.37        783.23        15.31 o                         
   9  -7   2       2107.27       2081.12        30.71 o                         
  10  -7   2       4472.23       4506.11        45.40 o                         
  11  -7   2       3522.41       3505.32        41.13 o                         
  12  -7   2         65.58         76.77        15.49 o                         
  13  -7   2       2535.44       2596.46        44.48 o                         
  14  -7   2       2591.38       2553.76        69.33 o                         
 -14  -6   2       1475.97       1312.56        71.93 o                         
 -13  -6   2        467.68        419.48        21.45 o                         
 -12  -6   2         17.58         -0.69        12.66 o                         
 -11  -6   2        905.99        880.46        24.11 o                         
 -10  -6   2       4107.89       4189.38        40.08 o                         
  -9  -6   2       2464.61       2537.39        28.86 o                         
  -8  -6   2        315.74        318.98        13.86 o                         
  -7  -6   2       2159.80       2252.87        24.13 o                         
  -6  -6   2       1892.87       1834.48        19.60 o                         
  -5  -6   2       1279.29       1235.78        15.59 o                         
  -4  -6   2        884.18        951.89        13.51 o                         
  -3  -6   2       6894.98       6461.14        45.31 o                         
  -2  -6   2      27521.92      25880.33       164.61 o                         
  -1  -6   2      14737.96      14982.92        94.37 o                         
   0  -6   2       7129.86       7107.27        48.84 o                         
   1  -6   2      14242.16      14091.91        92.75 o                         
   2  -6   2       8816.73       8918.93        59.44 o                         
   3  -6   2        645.95        563.65         8.88 o                         
   4  -6   2         83.21         78.43         5.07 o                         
   5  -6   2        640.43        705.78        11.17 o                         
   6  -6   2        451.85        413.10         9.72 o                         
   7  -6   2       5513.25       5361.13        47.18 o                         
   8  -6   2       2734.23       2761.40        30.18 o                         
   9  -6   2          1.87         21.99         7.02 o                         
  10  -6   2       4270.30       4330.49        43.30 o                         
  11  -6   2       4737.75       4931.37        62.17 o                         
  12  -6   2          5.26         36.24        11.22 o                         
  13  -6   2        550.39        546.61        26.61 o                         
  14  -6   2         60.56         55.23        22.43 o                         
  15  -6   2       2389.97       2263.41        49.29 o                         
 -15  -5   2        729.74        678.15        56.85 o                         
 -14  -5   2       2038.68       2058.35        34.52 o                         
 -13  -5   2          7.99         39.11        17.83 o                         
 -12  -5   2       1384.15       1384.36        23.12 o                         
 -11  -5   2       6017.79       6166.66        49.32 o                         
 -10  -5   2       3488.88       3520.59        33.80 o                         
  -9  -5   2        203.35        230.78        12.39 o                         
  -8  -5   2         34.00         35.70         5.01 o                         
  -7  -5   2         23.15         19.03         4.82 o                         
  -6  -5   2       1317.96       1477.69        17.36 o                         
  -5  -5   2       2402.43       2436.28        27.79 o                         
  -4  -5   2       1519.24       1506.93        17.26 o                         
  -3  -5   2       1252.25        958.05        15.29 o                         
  -2  -5   2      50532.02      46957.29       318.58 o                         
  -1  -5   2       7647.87       7192.07        47.88 o                         
   0  -5   2       1943.45       2034.37        17.92 o                         
   1  -5   2        228.37        241.77         5.64 o                         
   2  -5   2       1806.36       1728.30        15.67 o                         
   3  -5   2       7472.12       7825.60        53.92 o                         
   4  -5   2        792.81        970.30        12.31 o                         
   5  -5   2       4902.72       4706.52        35.78 o                         
   6  -5   2       9219.82       9206.45        65.94 o                         
   7  -5   2       6895.01       6876.58        53.60 o                         
   8  -5   2       7641.76       7712.06        63.39 o                         
   9  -5   2       3889.07       3838.43        34.10 o                         
  10  -5   2        293.57        311.80        12.39 o                         
  11  -5   2        638.03        659.41        21.26 o                         
  12  -5   2       1923.79       1860.06        28.98 o                         
  13  -5   2        915.39        917.02        44.71 o                         
  14  -5   2       1889.74       1846.93        34.92 o                         
  15  -5   2       4285.41       4254.17        62.40 o                         
 -15  -4   2       2355.10       2502.67        47.34 o                         
 -14  -4   2       4512.58       4766.41        50.30 o                         
 -13  -4   2       1260.45       1319.80        24.97 o                         
 -12  -4   2        452.96        442.92        15.79 o                         
 -11  -4   2        352.12        395.41        13.20 o                         
 -10  -4   2       4178.53       4168.58        36.17 o                         
  -9  -4   2       5405.83       5351.32        41.92 o                         
  -8  -4   2        291.09        283.89         9.42 o                         
  -7  -4   2       4930.25       4914.05        36.63 o                         
  -6  -4   2       1427.17       1364.19        14.77 o                         
  -5  -4   2       8689.84       9140.40        60.10 o                         
  -4  -4   2      24087.53      24112.88       141.48 o                         
  -3  -4   2       2686.19       3056.92        26.24 o                         
  -2  -4   2       1656.88       1641.80        15.22 o                         
  -1  -4   2       1589.46       1748.19        18.65 o                         
   0  -4   2       4487.48       4703.36        33.58 o                         
   1  -4   2       1362.63       1681.70        13.30 o                         
   2  -4   2      18072.58      17225.53       129.62 o                         
   3  -4   2      31163.62      30059.94       173.17 o                         
   4  -4   2       1076.69       1035.66        13.81 o                         
   5  -4   2      27544.79      27058.86       166.65 o                         
   6  -4   2        206.88        228.82         8.83 o                         
   7  -4   2       9215.98       9099.65        65.29 o                         
   8  -4   2       5096.80       5196.14        57.31 o                         
   9  -4   2       4296.27       4322.20        39.29 o                         
  10  -4   2       1588.11       1624.70        23.24 o                         
  11  -4   2         92.82         69.67        10.40 o                         
  12  -4   2        520.62        550.67        20.26 o                         
  13  -4   2       4972.23       5055.42        53.11 o                         
  14  -4   2         19.19          3.35        15.03 o                         
  15  -4   2       1843.08       1813.39        55.85 o                         
 -15  -3   2        212.28        189.78        18.58 o                         
 -14  -3   2          6.34          1.54        11.13 o                         
 -13  -3   2        158.12        145.75        12.74 o                         
 -12  -3   2        179.89        191.09        10.36 o                         
 -11  -3   2         72.95         83.64         7.84 o                         
 -10  -3   2      19215.93      19292.79       115.03 o                         
  -9  -3   2      12339.63      12220.74        79.86 o                         
  -8  -3   2       4647.29       4464.74        33.91 o                         
  -7  -3   2      12690.20      12446.51        77.46 o                         
  -6  -3   2       2370.52       2327.62        20.57 o                         
  -5  -3   2      15285.36      14715.58        86.78 o                         
  -4  -3   2         98.83        204.61         7.08 o                         
  -3  -3   2       8645.73       9115.36        60.83 o                         
  -2  -3   2       4465.24       4508.33        30.45 o                         
  -1  -3   2      21518.48      21440.31       173.56 o                         
   0  -3   2      21378.14      20932.46       163.91 o                         
   1  -3   2      11835.18      11876.23        77.05 o                         
   2  -3   2          3.48         14.20         1.58 o                         
   3  -3   2      10025.75      10299.69        65.70 o                         
   4  -3   2       3115.46       2949.88        24.27 o                         
   5  -3   2      12073.23      11832.83        74.22 o                         
   6  -3   2       2783.37       2722.08        25.19 o                         
   7  -3   2      65586.87      61766.20       385.44 o                         
   8  -3   2      20654.39      20566.12       127.46 o                         
   9  -3   2        561.04        537.56        11.76 o                         
  10  -3   2        619.51        616.06        13.63 o                         
  11  -3   2        634.24        656.53        35.68 o                         
  12  -3   2        424.92        406.72        26.53 o                         
  13  -3   2        434.35        456.54        18.58 o                         
  14  -3   2       1532.80       1662.07        36.78 o                         
  15  -3   2         37.32         14.76        16.70 o                         
 -15  -2   2       3165.75       3176.71        43.85 o                         
 -14  -2   2       1654.80       1601.85        31.06 o                         
 -13  -2   2        241.71        192.25        14.30 o                         
 -12  -2   2       1882.86       1982.30        26.68 o                         
 -11  -2   2       2544.22       2627.30        28.34 o                         
 -10  -2   2       1037.19       1024.64        16.75 o                         
  -9  -2   2       4732.94       4718.20        38.22 o                         
  -8  -2   2      10488.87      10424.91        69.94 o                         
  -7  -2   2       2621.92       2338.16        21.59 o                         
  -6  -2   2      18756.88      18301.45       115.70 o                         
  -5  -2   2      51902.82      45862.21       261.26 o                         
  -4  -2   2      28473.69      26233.74       146.64 o                         
  -3  -2   2       8100.30       8282.52        51.76 o                         
  -2  -2   2       3620.15       3890.80        29.21 o                         
  -1  -2   2         50.79         41.64         1.90 o                         
   0  -2   2       9088.71       8888.29        52.88 o                         
   1  -2   2         15.77         19.94         1.40 o                         
   2  -2   2      40270.87      38130.03       347.64 o                         
   3  -2   2       2057.59       2594.09        18.81 o                         
   4  -2   2          9.52         22.17         1.85 o                         
   5  -2   2       9831.04       9061.36        60.29 o                         
   6  -2   2       1035.30       1032.77        13.47 o                         
   7  -2   2      11058.60      10907.17        71.69 o                         
   8  -2   2        333.96        280.58         8.81 o                         
   9  -2   2       6751.39       6627.43        48.70 o                         
  10  -2   2       1856.58       1859.34        24.39 o                         
  11  -2   2       9200.07       9493.72        75.91 o                         
  12  -2   2       7648.01       7805.57        71.16 o                         
  13  -2   2        854.07        805.48        19.85 o                         
  14  -2   2        651.51        635.39        26.02 o                         
  15  -2   2         71.43        112.54        18.18 o                         
 -15  -1   2       3930.50       3872.47        59.35 o                         
 -14  -1   2         75.93         73.64        12.14 o                         
 -13  -1   2        918.81        907.17        37.86 o                         
 -12  -1   2        420.43        456.49        19.72 o                         
 -11  -1   2       7124.59       7162.95        54.56 o                         
 -10  -1   2       3964.63       4106.29        35.61 o                         
  -9  -1   2        416.83        396.74        11.00 o                         
  -8  -1   2       2854.32       2785.14        26.67 o                         
  -7  -1   2       6310.22       6561.08        46.08 o                         
  -6  -1   2       3201.31       2937.26        24.34 o                         
  -5  -1   2      13161.45      12194.83        73.51 o                         
  -4  -1   2      32043.14      30577.86       169.53 o                         
  -3  -1   2        609.58        681.73         7.66 o                         
  -2  -1   2      31192.08      29832.22       303.58 o                         
   1  -1   2        113.55        120.89         1.97 o                         
   2  -1   2      30398.44      28454.22       205.25 o                         
   3  -1   2         19.27         64.73         3.28 o                         
   4  -1   2       4412.53       4768.40        32.40 o                         
   5  -1   2       2632.68       2646.68        20.59 o                         
   6  -1   2      10172.55      10506.37        67.78 o                         
   7  -1   2       3503.73       3503.19        28.33 o                         
   8  -1   2      10219.47      10065.21        66.12 o                         
   9  -1   2      11445.47      11292.60        74.41 o                         
  10  -1   2        190.23        194.24         9.84 o                         
  11  -1   2       8209.94       8224.14        97.04 o                         
  12  -1   2       2347.26       2269.53        29.90 o                         
  13  -1   2        738.07        716.10        19.30 o                         
  14  -1   2        668.61        704.37        25.83 o                         
  15  -1   2          0.91         -8.84        15.22 o                         
 -15   0   2       2037.76       2056.67        41.72 o                         
 -14   0   2        686.85        763.27        24.65 o                         
 -13   0   2      11786.59      11996.86        97.06 o                         
 -12   0   2       2659.21       2651.61        31.66 o                         
 -11   0   2        890.10        914.99        21.97 o                         
 -10   0   2       1528.73       1577.41        22.12 o                         
  -9   0   2        346.52        353.33        12.19 o                         
  -8   0   2        722.61        735.35        14.06 o                         
  -7   0   2        435.61        544.19        11.20 o                         
  -6   0   2      12224.08      12367.00        75.91 o                         
  -5   0   2       5202.14       5410.45        38.76 o                         
  -4   0   2      21090.53      21063.68       123.64 o                         
  -3   0   2       1975.35       2008.41        16.82 o                         
  -2   0   2      14680.46      14794.08        89.68 o                         
  -1   0   2      19312.13      18131.81       246.05 o                         
   0   0   2      23695.58      22322.98       227.57 o                         
   1   0   2        348.20        424.36         4.40 o                         
   2   0   2        848.56        658.90         6.96 o                         
   3   0   2       2376.56       2505.32        18.15 o                         
   4   0   2      13414.09      12781.81        80.62 o                         
   5   0   2       2527.59       2261.26        20.45 o                         
   6   0   2        311.15        399.66         8.14 o                         
   7   0   2        782.02        892.77        13.85 o                         
   8   0   2       2278.84       2353.77        24.32 o                         
   9   0   2        216.71        235.26         9.92 o                         
  10   0   2          1.66          1.61         5.26 o                         
  11   0   2        726.86        723.05        26.36 o                         
  12   0   2        633.52        654.33        19.20 o                         
  13   0   2       3793.54       3925.41        42.51 o                         
  14   0   2        928.92        996.84        27.40 o                         
  15   0   2         52.42         44.01        16.05 o                         
 -15   1   2        527.59        472.29        23.80 o                         
 -14   1   2        752.58        823.66        26.55 o                         
 -13   1   2       7544.67       7596.88        73.49 o                         
 -12   1   2       3251.70       3146.33        37.09 o                         
 -11   1   2        387.78        422.44        21.46 o                         
 -10   1   2         50.32         40.34         6.12 o                         
  -9   1   2        276.76        277.99        10.61 o                         
  -8   1   2       6919.45       6929.02        51.93 o                         
  -7   1   2       2396.82       2411.34        24.71 o                         
  -6   1   2       9128.08       9801.35        67.05 o                         
  -5   1   2      20381.29      20738.76       134.36 o                         
  -4   1   2        517.22        585.94         8.38 o                         
  -3   1   2       1141.66       1214.92        12.97 o                         
  -2   1   2      33410.98      32376.26       253.69 o                         
  -1   1   2         96.65         94.13         2.85 o                         
   0   1   2        341.67        362.31         4.66 o                         
   1   1   2      36318.16      33487.36       343.96 o                         
   2   1   2      10597.97       9571.17        60.44 o                         
   3   1   2        790.78        892.84         9.25 o                         
   4   1   2      14635.08      14481.13        84.32 o                         
   5   1   2        429.60        315.50         6.68 o                         
   6   1   2       2420.90       2475.68        22.22 o                         
   7   1   2       1172.36       1037.84        14.71 o                         
   8   1   2       8863.29       8621.57        60.31 o                         
   9   1   2       6817.42       6763.47        52.45 o                         
  10   1   2        234.29        216.16        10.25 o                         
  11   1   2       3116.53       3100.04        35.63 o                         
  12   1   2       1270.14       1300.86        24.38 o                         
  13   1   2          7.71         24.54        12.24 o                         
  14   1   2          9.96         11.61        12.05 o                         
  15   1   2         13.47         16.16        14.92 o                         
 -15   2   2        362.86        368.67        22.87 o                         
 -14   2   2         72.13         70.51        13.14 o                         
 -13   2   2       1506.54       1553.02        30.70 o                         
 -12   2   2       4514.29       4489.13        54.10 o                         
 -11   2   2       3379.79       3430.80        36.36 o                         
 -10   2   2        185.55        183.42         9.91 o                         
  -9   2   2       1771.62       1854.22        24.65 o                         
  -8   2   2       1437.26       1350.91        18.05 o                         
  -7   2   2         98.27         56.70         5.80 o                         
  -6   2   2        751.58        817.31        15.06 o                         
  -5   2   2       3076.85       2930.93        25.35 o                         
  -4   2   2      31438.97      29329.86       186.63 o                         
  -3   2   2       9903.92       9718.85        63.97 o                         
  -2   2   2        134.99        168.39         5.37 o                         
  -1   2   2      36954.14      34841.26       292.73 o                         
   0   2   2      17349.97      16338.75        91.95 o                         
   1   2   2      10635.97      10204.32        73.88 o                         
   2   2   2        546.13        793.19        10.63 o                         
   3   2   2       4562.77       5197.58        35.47 o                         
   4   2   2         84.69        126.85         4.48 o                         
   5   2   2      11376.63      11827.80        74.89 o                         
   6   2   2       1325.55       1357.12        15.03 o                         
   7   2   2        542.42        551.69        10.69 o                         
   8   2   2       4088.55       3996.73        38.10 o                         
   9   2   2       6795.46       6614.30        49.34 o                         
  10   2   2        543.54        561.13        16.23 o                         
  11   2   2       3640.58       3650.57        40.82 o                         
  12   2   2        115.45        120.73        11.46 o                         
  13   2   2       4245.40       4285.18        47.75 o                         
  14   2   2        374.73        364.59        17.63 o                         
  15   2   2        528.49        564.87        26.99 o                         
 -15   3   2        157.57        155.66        23.00 o                         
 -14   3   2       1404.27       1359.75        38.26 o                         
 -13   3   2       6106.64       6207.61        57.00 o                         
 -12   3   2       5326.56       5451.64        52.20 o                         
 -11   3   2        104.00         90.98         9.23 o                         
 -10   3   2        106.34        110.98         8.34 o                         
  -9   3   2        120.94        111.10         9.53 o                         
  -8   3   2        104.48         90.27         6.24 o                         
  -7   3   2       2333.19       2354.22        23.85 o                         
  -6   3   2       2003.63       1985.33        20.48 o                         
  -5   3   2       2527.15       2316.42        26.02 o                         
  -4   3   2      40029.89      37571.32       236.24 o                         
  -3   3   2      12545.34      11970.70        93.12 o                         
  -2   3   2         35.95         43.62         2.95 o                         
  -1   3   2        128.31        221.38         6.14 o                         
   0   3   2       3480.40       3911.59        28.55 o                         
   1   3   2      17820.31      18162.54       122.00 o                         
   2   3   2       6586.06       7288.09        52.12 o                         
   3   3   2       2536.65       2347.80        21.51 o                         
   4   3   2       9282.54       9142.29        59.60 o                         
   5   3   2       3470.13       3443.24        29.93 o                         
   6   3   2       8927.15       9358.10        65.09 o                         
   7   3   2       8997.30       8933.30        59.86 o                         
   8   3   2        478.01        504.07        14.12 o                         
   9   3   2       2053.28       2096.73        25.15 o                         
  10   3   2       2506.45       2442.60        28.09 o                         
  11   3   2       5202.65       5148.07        48.67 o                         
  12   3   2        431.91        419.24        22.63 o                         
  13   3   2       7004.78       6981.69        65.08 o                         
  14   3   2        393.00        362.71        32.29 o                         
  15   3   2        715.91        697.37        31.95 o                         
 -15   4   2       2089.34       2218.38        51.35 o                         
 -14   4   2        120.32        109.18        13.76 o                         
 -13   4   2         10.15         35.61        12.48 o                         
 -12   4   2       1105.17       1095.88        23.95 o                         
 -11   4   2       5908.09       5975.58        54.25 o                         
 -10   4   2          2.48         19.31         6.67 o                         
  -9   4   2       4565.33       4563.62        40.67 o                         
  -8   4   2        614.36        648.75        14.17 o                         
  -7   4   2       1478.06       1607.93        27.67 o                         
  -6   4   2       5943.04       6051.06        52.65 o                         
  -5   4   2       3633.23       3692.83        32.58 o                         
  -4   4   2       4451.70       4513.45        40.97 o                         
  -3   4   2       1793.62       1874.31        18.86 o                         
  -2   4   2      12123.40      12448.81        75.21 o                         
  -1   4   2       2781.95       2953.68        21.83 o                         
   0   4   2       4909.93       5195.20        42.66 o                         
   1   4   2      23059.66      22617.34       138.46 o                         
   2   4   2        263.44        317.92         7.56 o                         
   3   4   2      15214.86      14768.29        94.67 o                         
   4   4   2       1214.93       1140.74        13.79 o                         
   5   4   2      15115.75      14820.58       100.60 o                         
   6   4   2       4797.83       4756.57        37.76 o                         
   7   4   2       3845.27       3761.18        33.01 o                         
   8   4   2       5628.15       5531.40        46.53 o                         
   9   4   2         43.13         65.72         7.49 o                         
  10   4   2        551.85        577.65        20.34 o                         
  11   4   2       4861.16       4919.07        74.34 o                         
  12   4   2         24.49         21.68        11.39 o                         
  13   4   2       2064.07       2082.83        41.29 o                         
  14   4   2          3.70        -20.65        20.65 o                         
 -15   5   2        346.42        352.33        43.55 o                         
 -14   5   2         25.36         30.11        17.44 o                         
 -13   5   2          0.49         27.19        10.88 o                         
 -12   5   2       8230.30       8309.02        67.83 o                         
 -11   5   2       7892.88       7831.42        80.77 o                         
 -10   5   2         93.29        118.80         9.48 o                         
  -9   5   2       5325.54       5327.78        46.04 o                         
  -8   5   2         68.58         73.15         8.45 o                         
  -7   5   2       5134.43       5174.26        46.46 o                         
  -6   5   2        845.55        881.48        15.50 o                         
  -5   5   2       5218.46       5326.70        50.23 o                         
  -4   5   2      18404.41      19157.17       129.00 o                         
  -3   5   2       1609.68       1535.49        17.23 o                         
  -2   5   2       9944.86      10172.69        67.87 o                         
  -1   5   2      15174.97      15324.85        90.56 o                         
   0   5   2       1193.99       1126.18        17.99 o                         
   1   5   2       5169.31       5553.91        38.29 o                         
   2   5   2       1400.51       1428.31        18.31 o                         
   3   5   2      20326.55      20659.12       131.26 o                         
   4   5   2          0.44          5.72         3.36 o                         
   5   5   2      52090.69      49443.60       286.17 o                         
   6   5   2      30602.67      30367.22       182.31 o                         
   7   5   2        710.53        698.58        13.97 o                         
   8   5   2       2564.63       2528.76        27.17 o                         
   9   5   2       2225.34       2206.35        29.28 o                         
  10   5   2       2270.03       2183.48        33.22 o                         
  11   5   2        595.28        626.16        36.48 o                         
  12   5   2        815.62        867.27        27.52 o                         
  13   5   2         55.07         59.14        23.71 o                         
  14   5   2        199.84        161.09        34.94 o                         
 -14   6   2       1105.64       1113.53        32.66 o                         
 -13   6   2       1833.42       1943.49        32.96 o                         
 -12   6   2        820.52        792.19        23.19 o                         
 -11   6   2       2032.13       2000.67        30.44 o                         
 -10   6   2       3746.67       3743.12        40.81 o                         
  -9   6   2       4954.06       4879.08        44.27 o                         
  -8   6   2       3411.95       3725.61        44.70 o                         
  -7   6   2      20144.33      20733.53       138.76 o                         
  -6   6   2       6144.53       6003.42        54.29 o                         
  -5   6   2       1229.07       1234.90        17.19 o                         
  -4   6   2       2712.12       2667.51        26.49 o                         
  -3   6   2         49.79         70.93         6.29 o                         
  -2   6   2       8660.27       9133.52        66.09 o                         
  -1   6   2       9072.37       9620.37        61.18 o                         
   0   6   2       8460.86       8381.16        54.99 o                         
   1   6   2         35.50         78.12         4.55 o                         
   2   6   2        328.71        347.08         9.57 o                         
   3   6   2      12191.29      12703.27        94.47 o                         
   4   6   2       1882.54       1942.49        23.03 o                         
   5   6   2       5825.88       6047.63        47.96 o                         
   6   6   2       2361.91       2434.19        27.52 o                         
   7   6   2       2645.71       2662.57        28.31 o                         
   8   6   2        327.46        357.14        11.95 o                         
   9   6   2       1810.17       1882.40        29.42 o                         
  10   6   2      13827.83      14088.50       105.36 o                         
  11   6   2        794.19        805.37        37.56 o                         
  12   6   2        853.70        828.66        25.11 o                         
  13   6   2        813.80        788.24        40.43 o                         
  14   6   2        437.53        435.39        29.49 o                         
 -14   7   2        134.64         77.14        28.80 o                         
 -13   7   2       4590.71       4773.75        57.29 o                         
 -12   7   2       2058.49       2057.03        31.73 o                         
 -11   7   2          1.27          9.09         9.59 o                         
 -10   7   2        624.34        625.77        24.53 o                         
  -9   7   2       1171.93       1199.74        25.26 o                         
  -8   7   2        161.30        176.81         9.84 o                         
  -7   7   2       5396.20       5535.49        57.76 o                         
  -6   7   2       1613.38       1631.52        23.74 o                         
  -5   7   2        176.39        171.05         9.31 o                         
  -4   7   2         28.39         43.57         5.67 o                         
  -3   7   2      13091.57      13055.95        85.21 o                         
  -2   7   2      30479.21      30155.80       180.87 o                         
  -1   7   2         40.26         35.30         4.25 o                         
   0   7   2       4129.10       4094.58        33.18 o                         
   1   7   2         33.53         52.59         4.79 o                         
   2   7   2       3880.23       3795.86        33.38 o                         
   3   7   2        621.36        633.29        13.73 o                         
   4   7   2       9749.94       9908.28        77.42 o                         
   5   7   2       1281.12       1227.04        17.69 o                         
   6   7   2       7680.51       7498.71        57.10 o                         
   7   7   2       4109.54       4075.43        39.35 o                         
   8   7   2       1759.57       1891.76        29.36 o                         
   9   7   2       4108.36       4172.76        48.15 o                         
  10   7   2       2717.58       2784.83        36.12 o                         
  11   7   2         30.01         15.86        12.76 o                         
  12   7   2       2656.52       2644.73        57.40 o                         
  13   7   2        154.06        152.49        21.06 o                         
 -13   8   2        149.03        131.63        28.18 o                         
 -12   8   2        714.21        759.82        28.96 o                         
 -11   8   2          0.89         11.20        11.53 o                         
 -10   8   2       1944.29       1958.03        30.13 o                         
  -9   8   2         55.27         65.03        10.09 o                         
  -8   8   2       1245.11       1222.37        25.89 o                         
  -7   8   2       3877.78       3830.03        45.08 o                         
  -6   8   2        266.81        277.29        18.81 o                         
  -5   8   2        953.80        963.32        18.33 o                         
  -4   8   2        298.77        283.94        10.62 o                         
  -3   8   2       8927.21       9073.81        62.64 o                         
  -2   8   2      12527.78      12759.59        95.66 o                         
  -1   8   2        279.58        253.07         9.05 o                         
   0   8   2       7823.63       7856.33        59.69 o                         
   1   8   2        226.54        267.29        11.97 o                         
   2   8   2      11531.10      11207.76        77.24 o                         
   3   8   2       2527.78       2470.80        26.38 o                         
   4   8   2          4.49          9.18         6.93 o                         
   5   8   2       1078.50       1024.30        18.11 o                         
   6   8   2       1207.91       1188.90        29.15 o                         
   7   8   2        577.85        567.87        15.77 o                         
   8   8   2         41.57         28.21        10.70 o                         
   9   8   2        380.86        401.88        17.02 o                         
  10   8   2       2423.02       2382.10        37.28 o                         
  11   8   2        359.43        319.22        21.64 o                         
  12   8   2       1019.12       1022.53        38.17 o                         
 -12   9   2         23.96         28.50        14.14 o                         
 -11   9   2         73.69         70.16        16.52 o                         
 -10   9   2       4976.79       4888.63        56.49 o                         
  -9   9   2       1585.02       1538.09        26.86 o                         
  -8   9   2       1739.15       1735.77        32.34 o                         
  -7   9   2       4464.39       4545.34        63.65 o                         
  -6   9   2        140.35        151.13        15.16 o                         
  -5   9   2        494.37        492.38        15.47 o                         
  -4   9   2       2632.08       2602.50        31.83 o                         
  -3   9   2       2081.09       2130.21        23.95 o                         
  -2   9   2       1610.94       1581.42        20.70 o                         
  -1   9   2       4326.49       4306.58        36.78 o                         
   0   9   2       4199.66       4367.96        42.20 o                         
   1   9   2        680.75        662.35        13.38 o                         
   2   9   2       3004.76       3065.89        30.13 o                         
   3   9   2       3659.91       3590.16        32.92 o                         
   4   9   2        279.25        263.67        10.80 o                         
   5   9   2         87.45         69.87         8.83 o                         
   6   9   2       2937.62       3038.21        34.59 o                         
   7   9   2       5087.94       5109.10        60.65 o                         
   8   9   2        314.75        252.06        17.50 o                         
   9   9   2       1352.21       1362.60        29.74 o                         
  10   9   2        147.36        173.81        23.61 o                         
  11   9   2         14.47         22.98        19.98 o                         
  12   9   2          3.15         14.24        21.16 o                         
 -12  10   2        124.24        120.99        26.28 o                         
 -11  10   2        164.01        154.23        30.63 o                         
 -10  10   2       1898.89       1898.82        42.67 o                         
  -9  10   2        487.42        500.44        19.14 o                         
  -8  10   2        793.20        785.67        24.49 o                         
  -7  10   2        756.65        652.44        27.15 o                         
  -6  10   2       5970.22       5865.31        63.03 o                         
  -5  10   2       3431.63       3506.19        41.38 o                         
  -4  10   2       2505.50       2517.28        33.98 o                         
  -3  10   2       3823.24       3801.62        38.12 o                         
  -2  10   2       3951.82       3946.01        39.33 o                         
  -1  10   2        715.35        698.01        14.85 o                         
   0  10   2         49.13         46.43         6.39 o                         
   1  10   2        488.80        469.43        13.05 o                         
   2  10   2        183.49        191.57         9.33 o                         
   3  10   2       1195.27       1199.25        19.53 o                         
   4  10   2       1694.98       1658.74        25.52 o                         
   5  10   2         68.66         48.24         8.29 o                         
   6  10   2       2337.73       2326.12        34.66 o                         
   7  10   2       8113.16       8274.48        90.74 o                         
   8  10   2       1582.01       1553.62        31.63 o                         
   9  10   2        356.70        370.72        23.31 o                         
  10  10   2          0.31        -12.89        18.97 o                         
  11  10   2       1528.70       1561.15        46.39 o                         
 -11  11   2         19.82         40.65        19.83 o                         
 -10  11   2         62.60         19.01        15.00 o                         
  -9  11   2        113.84        102.02        15.23 o                         
  -8  11   2       1998.65       1884.21        34.60 o                         
  -7  11   2         27.55         38.17        12.81 o                         
  -6  11   2       9259.47       9082.70        95.31 o                         
  -5  11   2       4154.84       4127.20        46.16 o                         
  -4  11   2         11.00         11.63         8.70 o                         
  -3  11   2        235.39        246.18        19.23 o                         
  -2  11   2       1577.20       1647.82        26.60 o                         
  -1  11   2       5383.78       5717.09        51.66 o                         
   0  11   2       3722.10       3985.36        37.51 o                         
   1  11   2         61.94         27.54         8.60 o                         
   2  11   2       6613.79       6497.56        58.27 o                         
   3  11   2       2449.95       2428.03        30.82 o                         
   4  11   2       1066.17       1091.98        22.31 o                         
   5  11   2       3958.20       3910.28        37.92 o                         
   6  11   2        244.27        282.42        16.75 o                         
   7  11   2        518.21        499.75        28.61 o                         
   8  11   2        174.93        166.45        22.67 o                         
   9  11   2       3655.25       3667.52        80.45 o                         
  10  11   2         46.05         45.58        23.25 o                         
 -10  12   2        785.30        651.49        37.66 o                         
  -9  12   2        353.80        285.45        20.25 o                         
  -8  12   2       1776.37       1662.10        36.02 o                         
  -7  12   2       1396.95       1288.06        31.58 o                         
  -6  12   2        694.50        668.66        22.12 o                         
  -5  12   2       1040.35       1012.39        26.09 o                         
  -4  12   2          2.79          2.74        12.05 o                         
  -3  12   2        654.32        642.05        19.65 o                         
  -2  12   2       3116.89       2942.52        37.17 o                         
  -1  12   2       6537.02       6658.31        60.57 o                         
   0  12   2        519.00        480.53        15.69 o                         
   1  12   2       4771.19       4781.46        56.10 o                         
   2  12   2       1341.47       1337.41        25.80 o                         
   3  12   2       5171.41       5277.02        48.09 o                         
   4  12   2       3827.51       4048.11        44.60 o                         
   5  12   2       3133.64       3041.87        34.10 o                         
   6  12   2       4108.22       4149.76        47.88 o                         
   7  12   2        539.88        537.88        24.98 o                         
   8  12   2        516.84        476.10        43.46 o                         
   9  12   2       2376.43       2351.33        52.67 o                         
  -8  13   2        466.91        407.39        22.34 o                         
  -7  13   2        918.04        907.05        30.93 o                         
  -6  13   2       3589.71       3624.19        50.39 o                         
  -5  13   2       1021.41        961.82        41.75 o                         
  -4  13   2        514.41        490.20        31.75 o                         
  -3  13   2       2618.46       2704.97        37.68 o                         
  -2  13   2       2236.83       2237.15        35.71 o                         
  -1  13   2        722.93        648.22        28.70 o                         
   0  13   2         49.27         22.46         9.72 o                         
   1  13   2       2181.60       2323.77        30.70 o                         
   2  13   2        202.97        184.09        12.39 o                         
   3  13   2      10701.64      11179.55        85.94 o                         
   4  13   2      11479.92      11930.35       108.35 o                         
   5  13   2         68.00         26.65        18.47 o                         
   6  13   2       2195.21       2173.14        40.26 o                         
   7  13   2         63.07         67.10        16.42 o                         
  -6  14   2       2809.41       2771.90        48.08 o                         
  -5  14   2        100.51        116.59        24.94 o                         
  -4  14   2        788.69        739.94        35.86 o                         
  -3  14   2        821.70        881.02        36.88 o                         
  -2  14   2       3475.60       3595.30        54.19 o                         
  -1  14   2         38.27         32.42        14.43 o                         
   0  14   2        194.64        172.02        29.69 o                         
   1  14   2       2137.60       2051.81        39.14 o                         
   2  14   2       1426.87       1440.77        36.46 o                         
   3  14   2       2068.23       2039.83        45.06 o                         
   4  14   2       1480.49       1490.37        66.14 o                         
   5  14   2        168.41        154.42        21.23 o                         
  -3  15   2        334.23        271.23        37.33 o                         
  -2  15   2       1359.71       1440.51        45.75 o                         
  -1  15   2          3.45        -23.38        23.38 o                         
   0  15   2       1212.73       1163.29        44.51 o                         
   1  15   2          0.85         26.04        31.53 o                         
   2  15   2        887.30        864.28        49.28 o                         
  -4 -16   3         68.85         49.89        26.03 o                         
  -3 -16   3          7.31        -16.42        20.30 o                         
  -2 -16   3       2042.57       2187.07        45.18 o                         
  -1 -16   3       4668.04       4735.62        69.66 o                         
   0 -16   3       3877.72       3873.39        52.66 o                         
   1 -16   3        442.56        403.32        25.19 o                         
   2 -16   3       1587.72       1562.35        35.76 o                         
   3 -16   3       1233.94       1208.13        41.05 o                         
   4 -16   3        341.53        391.39        23.54 o                         
   5 -16   3        793.68        727.81        70.17 o                         
  -6 -15   3       1380.59       1311.87        42.60 o                         
  -5 -15   3       2972.38       3048.32        55.16 o                         
  -4 -15   3        717.78        740.56        29.24 o                         
  -3 -15   3        207.32        218.52        17.61 o                         
  -2 -15   3         12.37          9.59        15.28 o                         
  -1 -15   3         12.65          4.56        16.67 o                         
   0 -15   3       1053.95       1026.54        38.22 o                         
   1 -15   3        191.20        151.26        14.08 o                         
   2 -15   3       1501.63       1506.43        31.61 o                         
   3 -15   3        744.62        701.46        26.56 o                         
   4 -15   3        388.45        364.98        20.95 o                         
   5 -15   3       1740.41       1667.32        51.13 o                         
   6 -15   3        505.83        372.69        24.63 o                         
   7 -15   3       1211.49       1241.51        52.12 o                         
  -8 -14   3        791.67        777.94        36.63 o                         
  -7 -14   3        403.21        466.29        25.31 o                         
  -6 -14   3        346.83        289.40        20.35 o                         
  -5 -14   3        762.55        778.12        29.08 o                         
  -4 -14   3        417.16        378.55        18.63 o                         
  -3 -14   3         49.78         29.88        12.08 o                         
  -2 -14   3        668.37        654.11        20.22 o                         
  -1 -14   3       7940.27       8113.35        71.49 o                         
   0 -14   3       6567.39       6784.35        65.27 o                         
   1 -14   3        106.74        104.98        11.20 o                         
   2 -14   3       3493.45       3712.76        41.09 o                         
   3 -14   3        838.61        876.48        22.57 o                         
   4 -14   3         63.29         54.74        16.25 o                         
   5 -14   3         59.67         86.71        14.42 o                         
   6 -14   3       1231.92       1183.99        30.16 o                         
   7 -14   3        403.25        377.75        24.12 o                         
   8 -14   3        560.53        572.03        26.99 o                         
   9 -14   3       4263.25       4069.12        61.45 o                         
  -9 -13   3        537.01        496.46        28.73 o                         
  -8 -13   3        181.27        113.34        19.07 o                         
  -7 -13   3         30.69        -11.07        14.59 o                         
  -6 -13   3        330.07        278.64        16.30 o                         
  -5 -13   3        378.10        425.74        18.41 o                         
  -4 -13   3       1325.01       1370.29        29.53 o                         
  -3 -13   3       3442.69       3668.17        45.77 o                         
  -2 -13   3       5303.73       5423.26        51.70 o                         
  -1 -13   3       1464.79       1486.78        25.56 o                         
   0 -13   3       5652.60       5864.48        76.77 o                         
   1 -13   3        289.40        254.45        16.92 o                         
   2 -13   3       4156.52       4047.48        44.93 o                         
   3 -13   3        928.70        936.19        24.55 o                         
   4 -13   3      10508.11      10576.46        82.77 o                         
   5 -13   3       2387.93       2238.27        29.05 o                         
   6 -13   3        256.74        233.65        16.42 o                         
   7 -13   3        297.21        314.16        16.57 o                         
   8 -13   3          4.38         -3.27        17.02 o                         
   9 -13   3         12.35          6.93        15.26 o                         
  10 -13   3       1263.80       1144.73        37.99 o                         
 -10 -12   3        991.29        970.49        43.09 o                         
  -9 -12   3        447.19        418.52        21.92 o                         
  -8 -12   3       6680.40       6793.87        85.36 o                         
  -7 -12   3       1359.26       1428.43        29.61 o                         
  -6 -12   3       2739.27       2718.34        37.38 o                         
  -5 -12   3       4519.78       4504.77        53.90 o                         
  -4 -12   3         75.07         78.06        10.89 o                         
  -3 -12   3        170.34        205.78        12.54 o                         
  -2 -12   3      13108.24      13219.93       105.62 o                         
  -1 -12   3       5671.62       5905.20        54.68 o                         
   0 -12   3        302.69        330.58        13.78 o                         
   1 -12   3        857.88        823.08        19.65 o                         
   2 -12   3       3085.60       3056.83        37.73 o                         
   3 -12   3        906.48        992.12        20.82 o                         
   4 -12   3      14578.06      15405.05       118.90 o                         
   5 -12   3       1721.15       1746.26        28.26 o                         
   6 -12   3       1102.03       1112.61        25.78 o                         
   7 -12   3        870.61        915.17        23.09 o                         
   8 -12   3       3870.33       3887.34        46.91 o                         
   9 -12   3      10326.07      10248.62        94.84 o                         
  10 -12   3        895.29        824.63        30.73 o                         
  11 -12   3       1909.02       1896.02        45.47 o                         
 -11 -11   3        634.66        619.85        45.52 o                         
 -10 -11   3       1219.56       1135.78        34.79 o                         
  -9 -11   3       1801.52       1814.12        33.27 o                         
  -8 -11   3      11569.24      11608.15        86.77 o                         
  -7 -11   3        716.52        775.89        21.78 o                         
  -6 -11   3       5718.52       5727.38        64.77 o                         
  -5 -11   3        983.01        975.92        24.29 o                         
  -4 -11   3      14604.81      14317.72       127.25 o                         
  -3 -11   3       9507.32       9977.67        86.70 o                         
  -2 -11   3         11.03         10.52         5.82 o                         
  -1 -11   3       9802.26       9803.67        78.74 o                         
   0 -11   3        137.61        146.53         8.42 o                         
   1 -11   3          0.77          3.89         5.92 o                         
   2 -11   3       2693.01       2727.69        30.71 o                         
   3 -11   3       2082.17       2057.88        25.35 o                         
   4 -11   3        128.65        163.31         9.95 o                         
   5 -11   3         79.76         61.88         7.41 o                         
   6 -11   3       4041.00       4116.94        56.37 o                         
   7 -11   3       2234.43       2284.07        35.45 o                         
   8 -11   3       5224.03       5225.77        55.59 o                         
   9 -11   3       7559.33       7696.26       102.66 o                         
  10 -11   3       3194.56       3076.71        44.41 o                         
  11 -11   3       3399.38       3407.70        48.98 o                         
  12 -11   3        125.04        103.27        21.84 o                         
 -12 -10   3         89.62         81.61        21.40 o                         
 -11 -10   3          2.06          2.63        19.73 o                         
 -10 -10   3        905.47        889.69        26.60 o                         
  -9 -10   3        240.81        187.58        14.46 o                         
  -8 -10   3       1204.66       1216.89        27.39 o                         
  -7 -10   3         48.09         36.36        10.58 o                         
  -6 -10   3       8040.20       7929.93        69.91 o                         
  -5 -10   3        140.96        170.08        10.32 o                         
  -4 -10   3      20959.48      20954.24       144.66 o                         
  -3 -10   3      19900.50      20110.16       144.58 o                         
  -2 -10   3        750.66        696.53        13.44 o                         
  -1 -10   3       1456.56       1485.90        19.59 o                         
   0 -10   3        703.41        724.42        13.51 o                         
   1 -10   3       2323.87       2346.54        26.20 o                         
   2 -10   3        292.72        314.37        10.63 o                         
   3 -10   3        838.13        816.90        15.31 o                         
   4 -10   3       5865.58       5884.58        48.24 o                         
   5 -10   3         82.07         77.44         6.27 o                         
   6 -10   3       1970.11       2030.34        28.78 o                         
   7 -10   3       1763.23       1727.17        27.78 o                         
   8 -10   3       1626.01       1596.72        29.98 o                         
   9 -10   3         93.34        117.93        12.65 o                         
  10 -10   3       2360.00       2542.60        37.20 o                         
  11 -10   3       1367.16       1575.62        49.29 o                         
  12 -10   3        170.98        159.11        16.12 o                         
  13 -10   3       3809.61       3773.56        74.39 o                         
 -13  -9   3        150.22        162.33        26.19 o                         
 -12  -9   3       1353.84       1258.93        52.42 o                         
 -11  -9   3       3200.13       3298.67        45.32 o                         
 -10  -9   3         24.99         11.36        10.72 o                         
  -9  -9   3       3626.27       3575.20        45.06 o                         
  -8  -9   3        582.19        602.08        23.09 o                         
  -7  -9   3        338.39        379.79        18.38 o                         
  -6  -9   3       2071.97       2065.41        25.61 o                         
  -5  -9   3        262.68        254.07        10.17 o                         
  -4  -9   3        533.65        549.55        14.03 o                         
  -3  -9   3         71.92         67.07         6.78 o                         
  -2  -9   3       5123.05       4925.24        41.44 o                         
  -1  -9   3       2501.57       2514.67        24.80 o                         
   0  -9   3       1687.66       1562.47        18.51 o                         
   1  -9   3      13066.78      12951.45        90.25 o                         
   2  -9   3       6726.97       6689.93        53.38 o                         
   3  -9   3       1262.51       1203.22        15.68 o                         
   4  -9   3        626.77        632.54        11.81 o                         
   5  -9   3       1758.29       1797.74        24.04 o                         
   6  -9   3       3860.76       4038.79        42.05 o                         
   7  -9   3        208.01        183.11        10.12 o                         
   8  -9   3       2306.78       2286.86        34.02 o                         
   9  -9   3       1041.86       1117.99        24.75 o                         
  10  -9   3       3543.70       3777.65        42.94 o                         
  11  -9   3        297.85        357.63        16.72 o                         
  12  -9   3        563.80        577.14        20.71 o                         
  13  -9   3       1366.17       1245.19        33.37 o                         
 -13  -8   3        510.33        462.37        30.10 o                         
 -12  -8   3       5044.51       5021.17        71.81 o                         
 -11  -8   3       5121.39       5258.24        58.22 o                         
 -10  -8   3        206.58        226.80        14.03 o                         
  -9  -8   3        918.19        850.92        23.63 o                         
  -8  -8   3         51.30         46.92         9.80 o                         
  -7  -8   3       2349.64       2333.67        32.54 o                         
  -6  -8   3        978.56       1012.27        16.74 o                         
  -5  -8   3        103.41        104.13         7.19 o                         
  -4  -8   3      10854.67      10803.40        75.45 o                         
  -3  -8   3      24759.28      24698.04       194.47 o                         
  -2  -8   3      13856.75      14087.71        96.12 o                         
  -1  -8   3       3257.72       3462.42        29.43 o                         
   0  -8   3        783.51        804.91        11.89 o                         
   1  -8   3       4556.56       4677.44        39.24 o                         
   2  -8   3        568.85        644.41        11.02 o                         
   3  -8   3       1410.67       1484.15        16.47 o                         
   4  -8   3        243.38        311.85         9.34 o                         
   5  -8   3       9450.08       9330.53        76.84 o                         
   6  -8   3      12791.17      12615.68        96.93 o                         
   7  -8   3       1485.73       1503.51        20.62 o                         
   8  -8   3          2.92         16.56         5.82 o                         
   9  -8   3       1275.26       1275.22        20.82 o                         
  10  -8   3        522.59        537.60        17.79 o                         
  11  -8   3         18.13          9.65         8.70 o                         
  12  -8   3         16.77         -6.77        14.92 o                         
  13  -8   3        210.20        204.54        16.91 o                         
  14  -8   3       2070.84       2068.20        42.87 o                         
 -14  -7   3       2568.51       2469.01        96.85 o                         
 -13  -7   3        825.13        836.21        31.08 o                         
 -12  -7   3        533.98        544.66        20.61 o                         
 -11  -7   3       1057.96       1036.75        22.57 o                         
 -10  -7   3          0.38          9.80         8.89 o                         
  -9  -7   3        230.19        220.79        12.86 o                         
  -8  -7   3        333.63        344.99        19.13 o                         
  -7  -7   3       4060.45       4099.85        34.64 o                         
  -6  -7   3       2329.74       2351.67        23.56 o                         
  -5  -7   3       1213.47       1330.01        17.55 o                         
  -4  -7   3       2171.58       2167.08        22.71 o                         
  -3  -7   3        172.26        168.77         7.55 o                         
  -2  -7   3       4964.00       5057.80        39.56 o                         
  -1  -7   3       5100.41       5545.01        41.07 o                         
   0  -7   3       3824.35       4163.03        34.18 o                         
   1  -7   3       4967.40       5256.45        39.38 o                         
   2  -7   3        973.67        881.63        11.23 o                         
   3  -7   3       5166.41       5105.57        37.34 o                         
   4  -7   3       2152.36       2250.27        23.52 o                         
   5  -7   3       2746.53       2711.21        25.88 o                         
   6  -7   3       1666.16       1639.52        19.56 o                         
   7  -7   3       1538.82       1531.29        19.44 o                         
   8  -7   3          2.94         -1.74         7.93 o                         
   9  -7   3       2601.65       2673.94        32.72 o                         
  10  -7   3       8564.78       8647.76       104.14 o                         
  11  -7   3       2000.57       2026.59        31.48 o                         
  12  -7   3        899.56        842.20        42.47 o                         
  13  -7   3       2494.14       2357.97        53.89 o                         
  14  -7   3         26.92         -7.61        16.26 o                         
 -14  -6   3          1.13        -13.65        13.65 o                         
 -13  -6   3        199.61        207.58        12.68 o                         
 -12  -6   3       1024.42        922.59        23.44 o                         
 -11  -6   3       1340.07       1263.47        23.05 o                         
 -10  -6   3       1465.63       1458.39        23.90 o                         
  -9  -6   3       1730.19       1794.74        25.61 o                         
  -8  -6   3        137.09        117.72         7.81 o                         
  -7  -6   3        695.68        624.74        13.02 o                         
  -6  -6   3       4399.21       4565.99        36.68 o                         
  -5  -6   3          0.84          8.62         3.87 o                         
  -4  -6   3       1391.81       1778.43        18.34 o                         
  -3  -6   3      18697.29      18639.49       121.17 o                         
  -2  -6   3      43932.51      41091.85       267.65 o                         
  -1  -6   3       1614.95       1380.81        13.92 o                         
   0  -6   3      17846.20      18256.96       112.64 o                         
   1  -6   3        849.31        935.51        10.88 o                         
   2  -6   3       1134.40       1135.83        12.18 o                         
   3  -6   3        396.80        419.36         8.72 o                         
   4  -6   3       1459.88       1614.51        17.18 o                         
   5  -6   3       1142.40       1211.68        15.29 o                         
   6  -6   3       3014.00       2945.75        26.94 o                         
   7  -6   3      13505.50      13227.75       108.05 o                         
   8  -6   3       7466.68       7431.91        56.00 o                         
   9  -6   3        194.75        161.91        10.25 o                         
  10  -6   3       3071.91       3048.55        39.62 o                         
  11  -6   3        655.46        651.52        22.74 o                         
  12  -6   3       2170.91       2118.43        35.36 o                         
  13  -6   3        704.06        647.53        27.58 o                         
  14  -6   3       3453.17       3598.51        54.44 o                         
 -15  -5   3       4892.06       4892.73        76.07 o                         
 -14  -5   3       5650.13       5876.75        67.23 o                         
 -13  -5   3        235.61        216.48        14.07 o                         
 -12  -5   3        985.57        974.73        23.66 o                         
 -11  -5   3       1752.10       1693.52        24.62 o                         
 -10  -5   3          5.91         12.48         7.95 o                         
  -9  -5   3        534.04        493.69        12.22 o                         
  -8  -5   3        385.61        430.54        14.38 o                         
  -7  -5   3        553.04        536.81        11.67 o                         
  -6  -5   3        722.23        650.37        10.98 o                         
  -5  -5   3       8296.35       8343.81        56.04 o                         
  -4  -5   3       6962.83       6478.64        47.74 o                         
  -3  -5   3        545.09        557.89        10.49 o                         
  -2  -5   3      16820.28      16632.10        98.82 o                         
  -1  -5   3        392.14        482.54         7.62 o                         
   0  -5   3      14662.10      14368.85        98.39 o                         
   1  -5   3       1230.49       1347.52        12.15 o                         
   2  -5   3      45179.58      42986.66       294.37 o                         
   3  -5   3      16988.37      15881.54        95.62 o                         
   4  -5   3        120.87        158.71         5.54 o                         
   5  -5   3       2027.39       1937.92        19.02 o                         
   6  -5   3         13.98         41.00         4.17 o                         
   7  -5   3        544.89        506.88        13.01 o                         
   8  -5   3       6342.88       6459.45        55.31 o                         
   9  -5   3       3194.41       3196.76        35.60 o                         
  10  -5   3        183.61        211.69        11.31 o                         
  11  -5   3        327.02        260.29        18.32 o                         
  12  -5   3       2615.98       2569.90        34.21 o                         
  13  -5   3        256.57        230.92        16.73 o                         
  14  -5   3       3693.99       3884.77        62.12 o                         
  15  -5   3       4435.51       4397.76        63.03 o                         
 -15  -4   3       2944.03       2997.86        52.02 o                         
 -14  -4   3       5577.99       5400.34        56.23 o                         
 -13  -4   3        161.98        176.75        11.85 o                         
 -12  -4   3       1454.61       1374.95        23.11 o                         
 -11  -4   3         37.15         44.15         7.71 o                         
 -10  -4   3       9388.10       9599.10        66.73 o                         
  -9  -4   3       9180.20       9149.26        74.98 o                         
  -8  -4   3       5197.66       5215.03        41.17 o                         
  -7  -4   3      10027.15      10416.97        66.81 o                         
  -6  -4   3        260.29        199.77         7.12 o                         
  -5  -4   3         92.23         37.08         4.16 o                         
  -4  -4   3      22247.93      21056.80       142.10 o                         
  -3  -4   3      11417.57      11424.53        83.96 o                         
  -2  -4   3         98.46        101.11         3.26 o                         
  -1  -4   3       1565.04       1580.83        13.54 o                         
   0  -4   3      26629.80      26077.83       178.33 o                         
   1  -4   3       7452.99       7863.45        47.83 o                         
   2  -4   3      29031.75      27289.06       164.43 o                         
   3  -4   3      21772.60      20962.60       118.11 o                         
   4  -4   3       2732.10       2858.51        23.87 o                         
   5  -4   3       4620.90       4515.32        35.20 o                         
   6  -4   3       5505.73       5477.45        44.67 o                         
   7  -4   3      36958.38      36071.31       232.30 o                         
   8  -4   3       4092.57       4252.74        37.43 o                         
   9  -4   3       4846.56       4858.26        42.68 o                         
  10  -4   3         83.39        104.94         8.93 o                         
  11  -4   3       1894.79       1835.21        38.48 o                         
  12  -4   3       1110.16       1013.70        23.08 o                         
  13  -4   3       3588.52       3366.41        43.60 o                         
  14  -4   3          3.31        -12.38        12.38 o                         
  15  -4   3          0.90        -12.90        23.39 o                         
 -15  -3   3       1651.28       1639.17        51.57 o                         
 -14  -3   3        172.10        189.63        14.63 o                         
 -13  -3   3        279.48        247.56        12.89 o                         
 -12  -3   3       1937.39       1870.23        26.92 o                         
 -11  -3   3       1061.81       1104.42        18.65 o                         
 -10  -3   3       9824.58       9979.49        68.77 o                         
  -9  -3   3       5716.76       5874.14        44.45 o                         
  -8  -3   3      11271.95      10979.01        71.33 o                         
  -7  -3   3      13602.90      13759.90        88.43 o                         
  -6  -3   3       7798.46       7937.53        52.50 o                         
  -5  -3   3      28265.64      28630.04       167.97 o                         
  -4  -3   3       1505.52       1381.22        15.30 o                         
  -3  -3   3      24099.12      23547.78       155.42 o                         
  -2  -3   3       5772.60       6023.96        45.95 o                         
  -1  -3   3        944.47       1122.83         9.68 o                         
   0  -3   3       1187.54       1304.58         9.95 o                         
   1  -3   3        115.83        166.69         3.35 o                         
   2  -3   3        476.39        638.72         6.92 o                         
   3  -3   3        211.71        332.79         5.88 o                         
   4  -3   3      16495.24      16681.05        99.41 o                         
   5  -3   3       5706.90       5501.00        42.05 o                         
   6  -3   3       5451.87       5487.44        40.77 o                         
   7  -3   3      50013.85      48226.19       285.49 o                         
   8  -3   3       8515.44       8609.92        61.23 o                         
   9  -3   3       3194.08       3126.28        29.30 o                         
  10  -3   3        792.46        836.61        19.12 o                         
  11  -3   3       1770.92       1803.99        25.24 o                         
  12  -3   3        395.56        445.95        15.38 o                         
  13  -3   3       4044.22       3976.41        43.72 o                         
  14  -3   3        151.39        133.83        16.30 o                         
  15  -3   3          6.84        -17.32        19.95 o                         
 -15  -2   3       4325.13       4414.65        74.38 o                         
 -14  -2   3       1416.41       1431.86        27.55 o                         
 -13  -2   3        135.55        116.43        10.54 o                         
 -12  -2   3       1720.64       1698.38        25.49 o                         
 -11  -2   3        798.20        728.96        18.98 o                         
 -10  -2   3         33.76         38.98         6.46 o                         
  -9  -2   3          0.09          2.08         5.60 o                         
  -8  -2   3       6791.32       6704.72        50.22 o                         
  -7  -2   3       4158.20       4094.30        32.56 o                         
  -6  -2   3      12969.31      12480.68        76.76 o                         
  -5  -2   3      43509.92      40709.90       225.16 o                         
  -4  -2   3       1764.05       1835.75        16.80 o                         
  -3  -2   3      17896.38      18122.32       110.50 o                         
  -2  -2   3        164.58        256.88         4.65 o                         
  -1  -2   3      22581.01      21936.38       194.28 o                         
   0  -2   3        636.73        542.93         7.88 o                         
   1  -2   3       1438.08       1527.13        11.16 o                         
   2  -2   3        142.25        139.22         3.16 o                         
   3  -2   3       8648.66       8922.91        50.33 o                         
   4  -2   3        224.06        218.91         4.51 o                         
   5  -2   3      10211.12       9833.27        62.07 o                         
   6  -2   3       3338.46       3247.84        25.30 o                         
   7  -2   3        268.20        298.84        10.75 o                         
   8  -2   3       3757.60       3852.21        31.64 o                         
   9  -2   3      11616.08      11847.95        77.47 o                         
  10  -2   3        188.27        164.59        10.79 o                         
  11  -2   3       6092.04       6176.44        66.60 o                         
  12  -2   3       3380.49       3464.32        42.70 o                         
  13  -2   3         32.51         33.25         9.24 o                         
  14  -2   3        230.39        224.05        14.31 o                         
  15  -2   3         13.64         -0.21        14.13 o                         
 -15  -1   3       1171.08       1164.81        36.23 o                         
 -14  -1   3        774.29        771.17        25.90 o                         
 -13  -1   3       2456.01       2542.11        35.65 o                         
 -12  -1   3         49.02         34.01        12.74 o                         
 -11  -1   3       2985.32       2947.23        30.57 o                         
 -10  -1   3        690.46        751.24        16.12 o                         
  -9  -1   3          5.86         17.94         5.30 o                         
  -8  -1   3       1935.17       2085.41        22.84 o                         
  -7  -1   3        739.23        724.64        12.01 o                         
  -6  -1   3        505.95        584.57        12.97 o                         
  -5  -1   3         74.85         45.16         3.46 o                         
  -4  -1   3       1561.66       1479.86        13.80 o                         
  -3  -1   3      26447.65      26184.73       150.14 o                         
  -2  -1   3       4870.26       4411.87        32.72 o                         
  -1  -1   3      12600.77      11832.20        88.81 o                         
   1  -1   3      18353.04      19178.81       109.02 o                         
   2  -1   3        802.90        821.36         7.62 o                         
   3  -1   3       1072.62       1016.96         8.94 o                         
   4  -1   3      10468.28      10710.56        63.44 o                         
   5  -1   3       2078.58       1859.54        16.17 o                         
   6  -1   3      10188.33       9912.74        61.91 o                         
   7  -1   3      11327.26      11130.91        69.92 o                         
   8  -1   3       7374.40       7509.89        53.97 o                         
   9  -1   3       2552.83       2694.12        26.18 o                         
  10  -1   3       1167.95       1120.50        19.58 o                         
  11  -1   3       2475.34       2545.49        37.92 o                         
  12  -1   3          1.27          5.65         9.40 o                         
  13  -1   3       1417.33       1384.22        25.22 o                         
  14  -1   3        337.26        346.43        20.13 o                         
  15  -1   3        619.13        629.77        30.75 o                         
 -15   0   3        174.24        181.69        20.18 o                         
 -14   0   3       3702.21       3717.21        45.44 o                         
 -13   0   3       8552.80       8650.14        79.27 o                         
 -12   0   3       2233.81       2354.59        33.90 o                         
 -11   0   3        333.59        323.56        13.49 o                         
 -10   0   3          9.02         14.75         8.24 o                         
  -9   0   3       1165.28       1177.47        19.20 o                         
  -8   0   3        734.94        739.81        13.55 o                         
  -7   0   3          0.92         16.69         6.28 o                         
  -6   0   3      12149.72      11439.16        74.34 o                         
  -5   0   3      16199.68      15264.91        94.02 o                         
  -4   0   3      33656.96      31439.90       181.61 o                         
  -3   0   3       4343.84       4333.34        28.91 o                         
  -2   0   3         19.15         14.57         1.84 o                         
  -1   0   3       7556.12       7370.32        46.35 o                         
   0   0   3        115.28        277.53         7.36 o                         
   1   0   3      19805.74      20104.26       114.80 o                         
   2   0   3        818.56        800.87         7.96 o                         
   3   0   3      32123.88      29634.42       157.58 o                         
   4   0   3      39696.87      38480.37       211.37 o                         
   5   0   3       4394.44       4893.50        35.28 o                         
   6   0   3         84.48         55.36         3.97 o                         
   7   0   3       1461.99       1640.88        18.19 o                         
   8   0   3        972.31        861.41        14.86 o                         
   9   0   3       1163.39       1092.82        16.17 o                         
  10   0   3        309.96        318.77        10.99 o                         
  11   0   3        470.14        482.12        15.03 o                         
  12   0   3       2442.84       2517.63        33.05 o                         
  13   0   3       1860.30       1909.30        28.52 o                         
  14   0   3        703.98        732.72        23.15 o                         
  15   0   3          2.80        -14.81        14.81 o                         
 -15   1   3        180.52        198.45        21.37 o                         
 -14   1   3        924.25        836.31        28.08 o                         
 -13   1   3       1550.34       1576.58        28.09 o                         
 -12   1   3          5.60          4.17        11.15 o                         
 -11   1   3        287.12        261.19        15.46 o                         
 -10   1   3        770.22        790.87        16.70 o                         
  -9   1   3        307.57        312.05        10.86 o                         
  -8   1   3       9754.41      10041.64        72.17 o                         
  -7   1   3        186.99        194.14         7.71 o                         
  -6   1   3        288.72        197.83         6.86 o                         
  -5   1   3       6303.33       6375.96        44.73 o                         
  -4   1   3       1885.34       1880.25        21.39 o                         
  -3   1   3        580.97        628.86         8.38 o                         
  -2   1   3       4953.97       5037.35        35.44 o                         
  -1   1   3        657.91        661.38         6.87 o                         
   0   1   3        727.19        699.85         7.56 o                         
   1   1   3        509.10        497.38         8.39 o                         
   2   1   3       1682.42       1820.31        14.84 o                         
   3   1   3        659.96        605.73         8.41 o                         
   4   1   3       8593.67       8819.14        52.45 o                         
   5   1   3       1359.88       1354.85        14.23 o                         
   6   1   3         29.45         69.67         4.36 o                         
   7   1   3       7256.74       7375.31        52.51 o                         
   8   1   3      18460.90      18542.52       121.14 o                         
   9   1   3       9927.44      10003.24        74.09 o                         
  10   1   3          0.94         15.52         6.33 o                         
  11   1   3       5340.25       5176.28        50.84 o                         
  12   1   3        177.64        162.30        11.00 o                         
  13   1   3       1731.33       1720.83        27.41 o                         
  14   1   3        105.81        128.56        14.73 o                         
  15   1   3       1417.08       1458.36        33.42 o                         
 -15   2   3         47.49         36.34        18.62 o                         
 -14   2   3       1396.91       1340.60        34.48 o                         
 -13   2   3       2340.24       2276.84        33.93 o                         
 -12   2   3       3251.55       3207.88        39.71 o                         
 -11   2   3        682.48        744.12        19.05 o                         
 -10   2   3         11.68         21.56         6.46 o                         
  -9   2   3        433.60        426.52        12.21 o                         
  -8   2   3       2412.72       2464.83        26.97 o                         
  -7   2   3       1234.86       1313.67        16.99 o                         
  -6   2   3         14.31         38.86         4.07 o                         
  -5   2   3      13679.83      13568.84        89.88 o                         
  -4   2   3      41358.78      38625.84       239.49 o                         
  -3   2   3      15062.97      14349.31        91.94 o                         
  -2   2   3      20455.99      20634.17       136.97 o                         
  -1   2   3       3357.91       3631.41        27.66 o                         
   0   2   3       1825.30       1685.16        14.52 o                         
   1   2   3          1.88         39.88         2.80 o                         
   2   2   3       4093.89       4465.88        32.35 o                         
   3   2   3        814.87        692.44        10.37 o                         
   4   2   3       4184.78       3844.54        29.19 o                         
   5   2   3       9681.09       9198.92        58.52 o                         
   6   2   3      14325.81      14243.96        87.18 o                         
   7   2   3         66.99         84.14         5.37 o                         
   8   2   3      10746.59      10637.37        73.07 o                         
   9   2   3       1414.86       1314.93        19.38 o                         
  10   2   3       2758.44       2663.43        30.47 o                         
  11   2   3       3312.00       3273.28        38.75 o                         
  12   2   3       3745.49       3907.69        46.34 o                         
  13   2   3      10423.36      10535.24       111.33 o                         
  14   2   3        900.77        936.40        33.49 o                         
  15   2   3       1047.31       1032.85        32.49 o                         
 -15   3   3        219.21        235.46        35.54 o                         
 -14   3   3       2059.42       2034.32        48.19 o                         
 -13   3   3       1697.22       1629.32        28.21 o                         
 -12   3   3         12.50         12.90        10.27 o                         
 -11   3   3        655.51        657.20        20.01 o                         
 -10   3   3         39.94         41.27         7.24 o                         
  -9   3   3        422.40        416.18        12.89 o                         
  -8   3   3        378.68        394.34        12.23 o                         
  -7   3   3       4822.49       4746.08        39.88 o                         
  -6   3   3      11159.03      11569.87        79.27 o                         
  -5   3   3       4854.27       5223.17        45.16 o                         
  -4   3   3      28570.47      27304.07       168.52 o                         
  -3   3   3       1652.61       1478.84        16.04 o                         
  -2   3   3       7344.30       7575.14        53.71 o                         
  -1   3   3        311.70        464.95         7.29 o                         
   0   3   3      52728.59      48145.46       349.70 o                         
   1   3   3      25704.30      23371.21       142.22 o                         
   2   3   3          7.18         12.73         2.91 o                         
   3   3   3      10167.07      10012.97        69.42 o                         
   4   3   3       4620.86       4390.93        33.48 o                         
   5   3   3        720.60        689.29        11.14 o                         
   6   3   3       7350.26       7682.44        54.43 o                         
   7   3   3      10847.51      10725.87        72.19 o                         
   8   3   3       1002.13       1077.74        16.88 o                         
   9   3   3         27.26         17.87         6.19 o                         
  10   3   3       1203.54       1174.89        20.36 o                         
  11   3   3       1434.34       1458.68        23.83 o                         
  12   3   3       1555.98       1652.18        29.75 o                         
  13   3   3       7278.83       7353.05        99.47 o                         
  14   3   3         18.03         35.53        19.29 o                         
  15   3   3        571.02        567.38        29.48 o                         
 -15   4   3        401.84        345.21        26.46 o                         
 -14   4   3        458.86        390.54        37.27 o                         
 -13   4   3         15.81         56.25        12.23 o                         
 -12   4   3       9967.14       9936.25        81.10 o                         
 -11   4   3      10384.51      10341.64        82.99 o                         
 -10   4   3       2176.89       2222.82        28.81 o                         
  -9   4   3       9497.37       9737.66        71.99 o                         
  -8   4   3        204.76        212.56         9.37 o                         
  -7   4   3        131.05        113.87         6.68 o                         
  -6   4   3      13009.66      13158.95        99.33 o                         
  -5   4   3      11292.39      11151.35        82.02 o                         
  -4   4   3       1320.16       1573.20        17.81 o                         
  -3   4   3        650.12        692.58        11.02 o                         
  -2   4   3       6084.88       6112.90        44.72 o                         
  -1   4   3        779.04        942.43        11.20 o                         
   0   4   3      22535.65      21526.10       128.20 o                         
   1   4   3      16119.48      15234.61        97.57 o                         
   2   4   3       2014.90       2124.55        21.65 o                         
   3   4   3       8901.55       8633.14        62.56 o                         
   4   4   3       1134.67       1047.11        14.29 o                         
   5   4   3      36344.68      34974.15       213.38 o                         
   6   4   3       8455.01       8469.03        59.87 o                         
   7   4   3       5166.56       5103.13        53.05 o                         
   8   4   3       1128.79       1138.11        27.96 o                         
   9   4   3       2527.43       2620.74        28.77 o                         
  10   4   3        103.50         77.73         9.33 o                         
  11   4   3       3704.52       3657.50        48.19 o                         
  12   4   3        355.41        368.45        20.04 o                         
  13   4   3        148.01        157.71        20.27 o                         
  14   4   3       1686.11       1775.29        43.91 o                         
 -14   5   3        493.77        493.57        24.58 o                         
 -13   5   3          1.90          6.27        14.65 o                         
 -12   5   3       7931.20       8027.09        80.88 o                         
 -11   5   3       3240.04       3203.19        45.94 o                         
 -10   5   3       3636.62       3687.14        40.35 o                         
  -9   5   3       6358.76       6547.92        53.95 o                         
  -8   5   3       9035.42       9095.76        67.47 o                         
  -7   5   3      14392.86      14422.93       110.96 o                         
  -6   5   3        242.08        273.72        10.82 o                         
  -5   5   3      15631.63      15459.68       103.67 o                         
  -4   5   3       2962.61       2782.50        25.80 o                         
  -3   5   3        782.84        869.66        12.38 o                         
  -2   5   3       3099.24       3255.62        27.75 o                         
  -1   5   3       1464.09       1327.42        14.26 o                         
   0   5   3         21.45         19.66         3.04 o                         
   1   5   3       1692.32       1922.31        19.22 o                         
   2   5   3       2194.76       2218.91        21.49 o                         
   3   5   3       5974.76       5588.22        47.72 o                         
   4   5   3       3985.15       4002.91        36.54 o                         
   5   5   3      45350.88      44343.45       259.19 o                         
   6   5   3      14011.41      14214.86       103.95 o                         
   7   5   3       1675.93       1644.55        21.70 o                         
   8   5   3       1198.56       1221.04        19.05 o                         
   9   5   3       2113.04       2193.66        26.87 o                         
  10   5   3       2417.69       2459.60        36.17 o                         
  11   5   3          2.41          0.50        11.38 o                         
  12   5   3        670.09        711.37        30.07 o                         
  13   5   3        230.00        246.20        20.21 o                         
  14   5   3        306.34        305.22        27.24 o                         
 -14   6   3        700.09        805.07        36.01 o                         
 -13   6   3       2368.27       2401.61        63.66 o                         
 -12   6   3         52.98         51.43        12.99 o                         
 -11   6   3          2.06         -7.50         9.35 o                         
 -10   6   3       4491.03       4604.25        49.65 o                         
  -9   6   3       2780.83       2998.72        36.59 o                         
  -8   6   3       6911.15       6837.60        59.85 o                         
  -7   6   3      23953.46      23736.41       170.81 o                         
  -6   6   3       4019.14       3962.96        37.72 o                         
  -5   6   3        276.44        265.30         9.44 o                         
  -4   6   3       1059.62       1037.35        16.42 o                         
  -3   6   3       6340.85       6297.47        47.06 o                         
  -2   6   3      12231.08      12724.08        86.72 o                         
  -1   6   3         11.05         34.48         3.83 o                         
   0   6   3       6950.70       7064.14        48.58 o                         
   1   6   3        677.16        660.59        11.11 o                         
   2   6   3         55.74         45.75         5.50 o                         
   3   6   3       1639.89       1601.94        20.36 o                         
   4   6   3       4789.01       4746.49        43.31 o                         
   5   6   3        114.79        117.67         6.76 o                         
   6   6   3       2199.00       2122.61        24.41 o                         
   7   6   3       7918.97       8089.48        62.63 o                         
   8   6   3         14.19         12.83         6.36 o                         
   9   6   3       5900.52       6036.81        55.77 o                         
  10   6   3       3345.29       3444.38        40.64 o                         
  11   6   3         26.64         11.97        20.76 o                         
  12   6   3          8.53          4.18        14.23 o                         
  13   6   3          0.24        -17.50        17.50 o                         
 -13   7   3       3085.52       3093.15        47.01 o                         
 -12   7   3        832.81        816.30        27.01 o                         
 -11   7   3          1.26          1.77        11.51 o                         
 -10   7   3        486.22        538.24        20.75 o                         
  -9   7   3       1245.82       1398.21        26.34 o                         
  -8   7   3        430.09        437.69        17.03 o                         
  -7   7   3       2780.19       2756.33        31.49 o                         
  -6   7   3       2739.37       2806.63        29.41 o                         
  -5   7   3        258.10        255.47        11.14 o                         
  -4   7   3        450.39        429.62        10.84 o                         
  -3   7   3      15981.49      15889.45       118.00 o                         
  -2   7   3      10627.41      10406.50        74.22 o                         
  -1   7   3         47.75         56.15         4.88 o                         
   0   7   3       2276.26       2247.70        22.68 o                         
   1   7   3        268.23        310.09        11.64 o                         
   2   7   3       5086.91       5310.55        40.46 o                         
   3   7   3        214.56        203.49         9.02 o                         
   4   7   3      11319.45      11653.35       118.73 o                         
   5   7   3       4834.88       5014.23        45.29 o                         
   6   7   3       7957.83       8047.46        64.03 o                         
   7   7   3        917.60       1016.86        19.93 o                         
   8   7   3        106.01         95.20         8.86 o                         
   9   7   3        989.39        949.06        21.30 o                         
  10   7   3       1857.54       1795.05        31.24 o                         
  11   7   3       1476.68       1507.50        30.89 o                         
  12   7   3        526.98        607.90        30.21 o                         
  13   7   3        130.47        108.50        23.57 o                         
 -13   8   3          0.90         24.75        19.55 o                         
 -12   8   3          1.02         18.59        15.56 o                         
 -11   8   3        928.33        940.03        25.72 o                         
 -10   8   3       1137.15       1168.85        23.82 o                         
  -9   8   3         24.79         45.97        11.08 o                         
  -8   8   3       8713.70       8783.22        74.99 o                         
  -7   8   3       7858.62       8010.00        72.42 o                         
  -6   8   3       4539.83       4386.25        51.75 o                         
  -5   8   3       4974.16       4868.58        49.55 o                         
  -4   8   3         93.72         99.22         8.40 o                         
  -3   8   3        918.21        872.66        16.00 o                         
  -2   8   3        477.59        456.73        12.06 o                         
  -1   8   3       2801.79       2864.55        28.21 o                         
   0   8   3       1549.81       1525.20        19.29 o                         
   1   8   3       1733.60       1739.21        20.42 o                         
   2   8   3       9953.97       9923.16        72.79 o                         
   3   8   3       2143.24       2136.13        24.22 o                         
   4   8   3        614.26        558.90        17.13 o                         
   5   8   3        573.94        571.90        15.96 o                         
   6   8   3       1584.32       1575.22        23.89 o                         
   7   8   3         20.52         29.37         9.17 o                         
   8   8   3        109.74         94.73         9.48 o                         
   9   8   3       1178.33       1195.60        23.13 o                         
  10   8   3       2755.43       2780.71        40.17 o                         
  11   8   3       1823.40       1867.00        40.98 o                         
  12   8   3        657.96        720.03        36.66 o                         
 -12   9   3          5.55         -0.15        22.09 o                         
 -11   9   3        679.90        602.70        26.48 o                         
 -10   9   3       1967.07       2046.99        32.59 o                         
  -9   9   3        701.90        739.88        22.04 o                         
  -8   9   3       1088.41       1108.23        27.70 o                         
  -7   9   3       2364.43       2336.54        51.30 o                         
  -6   9   3        930.79       1002.57        36.61 o                         
  -5   9   3          5.00         15.37         7.51 o                         
  -4   9   3       2166.56       2263.53        39.02 o                         
  -3   9   3       1761.85       1793.72        24.84 o                         
  -2   9   3       2079.47       2160.44        28.78 o                         
  -1   9   3       4175.82       4240.96        37.31 o                         
   0   9   3       2605.56       2633.57        31.05 o                         
   1   9   3       2294.50       2343.91        26.60 o                         
   2   9   3       1274.39       1274.99        18.58 o                         
   3   9   3        253.59        251.10        14.59 o                         
   4   9   3         14.61         14.35         6.53 o                         
   5   9   3       1080.50       1081.41        21.03 o                         
   6   9   3       6153.84       6269.45        65.74 o                         
   7   9   3       6353.76       6552.01        67.53 o                         
   8   9   3        319.20        339.39        15.05 o                         
   9   9   3       1737.05       1691.03        33.23 o                         
  10   9   3        259.31        248.22        22.22 o                         
  11   9   3       1748.46       1707.16        75.75 o                         
 -11  10   3         17.42         33.15        18.83 o                         
 -10  10   3        744.99        699.41        39.60 o                         
  -9  10   3          7.05         15.14        14.01 o                         
  -8  10   3        218.65        198.54        13.56 o                         
  -7  10   3       2780.14       2892.39        38.35 o                         
  -6  10   3      11978.38      12275.40       103.28 o                         
  -5  10   3       5090.33       5087.76        52.50 o                         
  -4  10   3       1764.68       1789.93        26.63 o                         
  -3  10   3       2870.24       2921.34        33.90 o                         
  -2  10   3          4.08         13.92         8.72 o                         
  -1  10   3       1517.74       1596.47        36.44 o                         
   0  10   3         74.82         89.15         7.75 o                         
   1  10   3        245.17        283.32        11.18 o                         
   2  10   3       1011.31        991.13        19.04 o                         
   3  10   3       3750.62       3716.79        38.20 o                         
   4  10   3       1339.61       1387.43        22.98 o                         
   5  10   3        272.31        264.30        11.34 o                         
   6  10   3       2058.88       2091.06        32.72 o                         
   7  10   3       3721.05       3687.40        42.87 o                         
   8  10   3        576.88        568.84        23.42 o                         
   9  10   3       3399.16       3483.39        61.48 o                         
  10  10   3       1108.63       1157.49        46.37 o                         
 -10  11   3         22.95         40.03        19.67 o                         
  -9  11   3        305.74        320.47        31.94 o                         
  -8  11   3       1720.63       1690.14        40.61 o                         
  -7  11   3        457.93        482.59        21.21 o                         
  -6  11   3       6525.26       6897.44        73.20 o                         
  -5  11   3        682.62        745.14        21.62 o                         
  -4  11   3       1123.67       1120.63        38.30 o                         
  -3  11   3        129.78         89.10        11.11 o                         
  -2  11   3       7408.41       7519.07        86.34 o                         
  -1  11   3      11442.51      11724.92        88.48 o                         
   0  11   3        992.06       1005.42        19.29 o                         
   1  11   3       1862.71       2027.01        37.51 o                         
   2  11   3       1423.89       1605.39        25.58 o                         
   3  11   3        345.55        364.96        13.86 o                         
   4  11   3       2242.64       2170.88        29.74 o                         
   5  11   3       3672.91       3669.66        36.38 o                         
   6  11   3        380.52        383.21        15.64 o                         
   7  11   3          8.57         12.63        14.02 o                         
   8  11   3        791.06        698.60        32.16 o                         
   9  11   3       1990.25       2018.39        60.34 o                         
  -9  12   3        313.93        244.56        20.76 o                         
  -8  12   3       3486.53       3489.35        63.19 o                         
  -7  12   3       3101.08       2945.62        59.31 o                         
  -6  12   3          2.87          0.83        16.03 o                         
  -5  12   3          3.17         12.64        14.68 o                         
  -4  12   3        769.71        741.47        24.08 o                         
  -3  12   3        836.90        745.38        32.41 o                         
  -2  12   3       1603.35       1671.61        28.44 o                         
  -1  12   3       3169.01       3340.40        42.36 o                         
   0  12   3         36.03         28.75         9.42 o                         
   1  12   3       5335.54       5611.24        50.31 o                         
   2  12   3         96.37        131.89        11.05 o                         
   3  12   3       9635.71       9634.57        74.90 o                         
   4  12   3       5607.92       5808.49        56.76 o                         
   5  12   3       1255.74       1218.42        24.25 o                         
   6  12   3        797.84        749.43        24.78 o                         
   7  12   3        185.77        214.74        17.71 o                         
   8  12   3         21.38         51.58        26.40 o                         
  -7  13   3       3086.78       3102.23        50.67 o                         
  -6  13   3       2126.63       2081.21        41.59 o                         
  -5  13   3        241.01        211.70        23.57 o                         
  -4  13   3        268.89        216.00        22.02 o                         
  -3  13   3       1905.31       1910.57        44.31 o                         
  -2  13   3       1393.43       1306.04        31.56 o                         
  -1  13   3          5.87          4.05        11.90 o                         
   0  13   3        877.79        864.51        22.85 o                         
   1  13   3       1656.19       1682.64        37.60 o                         
   2  13   3        677.63        547.50        20.36 o                         
   3  13   3      14551.68      15215.46       127.74 o                         
   4  13   3       6034.94       6162.80       124.48 o                         
   5  13   3        603.63        627.47        44.68 o                         
   6  13   3        875.73        877.29        32.05 o                         
  -5  14   3        488.49        511.76        29.03 o                         
  -4  14   3       3149.92       3211.68        64.52 o                         
  -3  14   3        113.64         83.80        26.47 o                         
  -2  14   3       1176.04       1091.54        32.90 o                         
  -1  14   3        122.68        119.25        16.94 o                         
   0  14   3        144.31        147.92        15.53 o                         
   1  14   3        797.68        855.46        35.80 o                         
   2  14   3        504.32        460.96        28.80 o                         
   3  14   3         84.63         62.84        20.23 o                         
   4  14   3        274.83        251.28        24.47 o                         
  -4 -16   4        447.79        385.98        30.32 o                         
  -3 -16   4        137.10         91.58        17.89 o                         
  -2 -16   4       1623.72       1503.34        40.06 o                         
  -1 -16   4       1242.11       1235.65        55.46 o                         
   0 -16   4        977.49        990.17        31.34 o                         
   1 -16   4          1.43         -8.08        13.81 o                         
   2 -16   4        584.83        579.15        35.38 o                         
   3 -16   4         14.23        -14.21        14.21 o                         
   4 -16   4        388.36        420.06        37.46 o                         
   5 -16   4       2271.22       2316.44        57.71 o                         
  -6 -15   4       1560.00       1560.55        43.79 o                         
  -5 -15   4       4660.34       4610.01        64.65 o                         
  -4 -15   4       1476.96       1442.14        35.48 o                         
  -3 -15   4         34.83          8.13        13.99 o                         
  -2 -15   4        137.89        126.20        18.45 o                         
  -1 -15   4       2572.84       2600.24        39.74 o                         
   0 -15   4       2612.77       2748.86        39.57 o                         
   1 -15   4        549.79        466.90        21.69 o                         
   2 -15   4       2325.48       2213.08        34.89 o                         
   3 -15   4        733.12        691.63        26.23 o                         
   4 -15   4       1010.08       1083.26        27.39 o                         
   5 -15   4       4037.43       4128.91        67.18 o                         
   6 -15   4       1081.79       1167.58        41.47 o                         
   7 -15   4         53.57         60.79        19.97 o                         
  -8 -14   4        728.59        718.14        33.97 o                         
  -7 -14   4        874.18        819.43        32.98 o                         
  -6 -14   4          1.63         28.69        20.00 o                         
  -5 -14   4          9.46          8.86        13.25 o                         
  -4 -14   4        136.70        117.70        13.72 o                         
  -3 -14   4       1396.29       1417.08        30.33 o                         
  -2 -14   4         83.86         76.53         9.90 o                         
  -1 -14   4       4623.45       4562.16        44.14 o                         
   0 -14   4      12483.38      12202.07       169.34 o                         
   1 -14   4        629.25        677.15        24.94 o                         
   2 -14   4       6462.23       6340.06        56.34 o                         
   3 -14   4         10.78         11.60         9.48 o                         
   4 -14   4       4019.17       4172.47        44.18 o                         
   5 -14   4          1.12        -11.15        11.15 o                         
   6 -14   4       1298.96       1273.94        34.34 o                         
   7 -14   4        263.67        327.71        25.41 o                         
   8 -14   4        489.21        543.98        37.84 o                         
   9 -14   4       3167.98       3228.21        55.92 o                         
  -9 -13   4        146.12        126.20        31.87 o                         
  -8 -13   4        679.06        617.95        29.38 o                         
  -7 -13   4        329.45        309.20        18.23 o                         
  -6 -13   4       3179.63       3137.77        42.41 o                         
  -5 -13   4        510.43        464.07        19.22 o                         
  -4 -13   4          6.30         12.74        11.43 o                         
  -3 -13   4       4078.56       4067.64        49.12 o                         
  -2 -13   4       3683.42       3535.87        39.54 o                         
  -1 -13   4       1915.60       1894.78        27.30 o                         
   0 -13   4       4721.40       4555.47        46.94 o                         
   1 -13   4       2825.80       2924.24        41.45 o                         
   2 -13   4       6800.83       6871.45        61.78 o                         
   3 -13   4       5418.03       5371.48        50.12 o                         
   4 -13   4      16185.88      16349.83       112.06 o                         
   5 -13   4       3628.04       3664.73        39.27 o                         
   6 -13   4        589.55        540.13        25.67 o                         
   7 -13   4         86.82         83.10        14.36 o                         
   8 -13   4       1347.65       1361.89        30.97 o                         
   9 -13   4         61.81         73.83        15.20 o                         
  10 -13   4        472.21        453.55        24.41 o                         
 -11 -12   4       2263.06       2204.60        78.36 o                         
 -10 -12   4        524.37        513.51        32.52 o                         
  -9 -12   4       2051.79       2076.84        50.27 o                         
  -8 -12   4      10358.69      10141.33        85.29 o                         
  -7 -12   4        309.87        326.11        15.59 o                         
  -6 -12   4       1243.39       1330.19        26.56 o                         
  -5 -12   4          5.51         -5.25         9.90 o                         
  -4 -12   4       6339.01       6243.15        65.41 o                         
  -3 -12   4         34.74         18.78        11.79 o                         
  -2 -12   4       9021.18       8857.25        88.02 o                         
  -1 -12   4       1779.32       1797.86        24.11 o                         
   0 -12   4         74.43         84.19         7.66 o                         
   1 -12   4        337.47        383.06        14.67 o                         
   2 -12   4       1063.00       1100.46        22.57 o                         
   3 -12   4       2521.79       2489.73        45.40 o                         
   4 -12   4       6057.51       6041.47        56.90 o                         
   5 -12   4        544.48        544.55        14.55 o                         
   6 -12   4       2000.28       2025.36        31.31 o                         
   7 -12   4         33.21         22.29        10.04 o                         
   8 -12   4       8920.45       9174.92        93.75 o                         
   9 -12   4       7463.89       7584.26        84.36 o                         
  10 -12   4        117.12        113.02        15.34 o                         
  11 -12   4        998.34       1032.38        36.70 o                         
 -11 -11   4        106.96         95.62        20.78 o                         
 -10 -11   4         94.18        127.91        17.51 o                         
  -9 -11   4       1299.59       1281.42        27.01 o                         
  -8 -11   4       3871.89       3833.57        40.50 o                         
  -7 -11   4        132.42        110.54         9.79 o                         
  -6 -11   4       4054.35       3897.82        47.92 o                         
  -5 -11   4        425.39        481.47        19.88 o                         
  -4 -11   4      19778.59      19778.60       152.53 o                         
  -3 -11   4       9920.64      10078.38        81.65 o                         
  -2 -11   4        667.01        735.03        15.01 o                         
  -1 -11   4        665.99        665.89        14.42 o                         
   0 -11   4        939.43        956.23        16.07 o                         
   1 -11   4        799.36        776.91        15.15 o                         
   2 -11   4       1789.76       1785.96        23.04 o                         
   3 -11   4       1673.48       1698.60        22.48 o                         
   4 -11   4       5572.18       5581.64        48.20 o                         
   5 -11   4       5294.49       5368.01        47.42 o                         
   6 -11   4       6500.58       6412.63        69.08 o                         
   7 -11   4        426.89        392.33        17.53 o                         
   8 -11   4       2776.53       2928.17        40.29 o                         
   9 -11   4       3919.76       3937.12        47.50 o                         
  10 -11   4        163.67        124.43        19.87 o                         
  11 -11   4       2038.22       1981.69        38.26 o                         
  12 -11   4        566.94        546.33        30.77 o                         
 -12 -10   4          0.07         33.25        22.42 o                         
 -11 -10   4        191.31        137.61        20.78 o                         
 -10 -10   4        261.10        222.13        16.78 o                         
  -9 -10   4        975.05        916.55        25.65 o                         
  -8 -10   4        868.14        878.85        23.92 o                         
  -7 -10   4       1376.87       1421.84        24.66 o                         
  -6 -10   4       7540.13       7277.38        86.37 o                         
  -5 -10   4       1497.75       1468.71        24.12 o                         
  -4 -10   4      13325.88      13518.03       102.43 o                         
  -3 -10   4       2461.18       2499.43        29.69 o                         
  -2 -10   4         46.10         39.35         5.20 o                         
  -1 -10   4         37.69         38.29         5.06 o                         
   0 -10   4        913.14        941.34        14.67 o                         
   1 -10   4         81.85         90.40         6.12 o                         
   2 -10   4        545.80        516.57        11.81 o                         
   3 -10   4        470.33        548.37        12.45 o                         
   4 -10   4       2945.76       3112.65        28.81 o                         
   5 -10   4          1.14         11.75         5.95 o                         
   6 -10   4        607.04        578.01        17.57 o                         
   7 -10   4        149.11        111.38         9.42 o                         
   8 -10   4       2418.82       2437.35        37.01 o                         
   9 -10   4       1572.82       1518.16        30.27 o                         
  10 -10   4       3404.16       3260.65        44.68 o                         
  11 -10   4        574.91        548.41        21.06 o                         
  12 -10   4       1864.25       1797.02        43.63 o                         
  13 -10   4       2643.10       2662.00        99.26 o                         
 -13  -9   4         27.41         -9.88        30.79 o                         
 -12  -9   4       1395.81       1355.24        58.25 o                         
 -11  -9   4       2999.55       2904.38        43.61 o                         
 -10  -9   4         62.58         60.49        11.09 o                         
  -9  -9   4       4711.66       4740.25        55.56 o                         
  -8  -9   4       2748.66       2684.26        35.97 o                         
  -7  -9   4        129.07        153.98        11.90 o                         
  -6  -9   4        242.45        248.71        10.46 o                         
  -5  -9   4       1065.41       1090.26        17.69 o                         
  -4  -9   4        762.61        731.69        15.47 o                         
  -3  -9   4       9289.32       9175.21        73.25 o                         
  -2  -9   4       8476.83       8540.85        61.38 o                         
  -1  -9   4        195.80        195.50         7.40 o                         
   0  -9   4       5681.19       5919.56        43.82 o                         
   1  -9   4       4912.32       5152.18        39.57 o                         
   2  -9   4       1193.06       1144.60        15.01 o                         
   3  -9   4          6.09          3.89         4.21 o                         
   4  -9   4       1124.35       1029.01        15.14 o                         
   5  -9   4       7885.39       7865.23        62.74 o                         
   6  -9   4      10904.57      11177.63        84.19 o                         
   7  -9   4        386.22        370.56        13.83 o                         
   8  -9   4       1141.42       1113.59        19.99 o                         
   9  -9   4        914.12        912.07        19.80 o                         
  10  -9   4       2033.13       1989.96        27.75 o                         
  11  -9   4        450.80        434.23        21.63 o                         
  12  -9   4        329.89        325.07        18.01 o                         
  13  -9   4         61.25         68.57        16.30 o                         
 -13  -8   4         67.66         33.37        19.36 o                         
 -12  -8   4       3210.65       3134.38        58.71 o                         
 -11  -8   4       2047.88       2051.67        31.30 o                         
 -10  -8   4        996.27       1025.66        23.67 o                         
  -9  -8   4       2322.88       2322.73        32.72 o                         
  -8  -8   4       1086.91       1062.83        21.11 o                         
  -7  -8   4       8746.18       8856.54        61.95 o                         
  -6  -8   4       2470.03       2435.58        26.54 o                         
  -5  -8   4       1093.24       1158.84        17.30 o                         
  -4  -8   4       5892.24       5735.29        49.23 o                         
  -3  -8   4       7803.05       7670.39        58.74 o                         
  -2  -8   4       4233.30       4145.68        33.87 o                         
  -1  -8   4         24.80         38.26         3.89 o                         
   0  -8   4         84.05        105.03         6.04 o                         
   1  -8   4       2055.90       2224.46        20.62 o                         
   2  -8   4       2296.35       2374.41        20.40 o                         
   3  -8   4       4620.92       4680.32        35.59 o                         
   4  -8   4        653.02        725.54        13.01 o                         
   5  -8   4      13797.48      13892.86       102.79 o                         
   6  -8   4       9266.18       9378.17        68.16 o                         
   7  -8   4        228.95        259.88        10.51 o                         
   8  -8   4         37.16         47.03         6.78 o                         
   9  -8   4       4269.74       4247.17        43.19 o                         
  10  -8   4       1216.68       1295.98        29.19 o                         
  11  -8   4         38.46         33.80        10.34 o                         
  12  -8   4        716.55        722.30        25.30 o                         
  13  -8   4        379.69        375.92        19.92 o                         
  14  -8   4       1371.71       1246.19        38.66 o                         
 -14  -7   4       1474.50       1523.16        53.75 o                         
 -13  -7   4        446.22        395.32        38.68 o                         
 -12  -7   4          3.52         -4.32        13.30 o                         
 -11  -7   4          8.04         -0.02        10.38 o                         
 -10  -7   4        734.27        735.78        19.45 o                         
  -9  -7   4        188.39        161.91        11.29 o                         
  -8  -7   4       4380.23       4345.81        59.05 o                         
  -7  -7   4       9491.18       9526.39        67.00 o                         
  -6  -7   4       3834.01       3749.99        33.91 o                         
  -5  -7   4        722.91        640.43        12.55 o                         
  -4  -7   4        391.88        423.30         9.33 o                         
  -3  -7   4       6103.15       6347.72        51.52 o                         
  -2  -7   4       5143.54       5172.07        38.70 o                         
  -1  -7   4       1047.44       1285.85        14.56 o                         
   0  -7   4       8288.31       8083.11        54.90 o                         
   1  -7   4       2112.76       2021.94        18.35 o                         
   2  -7   4       1973.28       2047.58        17.15 o                         
   3  -7   4      14985.93      15188.43        89.50 o                         
   4  -7   4       4319.36       4178.15        34.65 o                         
   5  -7   4         52.87         56.25         4.90 o                         
   6  -7   4          1.74          4.65         4.18 o                         
   7  -7   4       3731.91       3717.01        33.31 o                         
   8  -7   4       1351.04       1385.85        20.94 o                         
   9  -7   4       8650.14       8861.15        79.02 o                         
  10  -7   4      10421.74      10825.33        92.81 o                         
  11  -7   4         12.86         32.16         9.40 o                         
  12  -7   4       3631.40       3723.21        46.09 o                         
  13  -7   4        451.25        461.37        23.64 o                         
  14  -7   4       3303.79       3272.09        49.22 o                         
 -14  -6   4        500.46        488.64        23.65 o                         
 -13  -6   4        321.81        303.59        15.34 o                         
 -12  -6   4        975.17       1013.91        22.48 o                         
 -11  -6   4        126.92        138.78        13.32 o                         
 -10  -6   4        701.83        640.77        20.82 o                         
  -9  -6   4       1473.33       1419.03        29.43 o                         
  -8  -6   4        808.82        773.98        16.68 o                         
  -7  -6   4         47.37         50.49         6.30 o                         
  -6  -6   4        395.75        398.48        11.08 o                         
  -5  -6   4       2488.74       2702.26        30.72 o                         
  -4  -6   4        344.15        314.19         9.38 o                         
  -3  -6   4      35084.65      34139.46       197.08 o                         
  -2  -6   4      29075.03      27923.72       162.02 o                         
  -1  -6   4       1798.02       1805.61        17.20 o                         
   0  -6   4      26717.93      25266.12       145.79 o                         
   1  -6   4       2652.75       2754.56        21.94 o                         
   2  -6   4       4709.11       4587.05        31.85 o                         
   3  -6   4        124.87        162.04         6.12 o                         
   4  -6   4       7068.83       6901.73        49.44 o                         
   5  -6   4        868.74        895.57        12.67 o                         
   6  -6   4       4076.99       4440.50        35.75 o                         
   7  -6   4       6197.68       6201.75        48.22 o                         
   8  -6   4       5587.15       5530.71        45.02 o                         
   9  -6   4          7.11         19.17         6.47 o                         
  10  -6   4        825.00        816.60        21.94 o                         
  11  -6   4        152.42        116.68        10.89 o                         
  12  -6   4       1962.95       1967.35        36.32 o                         
  13  -6   4         21.08         62.93        13.46 o                         
  14  -6   4      11619.04      11856.11       113.95 o                         
 -15  -5   4      10760.26      10739.48       127.47 o                         
 -14  -5   4       3500.33       3671.37        48.96 o                         
 -13  -5   4        264.69        306.84        15.37 o                         
 -12  -5   4       2925.87       3062.56        34.32 o                         
 -11  -5   4        154.90        129.78         9.18 o                         
 -10  -5   4        781.98        779.90        17.48 o                         
  -9  -5   4        806.86        842.22        16.40 o                         
  -8  -5   4       8097.30       8216.75        59.69 o                         
  -7  -5   4       4397.61       4461.71        38.20 o                         
  -6  -5   4        539.32        556.78        11.93 o                         
  -5  -5   4       6927.62       6559.42        49.95 o                         
  -4  -5   4      15839.97      16057.02       111.38 o                         
  -3  -5   4        529.49        586.63         8.73 o                         
  -2  -5   4       7991.04       8358.07        50.45 o                         
  -1  -5   4      14624.05      15197.00        92.98 o                         
   0  -5   4      18821.27      18923.82       114.07 o                         
   1  -5   4      10976.85      11305.25        67.73 o                         
   2  -5   4      47293.90      44688.47       288.67 o                         
   3  -5   4       9906.41       9763.06        58.85 o                         
   4  -5   4        440.72        373.70         7.77 o                         
   5  -5   4       2721.12       2925.38        25.85 o                         
   6  -5   4       6052.74       6053.06        44.46 o                         
   7  -5   4        560.60        490.29        10.92 o                         
   8  -5   4       1335.97       1339.26        19.58 o                         
   9  -5   4       4024.65       4075.71        42.99 o                         
  10  -5   4        335.31        322.61        19.06 o                         
  11  -5   4        107.54        117.64        13.63 o                         
  12  -5   4       2166.65       2198.47        34.73 o                         
  13  -5   4        365.34        337.62        17.41 o                         
  14  -5   4        912.76        967.23        29.64 o                         
  15  -5   4        211.79        246.78        23.42 o                         
 -15  -4   4       1132.34       1062.27        39.77 o                         
 -14  -4   4        652.14        656.80        31.47 o                         
 -13  -4   4       1343.21       1353.15        27.94 o                         
 -12  -4   4       1927.25       2075.18        27.74 o                         
 -11  -4   4       3031.95       2927.20        31.59 o                         
 -10  -4   4      16476.10      16785.34       113.77 o                         
  -9  -4   4       4312.36       4385.38        37.53 o                         
  -8  -4   4       3686.79       3777.19        33.32 o                         
  -7  -4   4       1492.44       1461.46        19.55 o                         
  -6  -4   4      14243.31      14237.03        90.93 o                         
  -5  -4   4          4.68         24.94         3.84 o                         
  -4  -4   4      33598.02      33049.39       207.39 o                         
  -3  -4   4      16835.69      16922.17       112.82 o                         
  -2  -4   4        400.66        577.49         7.22 o                         
  -1  -4   4       1255.13       1088.82         9.83 o                         
   0  -4   4      13888.37      13957.91        82.26 o                         
   1  -4   4       4010.02       4504.19        27.90 o                         
   2  -4   4      18935.31      18888.16       105.24 o                         
   3  -4   4        365.32        356.39         5.78 o                         
   4  -4   4       4027.09       4039.63        29.48 o                         
   5  -4   4        165.62        208.88         6.03 o                         
   6  -4   4      22513.53      21588.29       135.66 o                         
   7  -4   4      28335.36      27694.04       173.61 o                         
   8  -4   4       2623.99       2705.66        30.23 o                         
   9  -4   4       3076.60       3029.31        30.80 o                         
  10  -4   4        337.66        364.27        11.51 o                         
  11  -4   4        599.72        512.63        18.39 o                         
  12  -4   4         81.66        101.66        10.47 o                         
  13  -4   4        524.20        548.35        20.34 o                         
  14  -4   4       1044.03       1062.13        38.01 o                         
  15  -4   4       1663.21       1560.18        51.33 o                         
 -15  -3   4       2310.27       2346.33        49.11 o                         
 -14  -3   4        478.03        498.58        20.73 o                         
 -13  -3   4        297.92        306.05        13.90 o                         
 -12  -3   4       1160.96       1223.54        30.64 o                         
 -11  -3   4        506.90        478.57        14.02 o                         
 -10  -3   4       8353.83       8442.28        61.86 o                         
  -9  -3   4        164.96        198.55         9.16 o                         
  -8  -3   4       3234.86       3178.99        28.89 o                         
  -7  -3   4       1910.13       1817.26        19.15 o                         
  -6  -3   4      62409.13      58168.21       332.42 o                         
  -5  -3   4      32821.93      31514.42       226.61 o                         
  -4  -3   4        199.83        169.26         5.75 o                         
  -3  -3   4       2306.64       2093.52        18.44 o                         
  -2  -3   4        202.40        301.45         5.47 o                         
  -1  -3   4        397.27        458.10         5.65 o                         
   0  -3   4        512.52        626.79         9.07 o                         
   1  -3   4       9457.21       9385.90        64.32 o                         
   2  -3   4        312.34        193.67         3.85 o                         
   3  -3   4      16927.61      16471.08        89.73 o                         
   4  -3   4      10478.93      10491.68        59.89 o                         
   5  -3   4       1473.28       1475.27        13.75 o                         
   6  -3   4       1588.17       1410.27        15.10 o                         
   7  -3   4      15451.90      15566.05       102.60 o                         
   8  -3   4         37.58         69.52         5.18 o                         
   9  -3   4       5230.56       5023.45        39.86 o                         
  10  -3   4          0.95          0.58         5.59 o                         
  11  -3   4       6801.53       6764.77        66.27 o                         
  12  -3   4       4726.41       4718.25        45.99 o                         
  13  -3   4        244.12        249.28        12.72 o                         
  14  -3   4         62.66         85.22        12.25 o                         
  15  -3   4          4.20         15.95        17.30 o                         
 -15  -2   4       2857.41       2928.83        70.22 o                         
 -14  -2   4         98.93        106.22        16.62 o                         
 -13  -2   4        516.03        501.06        21.03 o                         
 -12  -2   4         94.27         86.45         9.47 o                         
 -11  -2   4       1931.58       1873.32        24.01 o                         
 -10  -2   4        133.14        133.38         8.46 o                         
  -9  -2   4       4949.02       5014.27        41.07 o                         
  -8  -2   4       6050.14       6105.96        45.76 o                         
  -7  -2   4       1907.09       1905.67        19.77 o                         
  -6  -2   4      48374.59      47082.97       261.44 o                         
  -5  -2   4      12008.92      11763.87        74.89 o                         
  -4  -2   4         10.30         34.40         3.10 o                         
  -3  -2   4        773.23       1034.27        10.90 o                         
  -2  -2   4      13038.97      13332.05        82.19 o                         
  -1  -2   4       4070.08       3854.54        24.31 o                         
   0  -2   4       7266.90       7548.45        55.44 o                         
   1  -2   4      14709.94      14826.22        72.44 o                         
   2  -2   4       5206.72       5133.90        29.44 o                         
   3  -2   4         38.37         47.98         2.37 o                         
   4  -2   4       1801.35       2247.68        16.06 o                         
   5  -2   4       2799.97       2876.81        22.40 o                         
   6  -2   4       2017.88       1843.26        18.10 o                         
   7  -2   4       3602.58       3317.12        27.98 o                         
   8  -2   4       8256.97       8046.51        61.36 o                         
   9  -2   4       1166.34       1180.63        16.56 o                         
  10  -2   4        726.57        723.83        14.66 o                         
  11  -2   4       1004.37       1006.93        27.02 o                         
  12  -2   4       2348.60       2366.55        31.46 o                         
  13  -2   4        263.47        280.65        16.71 o                         
  14  -2   4        645.31        726.76        28.21 o                         
  15  -2   4       3142.99       3226.56        44.05 o                         
 -15  -1   4         40.81         56.91        28.91 o                         
 -14  -1   4       1513.53       1484.32        41.20 o                         
 -13  -1   4       4088.16       4023.59        49.61 o                         
 -12  -1   4        126.95        111.12        12.31 o                         
 -11  -1   4       2681.23       2690.73        37.28 o                         
 -10  -1   4       1127.44       1052.26        19.10 o                         
  -9  -1   4         44.91         29.19         5.59 o                         
  -8  -1   4       2331.82       2347.61        23.75 o                         
  -7  -1   4         42.82         59.42         4.85 o                         
  -6  -1   4       3620.16       3738.34        30.91 o                         
  -5  -1   4      23138.42      23246.05       138.56 o                         
  -4  -1   4      18240.33      17822.51       102.78 o                         
  -3  -1   4        147.14        290.29         5.72 o                         
  -2  -1   4       6537.49       6889.89        58.95 o                         
  -1  -1   4       2887.93       2949.93        20.47 o                         
   0  -1   4       5687.56       6425.63        39.64 o                         
   1  -1   4        443.99        353.06         4.67 o                         
   2  -1   4       1288.81       1435.79        11.11 o                         
   3  -1   4      23482.98      21646.29       116.99 o                         
   4  -1   4      14753.91      13355.24        80.82 o                         
   5  -1   4         15.37         46.38         3.22 o                         
   6  -1   4       4514.67       4523.57        32.74 o                         
   7  -1   4       1224.92       1118.04        13.72 o                         
   8  -1   4       1770.37       1778.94        20.07 o                         
   9  -1   4       1186.31       1148.07        16.76 o                         
  10  -1   4        473.63        439.74        12.55 o                         
  11  -1   4        185.11        161.72         9.99 o                         
  12  -1   4       1188.72       1298.22        25.20 o                         
  13  -1   4        440.46        444.80        17.07 o                         
  14  -1   4        995.60        913.94        26.20 o                         
  15  -1   4        709.03        703.21        27.18 o                         
 -15   0   4         15.04         19.49        18.11 o                         
 -14   0   4       1885.51       1810.68        33.81 o                         
 -13   0   4       2437.30       2429.78        33.51 o                         
 -12   0   4         16.51         11.80        10.88 o                         
 -11   0   4       2271.17       2161.34        29.98 o                         
 -10   0   4       1271.69       1212.01        26.00 o                         
  -9   0   4       5922.11       5834.82        50.17 o                         
  -8   0   4       2554.44       2431.15        27.21 o                         
  -7   0   4        890.53        974.95        14.45 o                         
  -6   0   4      14157.29      13758.74        90.68 o                         
  -5   0   4      10159.55       9673.86        63.41 o                         
  -4   0   4      13696.67      14051.70        83.12 o                         
  -3   0   4         40.44         93.84         4.35 o                         
  -2   0   4       1993.64       1974.21        17.49 o                         
  -1   0   4       1661.32       1777.30        13.95 o                         
   0   0   4        959.81        945.60         9.37 o                         
   1   0   4      26743.38      25468.31       145.27 o                         
   2   0   4       1485.64       1548.93        14.02 o                         
   3   0   4      33515.62      31292.12       166.76 o                         
   4   0   4      34482.79      32117.74       178.84 o                         
   5   0   4        630.53        840.16        11.87 o                         
   6   0   4        967.37       1091.33        13.95 o                         
   7   0   4       5153.25       5270.13        38.37 o                         
   8   0   4       4450.04       4318.51        35.61 o                         
   9   0   4       1098.74       1041.78        15.39 o                         
  10   0   4        359.19        344.00        11.78 o                         
  11   0   4        412.30        415.26        14.50 o                         
  12   0   4       2995.18       3025.47        36.02 o                         
  13   0   4       1041.23       1014.66        26.44 o                         
  14   0   4       2956.10       3004.90        40.88 o                         
  15   0   4        602.30        617.51        31.39 o                         
 -15   1   4        589.71        627.64        43.54 o                         
 -14   1   4          2.71        -10.38        12.54 o                         
 -13   1   4         41.93         37.17        12.39 o                         
 -12   1   4       1719.15       1696.61        35.08 o                         
 -11   1   4       2193.17       2114.54        29.73 o                         
 -10   1   4       1389.21       1356.93        29.07 o                         
  -9   1   4       5625.72       5722.71        47.28 o                         
  -8   1   4      10722.67      10611.10        88.23 o                         
  -7   1   4         58.13         67.34         5.37 o                         
  -6   1   4        331.12        374.41         9.54 o                         
  -5   1   4       3697.59       3691.67        29.75 o                         
  -4   1   4      18325.88      18257.22       114.62 o                         
  -3   1   4        378.16        438.64         7.24 o                         
  -2   1   4       8444.20       7962.73        55.64 o                         
  -1   1   4       5854.31       5665.64        36.48 o                         
   0   1   4        411.80        387.22         5.55 o                         
   1   1   4       4526.81       4260.62        30.25 o                         
   2   1   4        708.98        689.02         7.66 o                         
   3   1   4         74.39        154.40         5.14 o                         
   4   1   4       1090.51       1295.14        13.64 o                         
   5   1   4       7012.01       7116.39        48.98 o                         
   6   1   4        739.45        648.38        10.87 o                         
   7   1   4       2656.45       2610.00        25.17 o                         
   8   1   4      12991.06      12995.21        86.43 o                         
   9   1   4       1181.95       1141.33        17.79 o                         
  10   1   4       6617.49       6431.43        60.59 o                         
  11   1   4       2431.59       2427.87        33.55 o                         
  12   1   4       2912.78       3004.02        34.08 o                         
  13   1   4       4576.57       4693.59        47.10 o                         
  14   1   4         52.25         42.69        13.23 o                         
  15   1   4       1593.31       1583.15        36.77 o                         
 -15   2   4         81.08         94.67        19.84 o                         
 -14   2   4       1045.17       1147.68        32.54 o                         
 -13   2   4        292.95        318.37        16.00 o                         
 -12   2   4        909.97        867.10        25.92 o                         
 -11   2   4       1398.52       1362.02        37.61 o                         
 -10   2   4        801.64        788.39        20.03 o                         
  -9   2   4        210.57        223.62        10.10 o                         
  -8   2   4        395.00        386.56        15.03 o                         
  -7   2   4         42.82         34.20         4.76 o                         
  -6   2   4        253.18        320.11        15.66 o                         
  -5   2   4      22714.12      22043.44       134.34 o                         
  -4   2   4      41172.91      39387.17       232.08 o                         
  -3   2   4        159.03        155.60         5.73 o                         
  -2   2   4      29635.08      27029.25       152.23 o                         
  -1   2   4         22.16         33.77         2.80 o                         
   0   2   4      25740.13      25661.68       149.28 o                         
   1   2   4       7721.35       7779.50        48.33 o                         
   2   2   4      19573.26      20217.35       119.63 o                         
   3   2   4       3898.50       3958.00        26.96 o                         
   4   2   4       5128.24       5276.98        36.78 o                         
   5   2   4       3447.38       3142.43        26.68 o                         
   6   2   4       9867.22       9594.09        62.58 o                         
   7   2   4        490.22        472.25        10.70 o                         
   8   2   4        312.31        312.59        12.05 o                         
   9   2   4         40.55         36.59         6.54 o                         
  10   2   4       2726.20       2690.09        40.04 o                         
  11   2   4       1248.68       1296.21        25.36 o                         
  12   2   4       9066.33       9171.20        77.45 o                         
  13   2   4      14410.76      14846.73       117.22 o                         
  14   2   4        260.47        247.35        16.38 o                         
  15   2   4       1652.09       1641.33        45.14 o                         
 -15   3   4         95.06         76.14        34.00 o                         
 -14   3   4       2182.34       2252.63        42.62 o                         
 -13   3   4         50.81         40.11        12.88 o                         
 -12   3   4       3538.25       3652.10        41.04 o                         
 -11   3   4        236.75        235.08        13.54 o                         
 -10   3   4       2083.59       2105.59        28.09 o                         
  -9   3   4       1329.63       1369.22        20.92 o                         
  -8   3   4         45.34         60.62         6.15 o                         
  -7   3   4       5397.18       5402.76        45.82 o                         
  -6   3   4      13864.40      13663.50        90.21 o                         
  -5   3   4         68.37         87.18         5.27 o                         
  -4   3   4       3458.45       3309.17        32.19 o                         
  -3   3   4       4019.55       3954.41        31.72 o                         
  -2   3   4      18598.04      17053.52       100.65 o                         
  -1   3   4        245.77        303.77         7.77 o                         
   0   3   4      36870.24      34321.72       198.68 o                         
   1   3   4      24782.95      23593.66       145.52 o                         
   2   3   4        304.31        274.38         6.80 o                         
   3   3   4       2559.62       2540.53        23.07 o                         
   4   3   4        146.50        154.81         5.85 o                         
   5   3   4       1872.74       1829.60        20.20 o                         
   6   3   4        442.28        396.41        10.24 o                         
   7   3   4       7936.59       8044.50        58.44 o                         
   8   3   4         11.50         24.91         5.54 o                         
   9   3   4         69.77         68.50         6.86 o                         
  10   3   4       1302.40       1308.27        22.11 o                         
  11   3   4       1132.71       1128.95        22.70 o                         
  12   3   4       1185.63       1200.93        27.25 o                         
  13   3   4       1567.20       1611.81        37.07 o                         
  14   3   4       1439.12       1446.18        40.48 o                         
 -14   4   4       1054.91       1080.83        38.05 o                         
 -13   4   4        573.50        562.43        26.76 o                         
 -12   4   4      13176.62      13573.70       100.08 o                         
 -11   4   4       6520.70       6571.53        63.46 o                         
 -10   4   4       5286.97       5128.70        49.77 o                         
  -9   4   4       4562.74       4427.10        42.96 o                         
  -8   4   4       1028.86       1015.02        17.65 o                         
  -7   4   4        407.18        431.69        15.06 o                         
  -6   4   4      14936.03      15029.10       102.12 o                         
  -5   4   4       7727.59       7790.96        57.99 o                         
  -4   4   4        882.56        870.35        13.27 o                         
  -3   4   4       1272.94       1215.06        14.73 o                         
  -2   4   4       6774.59       6483.49        44.73 o                         
  -1   4   4        376.98        397.97        12.66 o                         
   0   4   4        974.72        712.90        10.62 o                         
   1   4   4       2867.75       2768.00        26.81 o                         
   2   4   4       3812.86       3828.77        35.35 o                         
   3   4   4       2203.68       2290.87        22.49 o                         
   4   4   4      15883.68      15929.17       100.38 o                         
   5   4   4      45188.29      43747.91       265.88 o                         
   6   4   4       6144.44       6255.57        49.62 o                         
   7   4   4       4394.92       4415.23        40.46 o                         
   8   4   4        526.86        570.21        26.07 o                         
   9   4   4        927.03        915.35        18.37 o                         
  10   4   4          4.02         -3.65        10.86 o                         
  11   4   4        992.65       1040.72        24.68 o                         
  12   4   4        655.79        637.59        21.00 o                         
  13   4   4       1285.03       1293.61        51.88 o                         
  14   4   4       3374.72       3429.99        59.42 o                         
 -14   5   4        583.46        598.66        32.31 o                         
 -13   5   4         14.15         11.94        18.58 o                         
 -12   5   4       2291.31       2478.19        36.41 o                         
 -11   5   4        550.32        572.70        22.51 o                         
 -10   5   4       6728.44       6566.89        59.29 o                         
  -9   5   4        745.45        667.84        19.37 o                         
  -8   5   4      20491.16      21113.55       131.74 o                         
  -7   5   4      25339.29      25303.98       195.65 o                         
  -6   5   4         33.32         59.14         6.26 o                         
  -5   5   4       7282.86       7672.57        56.48 o                         
  -4   5   4          3.53          3.85         3.86 o                         
  -3   5   4        299.28        307.30         9.77 o                         
  -2   5   4        425.26        431.60         9.70 o                         
  -1   5   4       1957.09       1910.25        19.63 o                         
   0   5   4       6485.42       6946.81        47.43 o                         
   1   5   4       5323.44       5446.06        39.16 o                         
   2   5   4       2840.36       2745.51        26.98 o                         
   3   5   4        864.26        824.16        13.18 o                         
   4   5   4       2619.64       2524.33        25.12 o                         
   5   5   4       8739.33       8760.66        72.15 o                         
   6   5   4       1143.41       1168.30        24.83 o                         
   7   5   4       3968.39       3957.84        37.13 o                         
   8   5   4        457.63        486.84        13.94 o                         
   9   5   4       4202.31       4365.80        45.49 o                         
  10   5   4       2352.40       2418.35        33.98 o                         
  11   5   4          1.40         -2.96        11.36 o                         
  12   5   4         44.12         26.53        12.23 o                         
  13   5   4        193.97        160.47        18.95 o                         
 -14   6   4        267.76        254.94        23.80 o                         
 -13   6   4        654.98        694.87        29.61 o                         
 -12   6   4        372.25        352.54        16.29 o                         
 -11   6   4        745.58        718.51        21.16 o                         
 -10   6   4       2761.89       2733.90        33.72 o                         
  -9   6   4       1313.56       1383.99        27.04 o                         
  -8   6   4       8056.48       8350.57        76.03 o                         
  -7   6   4      10169.29      10143.10        91.53 o                         
  -6   6   4        422.16        360.72        13.36 o                         
  -5   6   4        545.89        559.81        17.63 o                         
  -4   6   4        740.78        729.07        13.45 o                         
  -3   6   4       7755.76       7898.21        58.70 o                         
  -2   6   4       6181.03       6225.23        49.16 o                         
  -1   6   4        172.58        217.01         7.87 o                         
   0   6   4       3891.46       4046.51        34.20 o                         
   1   6   4        174.25        204.75         7.47 o                         
   2   6   4        595.18        618.24        12.16 o                         
   3   6   4       1809.49       1831.99        22.38 o                         
   4   6   4       6425.03       6303.14        54.95 o                         
   5   6   4       1507.88       1480.35        20.08 o                         
   6   6   4       6090.76       6186.92        51.88 o                         
   7   6   4       1078.90       1137.30        19.00 o                         
   8   6   4        439.74        399.99        13.93 o                         
   9   6   4       2641.28       2621.71        36.25 o                         
  10   6   4        894.49        903.91        23.02 o                         
  11   6   4        164.72        148.73        14.00 o                         
  12   6   4        392.22        344.03        24.90 o                         
  13   6   4        827.91        850.55        48.49 o                         
 -13   7   4       1258.21       1333.01        49.38 o                         
 -12   7   4         38.45         45.83        14.61 o                         
 -11   7   4         61.30         64.33        13.65 o                         
 -10   7   4         40.63         43.09        11.02 o                         
  -9   7   4         70.09         73.34        12.97 o                         
  -8   7   4         11.60         28.74        10.29 o                         
  -7   7   4       3704.91       3819.51        41.99 o                         
  -6   7   4       3635.95       3730.39        37.83 o                         
  -5   7   4         54.39         66.22         6.30 o                         
  -4   7   4         48.29         80.36         7.31 o                         
  -3   7   4       3051.73       3226.60        31.48 o                         
  -2   7   4       1995.82       2086.43        22.94 o                         
  -1   7   4        706.74        727.40        16.12 o                         
   0   7   4          0.42          9.53         4.46 o                         
   1   7   4       5437.48       5382.53        43.08 o                         
   2   7   4      11176.24      11424.76        75.48 o                         
   3   7   4         42.44         29.97         5.92 o                         
   4   7   4       1820.26       1815.49        24.44 o                         
   5   7   4       5970.09       5994.74        51.28 o                         
   6   7   4       1263.72       1310.60        22.45 o                         
   7   7   4         70.09         53.69         9.53 o                         
   8   7   4        128.05        126.64        10.79 o                         
   9   7   4        242.80        228.89        12.22 o                         
  10   7   4        146.22        123.07        11.32 o                         
  11   7   4        709.80        740.40        29.13 o                         
  12   7   4        121.93        105.93        20.88 o                         
 -12   8   4        373.12        318.70        40.31 o                         
 -11   8   4       1948.85       1955.39        33.50 o                         
 -10   8   4       1784.72       1769.69        28.37 o                         
  -9   8   4         47.33         34.19         9.30 o                         
  -8   8   4       4769.20       4747.38        70.43 o                         
  -7   8   4      11348.61      11519.69        94.88 o                         
  -6   8   4       2168.35       2189.97        28.13 o                         
  -5   8   4          3.90         10.82         6.05 o                         
  -4   8   4        126.74        115.24         9.45 o                         
  -3   8   4          3.34         -1.92         5.80 o                         
  -2   8   4        410.90        412.30        12.58 o                         
  -1   8   4       3605.82       3789.32        34.98 o                         
   0   8   4        675.83        683.72        13.84 o                         
   1   8   4       8406.05       8329.63        59.59 o                         
   2   8   4      13461.22      13788.86        89.49 o                         
   3   8   4         37.20         32.09         6.28 o                         
   4   8   4        156.91        149.65         8.60 o                         
   5   8   4        739.83        728.29        22.25 o                         
   6   8   4       8535.07       8407.68        74.13 o                         
   7   8   4       1145.96       1183.59        25.41 o                         
   8   8   4         16.37          2.23         9.26 o                         
   9   8   4       1742.93       1665.32        28.96 o                         
  10   8   4        259.88        231.76        14.68 o                         
  11   8   4        321.94        376.05        38.47 o                         
  12   8   4       1750.46       1879.93        77.81 o                         
 -12   9   4         10.95          8.25        34.12 o                         
 -11   9   4        957.86        999.73        60.44 o                         
 -10   9   4       1833.35       1818.20        35.40 o                         
  -9   9   4        358.35        316.19        17.85 o                         
  -8   9   4        674.01        668.08        26.64 o                         
  -7   9   4        163.91        137.26        12.95 o                         
  -6   9   4       6840.53       6714.49        96.54 o                         
  -5   9   4       1376.12       1379.47        36.66 o                         
  -4   9   4       1917.54       1901.40        28.18 o                         
  -3   9   4       2482.47       2460.64        30.34 o                         
  -2   9   4        315.35        284.71        17.12 o                         
  -1   9   4       2166.88       2264.80        29.88 o                         
   0   9   4       2921.58       2992.04        30.36 o                         
   1   9   4        143.02        141.94         8.17 o                         
   2   9   4         39.29         73.27         8.17 o                         
   3   9   4        410.52        390.42        14.05 o                         
   4   9   4        184.25        183.20        10.31 o                         
   5   9   4       3606.12       3580.64        37.06 o                         
   6   9   4       5130.56       5359.01        58.85 o                         
   7   9   4       1601.89       1614.12        34.46 o                         
   8   9   4       2791.09       2794.94        69.36 o                         
   9   9   4       2682.52       2648.18        51.67 o                         
  10   9   4       1648.89       1707.00        62.76 o                         
  11   9   4       5090.00       5382.05       124.13 o                         
 -11  10   4          2.44        -19.34        19.34 o                         
 -10  10   4        399.21        437.23        22.42 o                         
  -9  10   4         80.53         27.94        23.49 o                         
  -8  10   4        102.51         72.54        13.14 o                         
  -7  10   4       2052.16       2037.04        33.75 o                         
  -6  10   4      15351.86      15391.50       113.38 o                         
  -5  10   4        885.91        914.80        22.24 o                         
  -4  10   4       4940.74       4923.37        49.28 o                         
  -3  10   4        854.25        778.70        24.30 o                         
  -2  10   4       5436.36       5839.23        55.54 o                         
  -1  10   4       3098.09       3210.39        41.51 o                         
   0  10   4        762.07        781.32        18.45 o                         
   1  10   4       3855.41       3890.55        39.05 o                         
   2  10   4       2018.82       1940.75        27.43 o                         
   3  10   4       3084.77       3122.79        34.58 o                         
   4  10   4       3893.42       4056.71        39.47 o                         
   5  10   4       1493.14       1584.26        26.59 o                         
   6  10   4        170.25        176.36        11.36 o                         
   7  10   4         23.95         23.73        11.62 o                         
   8  10   4       2673.89       2546.72        74.08 o                         
   9  10   4        849.54        835.44        38.41 o                         
  10  10   4       4408.16       4419.01        82.45 o                         
 -10  11   4          9.33         26.93        27.00 o                         
  -9  11   4       1019.95        973.31        33.64 o                         
  -8  11   4       2113.37       2254.85        41.13 o                         
  -7  11   4          4.29         37.22        16.01 o                         
  -6  11   4       3184.32       3058.26        39.13 o                         
  -5  11   4        172.71        156.63        13.62 o                         
  -4  11   4       4199.09       4243.88        48.57 o                         
  -3  11   4         10.77          2.65        11.47 o                         
  -2  11   4       8560.60       8774.61        84.21 o                         
  -1  11   4       8994.28       9243.00        78.98 o                         
   0  11   4         38.26         29.98         9.02 o                         
   1  11   4       2292.45       2270.10        39.14 o                         
   2  11   4        254.23        204.53        11.61 o                         
   3  11   4        561.17        593.18        18.32 o                         
   4  11   4        460.09        497.49        21.54 o                         
   5  11   4       3470.98       3672.27        40.32 o                         
   6  11   4        680.11        740.79        20.33 o                         
   7  11   4        419.64        399.24        19.05 o                         
   8  11   4        989.88        840.43        35.46 o                         
   9  11   4       1450.17       1388.04        48.47 o                         
  -8  12   4       2928.93       2895.81        74.66 o                         
  -7  12   4       3009.71       3048.42        48.72 o                         
  -6  12   4       1054.72       1018.27        31.47 o                         
  -5  12   4        292.98        325.26        32.96 o                         
  -4  12   4       2213.79       2230.51        50.54 o                         
  -3  12   4        102.63        117.54        14.44 o                         
  -2  12   4        870.89        846.85        23.80 o                         
  -1  12   4       1053.90       1051.74        26.08 o                         
   0  12   4        146.84        167.20        11.85 o                         
   1  12   4       1733.49       1674.16        27.84 o                         
   2  12   4       1812.72       1883.15        29.27 o                         
   3  12   4      14763.83      14909.46       106.22 o                         
   4  12   4       4314.25       4399.78        55.27 o                         
   5  12   4        980.50       1019.09        24.85 o                         
   6  12   4        323.91        337.70        25.04 o                         
   7  12   4        958.42        902.60        32.74 o                         
  -7  13   4       2289.93       2179.93       118.17 o                         
  -6  13   4        670.23        790.62        33.44 o                         
  -5  13   4        258.59        164.98        37.29 o                         
  -4  13   4        377.41        362.65        35.40 o                         
  -3  13   4        375.46        373.17        21.85 o                         
  -2  13   4       1505.85       1534.26        33.51 o                         
  -1  13   4       1347.36       1331.64        31.64 o                         
   0  13   4        892.24        887.69        29.19 o                         
   1  13   4        563.19        521.28        26.55 o                         
   2  13   4        848.92        735.10        29.10 o                         
   3  13   4       8612.70       8857.54        83.86 o                         
   4  13   4        610.09        621.92        34.09 o                         
   5  13   4       1124.28       1143.33        39.67 o                         
  -4  14   4       3180.88       3159.68        61.11 o                         
  -3  14   4         24.19         18.02        25.22 o                         
  -2  14   4       1059.76       1123.77        41.84 o                         
  -1  14   4        173.60        176.20        28.96 o                         
   0  14   4        117.57        176.18        36.51 o                         
   1  14   4        695.37        717.18        32.99 o                         
   2  14   4       1170.89       1126.30        35.33 o                         
  -4 -16   5        243.14        220.69        22.20 o                         
  -3 -16   5       1226.81       1249.82        37.22 o                         
  -2 -16   5        200.23        238.31        20.06 o                         
  -1 -16   5          0.94        -15.45        15.45 o                         
   0 -16   5        177.89        172.98        18.08 o                         
   1 -16   5        158.35        149.74        14.61 o                         
   2 -16   5        107.44        104.05        14.98 o                         
   3 -16   5        308.01        265.98        21.64 o                         
   4 -16   5       1375.53       1181.16        39.91 o                         
   5 -16   5       2955.18       2832.38        71.38 o                         
  -7 -15   5        822.41        763.91        34.95 o                         
  -6 -15   5       2648.88       2562.13        50.95 o                         
  -5 -15   5       3499.85       3528.43        55.34 o                         
  -4 -15   5         66.06         55.73        14.56 o                         
  -3 -15   5       1310.30       1193.28        31.00 o                         
  -2 -15   5        250.72        276.36        21.03 o                         
  -1 -15   5       7156.46       7140.39        70.79 o                         
   0 -15   5       2649.76       2544.63        36.81 o                         
   1 -15   5        829.37        851.79        25.68 o                         
   2 -15   5       3801.75       3958.53        45.55 o                         
   3 -15   5         16.81         17.16        11.01 o                         
   4 -15   5         77.35         63.82        11.86 o                         
   5 -15   5       4240.19       4178.42        69.22 o                         
   6 -15   5       1955.80       1868.01        44.08 o                         
   7 -15   5         73.37         56.95        27.53 o                         
  -8 -14   5       1350.39       1382.05        46.64 o                         
  -7 -14   5       3514.96       3613.10        74.32 o                         
  -6 -14   5        967.08       1020.75        31.33 o                         
  -5 -14   5        756.46        841.04        25.84 o                         
  -4 -14   5       4050.54       4080.05        48.24 o                         
  -3 -14   5       2382.01       2382.97        37.36 o                         
  -2 -14   5       1021.57       1045.83        23.89 o                         
  -1 -14   5       9145.12       9385.37        73.96 o                         
   0 -14   5       4201.83       4364.97        43.58 o                         
   1 -14   5       2597.07       2495.01        32.34 o                         
   2 -14   5       3965.17       3950.03        44.20 o                         
   3 -14   5       4698.58       4584.83        44.81 o                         
   4 -14   5      11600.08      11510.36        85.71 o                         
   5 -14   5        232.34        209.92        16.31 o                         
   6 -14   5        646.34        678.59        25.42 o                         
   7 -14   5          2.33        -13.45        13.45 o                         
   8 -14   5         46.21         48.68        17.25 o                         
   9 -14   5       2343.63       2318.00       119.96 o                         
 -10 -13   5        717.02        806.61       106.01 o                         
  -9 -13   5       2606.49       2677.57        52.80 o                         
  -8 -13   5       1432.94       1398.67        37.81 o                         
  -7 -13   5        469.09        497.48        33.34 o                         
  -6 -13   5       2684.55       2577.57        37.89 o                         
  -5 -13   5        231.53        238.52        15.04 o                         
  -4 -13   5        976.73       1019.94        25.78 o                         
  -3 -13   5       3029.68       3127.89        40.14 o                         
  -2 -13   5        707.63        660.26        19.57 o                         
  -1 -13   5        203.36        220.51        11.69 o                         
   0 -13   5          6.79          5.70         6.98 o                         
   1 -13   5       2295.10       2252.32        29.66 o                         
   2 -13   5       1328.66       1208.15        22.87 o                         
   3 -13   5       6939.78       7132.71        61.09 o                         
   4 -13   5      13316.11      13404.42       101.40 o                         
   5 -13   5        544.40        511.13        18.73 o                         
   6 -13   5        952.25        949.94        22.33 o                         
   7 -13   5       1123.46       1079.98        25.62 o                         
   8 -13   5       1973.28       1942.70        34.21 o                         
   9 -13   5        247.54        254.66        18.82 o                         
  10 -13   5        398.37        353.32        23.36 o                         
 -11 -12   5       1019.96       1080.58        53.67 o                         
 -10 -12   5          4.73        -29.37        31.96 o                         
  -9 -12   5       3881.60       3852.80        61.28 o                         
  -8 -12   5       7533.95       7392.42        63.94 o                         
  -7 -12   5        875.76        845.37        24.43 o                         
  -6 -12   5          9.93         15.68        10.05 o                         
  -5 -12   5        425.87        439.07        22.37 o                         
  -4 -12   5       6404.48       6364.72        71.42 o                         
  -3 -12   5        156.62        145.29        10.30 o                         
  -2 -12   5       5303.10       5245.53        45.82 o                         
  -1 -12   5       1172.74       1185.61        19.66 o                         
   0 -12   5        535.06        510.81        14.46 o                         
   1 -12   5       1748.30       1715.28        21.68 o                         
   2 -12   5        266.60        263.70        13.44 o                         
   3 -12   5       1005.07       1002.87        19.23 o                         
   4 -12   5         42.59         51.91         7.75 o                         
   5 -12   5       6394.50       6368.34        68.05 o                         
   6 -12   5       1755.19       1790.30        29.97 o                         
   7 -12   5        533.33        579.21        24.20 o                         
   8 -12   5       6791.18       6752.68        64.95 o                         
   9 -12   5       1590.39       1641.22        35.53 o                         
  10 -12   5        223.07        211.68        23.50 o                         
  11 -12   5        705.08        671.65        29.76 o                         
 -11 -11   5          4.61         31.69        34.77 o                         
 -10 -11   5          1.80          5.86        14.01 o                         
  -9 -11   5        478.32        434.33        17.15 o                         
  -8 -11   5          9.08         -0.11         9.12 o                         
  -7 -11   5        215.80        231.16        11.34 o                         
  -6 -11   5        769.57        790.33        23.41 o                         
  -5 -11   5       1225.98       1202.39        26.01 o                         
  -4 -11   5      12399.91      12338.35        93.39 o                         
  -3 -11   5       4218.87       4298.45        41.80 o                         
  -2 -11   5       1178.48       1221.85        18.28 o                         
  -1 -11   5         80.73         65.83         6.45 o                         
   0 -11   5        958.52       1049.65        16.33 o                         
   1 -11   5       2369.77       2510.54        24.49 o                         
   2 -11   5        339.58        332.26        10.53 o                         
   3 -11   5        633.62        634.02        14.07 o                         
   4 -11   5      13675.80      13906.33       100.43 o                         
   5 -11   5       8962.27       9117.45        69.47 o                         
   6 -11   5       2763.14       2822.82        35.83 o                         
   7 -11   5        196.10        164.67        16.03 o                         
   8 -11   5        422.50        389.34        17.11 o                         
   9 -11   5        208.47        190.09        16.85 o                         
  10 -11   5        135.18        127.61        20.15 o                         
  11 -11   5        188.01        187.09        22.91 o                         
  12 -11   5       2323.63       2361.94        64.94 o                         
 -12 -10   5        610.74        601.97        41.17 o                         
 -11 -10   5       1117.40       1177.08        42.45 o                         
 -10 -10   5        134.18        127.68        14.33 o                         
  -9 -10   5       2481.09       2490.32        36.60 o                         
  -8 -10   5       4085.28       4172.21        49.89 o                         
  -7 -10   5       4767.45       4840.97        48.70 o                         
  -6 -10   5       3578.00       3543.42        40.04 o                         
  -5 -10   5        283.73        275.24        13.12 o                         
  -4 -10   5        921.17        881.39        17.35 o                         
  -3 -10   5         10.00         23.41         5.82 o                         
  -2 -10   5        451.65        485.50        11.51 o                         
  -1 -10   5        279.15        263.40         9.72 o                         
   0 -10   5       7375.34       7505.22        53.86 o                         
   1 -10   5        586.86        660.22        11.75 o                         
   2 -10   5        215.60        226.85         7.82 o                         
   3 -10   5        761.13        813.73        14.62 o                         
   4 -10   5        744.76        721.23        14.46 o                         
   5 -10   5       1227.78       1264.04        19.29 o                         
   6 -10   5       2552.31       2581.48        31.06 o                         
   7 -10   5         34.29         14.49         7.84 o                         
   8 -10   5       1948.48       2081.49        31.26 o                         
   9 -10   5        778.97        799.14        18.79 o                         
  10 -10   5       2154.34       2097.58        31.82 o                         
  11 -10   5       1428.02       1396.25        29.50 o                         
  12 -10   5        873.43        912.62        39.33 o                         
 -13  -9   5        449.08        456.30        43.40 o                         
 -12  -9   5       2427.53       2442.86        49.36 o                         
 -11  -9   5       1478.43       1573.66        34.37 o                         
 -10  -9   5        676.94        638.56        23.09 o                         
  -9  -9   5       1094.60       1099.79        26.72 o                         
  -8  -9   5        117.36        104.43        11.00 o                         
  -7  -9   5        159.47        142.20        11.08 o                         
  -6  -9   5       1451.14       1500.19        22.71 o                         
  -5  -9   5       1250.54       1281.89        21.65 o                         
  -4  -9   5       2565.74       2416.90        27.08 o                         
  -3  -9   5       9527.77       9493.52        70.87 o                         
  -2  -9   5       6883.95       7144.79        52.65 o                         
  -1  -9   5       1461.08       1531.02        18.08 o                         
   0  -9   5       3086.01       3216.03        28.31 o                         
   1  -9   5        380.62        351.90         8.48 o                         
   2  -9   5        296.42        296.05         8.28 o                         
   3  -9   5         57.33         68.83         4.21 o                         
   4  -9   5       9833.08       9924.98        70.58 o                         
   5  -9   5      20746.60      21225.90       157.90 o                         
   6  -9   5       7002.12       7206.02        61.71 o                         
   7  -9   5       1642.51       1657.64        22.96 o                         
   8  -9   5       3277.79       3248.24        46.61 o                         
   9  -9   5        177.55        206.72        11.48 o                         
  10  -9   5          2.18          1.64         8.37 o                         
  11  -9   5          2.58         18.38        10.50 o                         
  12  -9   5          3.50        -12.04        18.54 o                         
  13  -9   5        146.41        154.42        17.45 o                         
 -13  -8   5         14.41         31.91        20.17 o                         
 -12  -8   5        787.76        736.87        34.08 o                         
 -11  -8   5        483.63        484.11        20.76 o                         
 -10  -8   5       1260.86       1265.10        28.60 o                         
  -9  -8   5         87.11        100.33        12.87 o                         
  -8  -8   5       7115.37       7008.14        77.52 o                         
  -7  -8   5      19311.07      19818.01       168.51 o                         
  -6  -8   5       3019.24       3005.43        31.51 o                         
  -5  -8   5       1377.90       1365.67        18.57 o                         
  -4  -8   5       2288.75       2468.87        23.35 o                         
  -3  -8   5          0.01          4.27         4.35 o                         
  -2  -8   5         66.15         61.52         5.24 o                         
  -1  -8   5         65.19         59.48         4.79 o                         
   0  -8   5         23.12         28.52         3.62 o                         
   1  -8   5        192.94        223.42         7.06 o                         
   2  -8   5       5394.49       5475.01        37.62 o                         
   3  -8   5      11260.22      11369.35        67.07 o                         
   4  -8   5        850.30        854.56        13.73 o                         
   5  -8   5       8638.95       8824.75        68.00 o                         
   6  -8   5       1244.40       1246.81        18.80 o                         
   7  -8   5       6735.48       6766.51        53.66 o                         
   8  -8   5        239.66        246.07        11.93 o                         
   9  -8   5      12757.56      13077.72       100.70 o                         
  10  -8   5       8577.67       8783.39        75.15 o                         
  11  -8   5        281.54        261.68        13.77 o                         
  12  -8   5       1820.43       1782.15        32.60 o                         
  13  -8   5         16.67         -0.39        18.67 o                         
  14  -8   5         26.91         -6.42        25.98 o                         
 -14  -7   5        521.28        431.33        38.52 o                         
 -13  -7   5        556.40        457.07        28.66 o                         
 -12  -7   5        109.98         98.93        15.82 o                         
 -11  -7   5          0.71         -0.98        11.06 o                         
 -10  -7   5       2387.46       2450.02        34.15 o                         
  -9  -7   5        970.83        956.18        23.54 o                         
  -8  -7   5       8240.00       8324.73        68.77 o                         
  -7  -7   5       7360.96       7665.09        60.15 o                         
  -6  -7   5        644.30        693.41        14.93 o                         
  -5  -7   5       2263.80       2281.38        24.63 o                         
  -4  -7   5         30.71         27.62         4.33 o                         
  -3  -7   5      22832.77      22502.19       128.55 o                         
  -2  -7   5      17507.42      17176.02       103.90 o                         
  -1  -7   5        706.95        732.72        13.62 o                         
   0  -7   5       9882.91      10118.77        66.12 o                         
   1  -7   5        207.15        264.47         6.35 o                         
   2  -7   5        200.29        208.86         5.93 o                         
   3  -7   5      13863.90      13774.67        93.24 o                         
   4  -7   5      15465.33      15485.44       103.39 o                         
   5  -7   5        108.40         96.59         5.71 o                         
   6  -7   5         92.47         87.31         5.84 o                         
   7  -7   5       6479.16       6570.05        50.01 o                         
   8  -7   5        294.21        323.84        11.18 o                         
   9  -7   5       7269.54       7187.52        58.87 o                         
  10  -7   5       4935.14       5104.20        60.57 o                         
  11  -7   5        862.56        803.71        21.48 o                         
  12  -7   5       2412.77       2385.81        35.64 o                         
  13  -7   5       1052.16        979.93        30.52 o                         
  14  -7   5       8229.06       8136.22        90.77 o                         
 -14  -6   5       1068.60       1219.91        87.17 o                         
 -13  -6   5       1385.16       1338.93        39.42 o                         
 -12  -6   5        947.55        888.77        22.01 o                         
 -11  -6   5        369.48        343.80        13.51 o                         
 -10  -6   5        410.06        379.42        14.40 o                         
  -9  -6   5       4913.70       4924.54        44.22 o                         
  -8  -6   5       1324.59       1346.90        22.01 o                         
  -7  -6   5       2561.56       2508.33        29.06 o                         
  -6  -6   5       3047.12       3059.13        30.75 o                         
  -5  -6   5       5839.57       5929.70        47.35 o                         
  -4  -6   5         89.86         98.59         5.30 o                         
  -3  -6   5      19388.40      19179.16       110.01 o                         
  -2  -6   5      28393.06      28281.25       180.23 o                         
  -1  -6   5       1952.15       1715.52        15.11 o                         
   0  -6   5      18823.36      18922.38       120.39 o                         
   1  -6   5       6810.18       6444.95        41.88 o                         
   2  -6   5      47762.33      45596.44       270.81 o                         
   3  -6   5        662.24        628.62         9.82 o                         
   4  -6   5       2474.68       2265.15        21.16 o                         
   5  -6   5        457.91        421.84         9.43 o                         
   6  -6   5        505.89        516.18        10.72 o                         
   7  -6   5       1701.31       1699.79        20.06 o                         
   8  -6   5       2551.82       2514.55        27.88 o                         
   9  -6   5        147.75        169.33         9.88 o                         
  10  -6   5        380.94        346.38        14.92 o                         
  11  -6   5        236.13        227.71        13.16 o                         
  12  -6   5       2028.32       2082.30        32.97 o                         
  13  -6   5        148.29        138.31        13.90 o                         
  14  -6   5       8070.08       8030.22       115.37 o                         
 -14  -5   5       1035.67       1068.89        60.43 o                         
 -13  -5   5       4343.94       4243.94        59.16 o                         
 -12  -5   5       2225.40       2258.60        33.43 o                         
 -11  -5   5       3277.08       3179.52        36.02 o                         
 -10  -5   5       2931.91       2907.46        33.33 o                         
  -9  -5   5       1429.24       1438.81        22.04 o                         
  -8  -5   5       5912.31       5846.19        51.71 o                         
  -7  -5   5        995.74        919.20        15.85 o                         
  -6  -5   5        985.99        981.75        15.40 o                         
  -5  -5   5       5593.58       5797.89        43.95 o                         
  -4  -5   5       6552.15       6850.03        49.16 o                         
  -3  -5   5       1333.73       1378.90        13.32 o                         
  -2  -5   5       2551.99       2681.39        20.77 o                         
  -1  -5   5      19089.96      19544.29       118.00 o                         
   0  -5   5      14033.47      14589.76        83.64 o                         
   1  -5   5      12285.24      12155.47        69.43 o                         
   2  -5   5      77572.20      74985.00       874.36 o                         
   3  -5   5       2678.78       2715.62        21.65 o                         
   4  -5   5       1942.51       1932.64        18.66 o                         
   5  -5   5       1133.93       1191.15        13.92 o                         
   6  -5   5       8518.65       8911.84        57.49 o                         
   7  -5   5       1672.69       1606.75        23.40 o                         
   8  -5   5         83.17        106.44         7.53 o                         
   9  -5   5       3643.76       3632.06        36.21 o                         
  10  -5   5       1910.12       1894.83        27.35 o                         
  11  -5   5        137.05        117.42        10.70 o                         
  12  -5   5        260.50        252.57        14.12 o                         
  13  -5   5       2095.33       2158.16        42.58 o                         
  14  -5   5        201.77        224.46        17.65 o                         
 -15  -4   5         16.08         -8.66        24.51 o                         
 -14  -4   5        134.13        117.92        15.21 o                         
 -13  -4   5       2197.97       2223.82        29.60 o                         
 -12  -4   5         68.31         98.73        10.62 o                         
 -11  -4   5       2919.41       2945.86        34.21 o                         
 -10  -4   5       8768.17       8900.99        83.21 o                         
  -9  -4   5          1.73         19.49         6.30 o                         
  -8  -4   5       1178.97       1105.22        17.53 o                         
  -7  -4   5         49.32         68.32         5.79 o                         
  -6  -4   5       5965.36       5830.08        45.13 o                         
  -5  -4   5        244.65        217.81         7.56 o                         
  -4  -4   5       5604.25       5812.36        42.69 o                         
  -3  -4   5       7170.95       7510.89        49.02 o                         
  -2  -4   5        496.02        565.20        10.66 o                         
  -1  -4   5        789.76        798.94         7.86 o                         
   0  -4   5       1354.94       1380.30        16.03 o                         
   1  -4   5        228.88        224.38         8.48 o                         
   2  -4   5        558.31        707.04         7.31 o                         
   3  -4   5       3506.35       3345.00        23.62 o                         
   4  -4   5      12106.56      12199.98        71.80 o                         
   5  -4   5       4700.05       5040.72        34.61 o                         
   6  -4   5      16350.77      16045.73        99.24 o                         
   7  -4   5      10170.15       9904.52        69.85 o                         
   8  -4   5        246.27        263.12         8.38 o                         
   9  -4   5       7275.52       7227.59        55.78 o                         
  10  -4   5          8.79         20.20         6.00 o                         
  11  -4   5       2370.89       2383.56        29.32 o                         
  12  -4   5         36.52         34.18         8.62 o                         
  13  -4   5        758.13        741.00        29.46 o                         
  14  -4   5       3454.71       3602.46        49.03 o                         
  15  -4   5        936.82        934.47        32.82 o                         
 -15  -3   5       1717.49       1776.06        62.11 o                         
 -14  -3   5        277.43        269.75        17.89 o                         
 -13  -3   5          1.47         -0.03        11.75 o                         
 -12  -3   5          0.58          6.04         8.32 o                         
 -11  -3   5          0.52         -1.19         8.40 o                         
 -10  -3   5         60.56         37.61         8.82 o                         
  -9  -3   5        983.62       1014.31        18.97 o                         
  -8  -3   5       1755.16       1684.08        22.35 o                         
  -7  -3   5       1883.99       1849.69        24.28 o                         
  -6  -3   5      15019.45      14283.24        91.17 o                         
  -5  -3   5       7623.28       6961.65        48.24 o                         
  -4  -3   5        552.44        582.65         9.05 o                         
  -3  -3   5       1396.88       1427.46        13.63 o                         
  -2  -3   5       7719.25       7979.51        52.25 o                         
  -1  -3   5       6409.34       6664.53        39.92 o                         
   0  -3   5        145.29        172.14         6.75 o                         
   1  -3   5      11075.03      11333.25       102.00 o                         
   2  -3   5      30763.60      29904.24       153.29 o                         
   3  -3   5      19885.68      18969.75       103.12 o                         
   4  -3   5      10708.82      10558.29        58.82 o                         
   5  -3   5       1973.43       2117.75        17.34 o                         
   6  -3   5         38.64         22.33         3.29 o                         
   7  -3   5       1317.22       1211.04        14.56 o                         
   8  -3   5        832.01        861.45        13.11 o                         
   9  -3   5       1522.35       1465.29        19.22 o                         
  10  -3   5       1590.71       1684.36        21.84 o                         
  11  -3   5       7461.95       7756.38        68.04 o                         
  12  -3   5        957.57        969.41        21.99 o                         
  13  -3   5        161.92        183.43        14.04 o                         
  14  -3   5          2.86         23.04        14.90 o                         
  15  -3   5        284.06        288.47        20.76 o                         
 -15  -2   5        217.18        145.29        29.77 o                         
 -14  -2   5        467.67        448.01        29.91 o                         
 -13  -2   5       1477.55       1446.70        28.34 o                         
 -12  -2   5          0.69         11.29         8.51 o                         
 -11  -2   5       2897.83       2995.58        38.71 o                         
 -10  -2   5       3645.93       3758.40        39.57 o                         
  -9  -2   5       3894.11       3861.39        34.32 o                         
  -8  -2   5       3529.73       3475.30        31.00 o                         
  -7  -2   5          2.91         19.48         4.31 o                         
  -6  -2   5       3529.66       3413.91        30.90 o                         
  -5  -2   5         51.68         36.78         4.11 o                         
  -4  -2   5       2823.48       2945.49        26.01 o                         
  -3  -2   5        119.79        107.84         4.50 o                         
  -2  -2   5       1585.92       1332.13        11.40 o                         
  -1  -2   5       8201.21       7931.64        48.70 o                         
   0  -2   5       2196.31       2365.50        15.61 o                         
   1  -2   5          6.15         27.51         2.34 o                         
   2  -2   5       4221.39       4078.56        24.82 o                         
   3  -2   5         69.60        119.11         3.94 o                         
   4  -2   5       2708.76       2770.95        21.34 o                         
   5  -2   5          2.85         13.01         2.54 o                         
   6  -2   5       6070.31       6358.92        43.22 o                         
   7  -2   5       1044.40       1121.41        13.88 o                         
   8  -2   5       3601.38       3630.19        30.43 o                         
   9  -2   5       1093.79       1068.52        16.26 o                         
  10  -2   5         20.96         19.28         6.25 o                         
  11  -2   5       4861.06       5000.60        50.59 o                         
  12  -2   5        589.44        572.22        30.78 o                         
  13  -2   5       1008.55       1056.36        29.13 o                         
  14  -2   5       1165.88       1089.84        30.24 o                         
  15  -2   5       3878.11       3903.92        54.59 o                         
 -15  -1   5        419.26        464.02        27.52 o                         
 -14  -1   5       3035.18       3022.06        44.57 o                         
 -13  -1   5       2560.16       2515.75        34.61 o                         
 -12  -1   5        364.39        357.46        18.88 o                         
 -11  -1   5       2425.50       2418.68        34.17 o                         
 -10  -1   5        214.41        209.02        10.59 o                         
  -9  -1   5       1295.75       1306.89        19.83 o                         
  -8  -1   5       1015.72        982.01        17.23 o                         
  -7  -1   5       1035.66        989.27        14.91 o                         
  -6  -1   5      13902.46      14166.17        86.84 o                         
  -5  -1   5       5508.06       5269.77        37.08 o                         
  -4  -1   5      19756.72      20317.45       124.69 o                         
  -3  -1   5         11.18         23.59         2.48 o                         
  -2  -1   5       9132.46       9267.63        57.11 o                         
  -1  -1   5       6373.77       6338.26        46.93 o                         
   0  -1   5        447.77        488.23         6.61 o                         
   1  -1   5        539.70        715.00         7.73 o                         
   2  -1   5      10401.97      11110.12        62.73 o                         
   3  -1   5      64322.09      61743.36       444.17 o                         
   4  -1   5      23198.40      23155.87       126.76 o                         
   5  -1   5        124.74         96.93         4.44 o                         
   6  -1   5       6291.41       6538.45        48.55 o                         
   7  -1   5          0.67          6.29         3.79 o                         
   8  -1   5         12.95         14.01         4.34 o                         
   9  -1   5         26.40         31.33         5.28 o                         
  10  -1   5        242.28        228.75        10.25 o                         
  11  -1   5        535.25        526.42        16.41 o                         
  12  -1   5       3427.23       3517.89        58.45 o                         
  13  -1   5       4251.24       4402.27        47.34 o                         
  14  -1   5        398.43        483.96        24.58 o                         
  15  -1   5        238.83        255.86        28.37 o                         
 -15   0   5          8.12         19.03        18.99 o                         
 -14   0   5       1418.01       1421.00        33.54 o                         
 -13   0   5        170.16        165.69        18.89 o                         
 -12   0   5        515.14        556.40        22.45 o                         
 -11   0   5       1339.02       1285.49        25.80 o                         
 -10   0   5      10440.61      10552.59        79.50 o                         
  -9   0   5      12547.47      12789.19        92.28 o                         
  -8   0   5       2619.48       2652.17        28.81 o                         
  -7   0   5       4852.59       4857.90        39.30 o                         
  -6   0   5       9386.06       9819.58        63.83 o                         
  -5   0   5         12.47         24.19         4.25 o                         
  -4   0   5       4023.49       4188.90        31.60 o                         
  -3   0   5       1005.00       1103.77        12.48 o                         
  -2   0   5        207.49        203.49         5.16 o                         
  -1   0   5       1245.25       1266.99        13.39 o                         
   0   0   5       2421.03       2329.17        19.27 o                         
   1   0   5      21851.22      20436.49       110.47 o                         
   2   0   5       6114.09       6359.12        40.09 o                         
   3   0   5       9378.70       8716.91        51.86 o                         
   4   0   5      20772.66      20773.59       123.89 o                         
   5   0   5        829.80        792.36        10.52 o                         
   6   0   5        262.01        238.92         8.47 o                         
   7   0   5      11232.65      11071.48        73.25 o                         
   8   0   5      24647.60      25136.93       153.29 o                         
   9   0   5        111.44         92.79         6.31 o                         
  10   0   5       2904.31       2901.88        30.24 o                         
  11   0   5        604.17        622.95        18.18 o                         
  12   0   5         37.77         31.85         9.78 o                         
  13   0   5       1315.29       1341.74        26.35 o                         
  14   0   5       2477.26       2681.36        41.09 o                         
  15   0   5        578.97        594.60        37.59 o                         
 -15   1   5        542.37        484.11        32.29 o                         
 -14   1   5         30.46         50.86        16.65 o                         
 -13   1   5         62.06         37.70        11.90 o                         
 -12   1   5       1832.83       1927.81        33.09 o                         
 -11   1   5        859.09        881.45        28.63 o                         
 -10   1   5       1375.05       1425.09        32.39 o                         
  -9   1   5       9957.54       9934.92        72.41 o                         
  -8   1   5       3319.13       3343.86        31.93 o                         
  -7   1   5        397.88        408.53        11.03 o                         
  -6   1   5        678.68        681.37        11.55 o                         
  -5   1   5      15458.77      14849.48        94.01 o                         
  -4   1   5      41591.80      39200.49       227.05 o                         
  -3   1   5        944.69       1347.97        16.92 o                         
  -2   1   5      29991.00      30184.77       175.60 o                         
  -1   1   5        602.17        630.51         9.37 o                         
   0   1   5        221.80        239.54         5.02 o                         
   1   1   5       9486.89       9019.56        54.76 o                         
   2   1   5      24526.60      23200.45       125.91 o                         
   3   1   5         39.44         36.63         3.75 o                         
   4   1   5        588.71        706.37        10.16 o                         
   5   1   5      11277.95      11510.26        75.10 o                         
   6   1   5       1364.89       1498.41        16.45 o                         
   7   1   5       2433.91       2291.67        24.12 o                         
   8   1   5      11473.39      11873.29        83.21 o                         
   9   1   5        684.11        634.98        16.09 o                         
  10   1   5       5167.83       4959.08        63.30 o                         
  11   1   5        682.82        670.04        26.02 o                         
  12   1   5      10617.39      10755.60        80.40 o                         
  13   1   5       5876.49       5945.20        55.78 o                         
  14   1   5        230.86        244.64        32.53 o                         
 -15   2   5        552.04        561.14        30.52 o                         
 -14   2   5        622.75        618.98        28.22 o                         
 -13   2   5         11.39         -6.84        11.89 o                         
 -12   2   5        145.38        133.80        12.51 o                         
 -11   2   5       1137.44       1261.67        26.28 o                         
 -10   2   5       4752.61       4772.56        48.62 o                         
  -9   2   5        252.57        269.25        12.74 o                         
  -8   2   5        147.17        162.72         8.21 o                         
  -7   2   5       1622.05       1617.28        21.73 o                         
  -6   2   5        194.40        201.12         7.72 o                         
  -5   2   5      14446.06      13859.62        89.38 o                         
  -4   2   5      26330.66      25366.10       158.57 o                         
  -3   2   5       1082.73       1213.18        20.22 o                         
  -2   2   5      19119.41      19325.74       116.80 o                         
  -1   2   5       2605.90       2448.27        21.39 o                         
   0   2   5      37196.12      35019.82       202.10 o                         
   1   2   5       6046.56       6345.95        43.06 o                         
   2   2   5      10521.75      10479.20        76.03 o                         
   3   2   5       8513.98       8484.67        53.60 o                         
   4   2   5       4429.27       4788.00        36.12 o                         
   5   2   5       2432.21       2484.33        22.34 o                         
   6   2   5       2569.21       2600.16        23.93 o                         
   7   2   5        352.30        332.30        12.31 o                         
   8   2   5          9.21         16.01         5.35 o                         
   9   2   5        121.25        106.04         7.77 o                         
  10   2   5       4547.24       4652.12        45.55 o                         
  11   2   5         12.67         14.81         9.42 o                         
  12   2   5       9981.90      10039.88       103.04 o                         
  13   2   5       6218.93       6450.61        62.06 o                         
  14   2   5        148.96        116.31        17.95 o                         
 -14   3   5       1827.69       1982.91        46.43 o                         
 -13   3   5       1227.78       1212.92        47.97 o                         
 -12   3   5       4595.86       4591.02        47.66 o                         
 -11   3   5         56.91         37.52        12.38 o                         
 -10   3   5       5717.28       5770.45        56.70 o                         
  -9   3   5       5033.37       5160.19        49.88 o                         
  -8   3   5          7.67         12.50         5.53 o                         
  -7   3   5       1209.03       1147.13        16.89 o                         
  -6   3   5      11650.57      11537.82        78.80 o                         
  -5   3   5        591.52        551.70        11.26 o                         
  -4   3   5       3888.82       4066.06        35.03 o                         
  -3   3   5       3561.12       3446.65        29.28 o                         
  -2   3   5      15496.72      15457.97        92.99 o                         
  -1   3   5       7591.28       7722.69        52.31 o                         
   0   3   5      51404.75      49182.37       315.29 o                         
   1   3   5       6696.83       6425.97        43.18 o                         
   2   3   5       1796.70       1752.43        17.67 o                         
   3   3   5         25.56         27.15         3.83 o                         
   4   3   5      13807.34      14057.01        89.70 o                         
   5   3   5       9504.73       9440.47        64.70 o                         
   6   3   5          1.73          4.21         4.96 o                         
   7   3   5        704.64        662.09        14.91 o                         
   8   3   5        553.04        559.25        18.72 o                         
   9   3   5        449.88        425.56        14.02 o                         
  10   3   5        897.86        969.42        25.32 o                         
  11   3   5       1252.72       1284.29        24.02 o                         
  12   3   5          9.40          8.74        15.21 o                         
  13   3   5        794.67        838.94        27.20 o                         
  14   3   5       2839.30       2808.50        74.62 o                         
 -14   4   5        723.13        746.27        33.65 o                         
 -13   4   5       1662.35       1574.56        41.32 o                         
 -12   4   5       7797.41       7830.50        69.28 o                         
 -11   4   5       1858.54       1799.40        28.28 o                         
 -10   4   5       1029.00       1058.83        30.97 o                         
  -9   4   5          3.73         17.90         7.44 o                         
  -8   4   5       4071.25       4189.26        39.01 o                         
  -7   4   5        801.54        891.32        23.08 o                         
  -6   4   5       9263.45       9218.71        76.34 o                         
  -5   4   5       5308.34       5180.90        46.21 o                         
  -4   4   5         89.57         90.66         5.75 o                         
  -3   4   5          2.79          5.09         3.61 o                         
  -2   4   5        296.92        298.68         7.90 o                         
  -1   4   5       1740.26       2015.74        19.79 o                         
   0   4   5        142.27        188.57         6.79 o                         
   1   4   5       3100.18       3051.71        27.85 o                         
   2   4   5       2211.71       2098.70        20.16 o                         
   3   4   5       1774.73       1821.54        19.86 o                         
   4   4   5       9582.77       9535.44        64.21 o                         
   5   4   5      16253.38      16107.54       107.35 o                         
   6   4   5        919.74        975.71        16.36 o                         
   7   4   5       5011.44       4951.01        43.71 o                         
   8   4   5          1.27         10.99         6.16 o                         
   9   4   5       3111.86       3163.06        34.78 o                         
  10   4   5        967.71        960.08        29.62 o                         
  11   4   5       2028.54       2040.82        31.54 o                         
  12   4   5        943.01        961.45        35.83 o                         
  13   4   5       4173.61       4306.97        61.95 o                         
  14   4   5       2365.69       2467.36        81.18 o                         
 -14   5   5         44.38         49.41        27.48 o                         
 -13   5   5        130.08        169.40        21.12 o                         
 -12   5   5          3.25         16.44        11.81 o                         
 -11   5   5        104.90        126.04        12.61 o                         
 -10   5   5       1384.20       1410.92        26.56 o                         
  -9   5   5        825.64        824.20        19.93 o                         
  -8   5   5      11722.80      11929.39        90.41 o                         
  -7   5   5      10942.17      11057.71        79.50 o                         
  -6   5   5        939.68        964.64        18.67 o                         
  -5   5   5        569.33        579.88        14.04 o                         
  -4   5   5       3307.07       3432.99        31.15 o                         
  -3   5   5       4063.47       4119.48        36.32 o                         
  -2   5   5        203.09        206.79         7.99 o                         
  -1   5   5       5392.86       5519.84        40.76 o                         
   0   5   5      13681.88      13203.68        90.10 o                         
   1   5   5      14702.71      14710.79        90.66 o                         
   2   5   5       3556.99       3580.16        32.17 o                         
   3   5   5        943.45       1028.21        15.25 o                         
   4   5   5        292.28        281.58        12.08 o                         
   5   5   5         83.93         98.80         6.65 o                         
   6   5   5        401.27        366.10        11.90 o                         
   7   5   5       7384.91       7426.35        57.59 o                         
   8   5   5        190.67        203.19        11.01 o                         
   9   5   5       6993.60       7147.03        78.18 o                         
  10   5   5       1542.06       1538.49        26.46 o                         
  11   5   5         34.60         38.96        16.37 o                         
  12   5   5        104.81         70.54        16.42 o                         
  13   5   5        730.30        672.48        33.31 o                         
 -13   6   5       1921.46       2111.55        46.47 o                         
 -12   6   5       3852.86       3939.72        53.38 o                         
 -11   6   5       2437.73       2534.37        36.71 o                         
 -10   6   5       1592.48       1687.17        33.85 o                         
  -9   6   5        511.98        493.91        18.15 o                         
  -8   6   5       2512.60       2621.56        34.69 o                         
  -7   6   5        266.96        301.93        13.42 o                         
  -6   6   5        296.18        333.15        17.64 o                         
  -5   6   5         44.06         62.49         6.74 o                         
  -4   6   5       1299.67       1267.46        19.19 o                         
  -3   6   5       1553.15       1513.12        19.58 o                         
  -2   6   5        958.60        969.03        16.45 o                         
  -1   6   5        355.86        308.94        14.10 o                         
   0   6   5        384.21        327.91         9.43 o                         
   1   6   5        134.03        139.45        12.09 o                         
   2   6   5        431.49        416.74        11.60 o                         
   3   6   5        865.96        976.78        15.31 o                         
   4   6   5       3057.21       3104.53        30.48 o                         
   5   6   5       2617.59       2664.11        35.92 o                         
   6   6   5       6793.27       6910.99        54.79 o                         
   7   6   5       1775.06       1866.03        26.09 o                         
   8   6   5        402.41        394.24        15.24 o                         
   9   6   5       2043.47       2057.47        42.25 o                         
  10   6   5          0.63        -10.32        10.32 o                         
  11   6   5        443.85        382.11        25.66 o                         
  12   6   5        151.48        164.60        21.00 o                         
  13   6   5       4090.70       3914.53        87.32 o                         
 -13   7   5       1490.58       1446.13        44.19 o                         
 -12   7   5         49.88         65.76        17.88 o                         
 -11   7   5          1.81        -11.67        11.67 o                         
 -10   7   5        142.93        142.03        11.91 o                         
  -9   7   5       1808.68       1717.28        28.84 o                         
  -8   7   5       4140.51       4096.83        61.39 o                         
  -7   7   5      12796.06      12653.97       103.49 o                         
  -6   7   5       3453.47       3415.66        37.03 o                         
  -5   7   5        122.34        145.63         8.55 o                         
  -4   7   5         12.69         14.47         5.56 o                         
  -3   7   5       1237.52       1359.73        19.17 o                         
  -2   7   5        764.33        780.26        19.48 o                         
  -1   7   5       1011.45       1061.22        17.72 o                         
   0   7   5       1488.39       1404.48        18.60 o                         
   1   7   5      13546.09      13963.47        95.15 o                         
   2   7   5      20348.49      20402.48       140.25 o                         
   3   7   5       2362.29       2333.40        25.96 o                         
   4   7   5       1974.92       2028.15        25.07 o                         
   5   7   5        204.41        196.95         9.81 o                         
   6   7   5          1.78         21.89         7.16 o                         
   7   7   5         22.87         23.87         8.01 o                         
   8   7   5         64.94         57.63        10.11 o                         
   9   7   5          3.37         -4.89        11.02 o                         
  10   7   5       4051.43       4116.29        44.52 o                         
  11   7   5       4413.14       4409.55        56.02 o                         
  12   7   5        934.15        910.40        39.22 o                         
 -12   8   5       1397.30       1427.68        50.96 o                         
 -11   8   5       6846.11       6963.53        77.49 o                         
 -10   8   5       2330.14       2295.58        36.22 o                         
  -9   8   5       2540.33       2414.36        34.88 o                         
  -8   8   5       4017.82       3948.84        46.74 o                         
  -7   8   5        392.28        380.93        23.06 o                         
  -6   8   5        186.29        188.76        11.53 o                         
  -5   8   5        302.22        281.11        11.49 o                         
  -4   8   5        670.76        701.52        26.24 o                         
  -3   8   5         25.38         18.42         6.84 o                         
  -2   8   5       2342.40       2352.39        30.81 o                         
  -1   8   5       2627.46       2749.18        32.97 o                         
   0   8   5       1519.75       1482.60        24.20 o                         
   1   8   5       9919.75       9991.19        69.42 o                         
   2   8   5       4916.67       4990.39        43.62 o                         
   3   8   5        240.46        269.45        11.39 o                         
   4   8   5       1027.14        996.94        19.65 o                         
   5   8   5       8493.27       8647.18        67.13 o                         
   6   8   5      11991.40      12383.11        98.36 o                         
   7   8   5        435.23        404.53        22.38 o                         
   8   8   5        931.91       1005.10        39.28 o                         
   9   8   5        875.13        851.91        23.05 o                         
  10   8   5         91.43         67.28        18.06 o                         
  11   8   5        355.58        343.43        29.98 o                         
 -11   9   5       2793.73       2776.30        71.28 o                         
 -10   9   5       1938.68       1992.46        39.36 o                         
  -9   9   5          5.31          5.52        16.30 o                         
  -8   9   5        104.13         72.97        10.58 o                         
  -7   9   5       7225.60       7103.66        60.89 o                         
  -6   9   5      12036.97      12133.30        94.87 o                         
  -5   9   5        115.76         94.71        10.95 o                         
  -4   9   5       4683.96       4718.38        53.67 o                         
  -3   9   5        107.28        106.93         9.99 o                         
  -2   9   5       1148.86       1214.03        24.92 o                         
  -1   9   5       1389.88       1442.68        22.70 o                         
   0   9   5       7648.30       7731.81        61.69 o                         
   1   9   5        432.11        398.66        16.66 o                         
   2   9   5         29.52         37.96         8.27 o                         
   3   9   5        585.49        640.84        17.21 o                         
   4   9   5       2497.70       2525.36        29.55 o                         
   5   9   5       1114.66       1098.50        22.54 o                         
   6   9   5       4150.30       4234.92        45.10 o                         
   7   9   5        148.06        132.75        11.54 o                         
   8   9   5       3978.22       3984.72        45.89 o                         
   9   9   5        190.14        214.63        19.48 o                         
  10   9   5       6771.68       7044.58       128.39 o                         
 -10  10   5         25.02         16.77        18.23 o                         
  -9  10   5        190.92        154.70        25.78 o                         
  -8  10   5        411.51        294.23        19.01 o                         
  -7  10   5       2811.10       2884.71        49.96 o                         
  -6  10   5       9812.36      10013.77       107.15 o                         
  -5  10   5        211.57        233.63        13.83 o                         
  -4  10   5       6295.32       6329.79        58.74 o                         
  -3  10   5        571.85        512.69        19.70 o                         
  -2  10   5      11928.71      11939.29       105.72 o                         
  -1  10   5       1581.00       1484.84        25.77 o                         
   0  10   5       2155.49       2277.32        46.87 o                         
   1  10   5       3368.97       3427.66        40.36 o                         
   2  10   5        208.42        188.90        11.33 o                         
   3  10   5       1133.93       1062.56        32.52 o                         
   4  10   5       1549.41       1545.00        24.96 o                         
   5  10   5       1286.95       1266.35        25.50 o                         
   6  10   5         10.49         41.77        10.40 o                         
   7  10   5         69.13         81.94        13.61 o                         
   8  10   5       1590.47       1693.64        49.43 o                         
   9  10   5        134.73        159.31        29.47 o                         
  -9  11   5        530.03        529.11        33.68 o                         
  -8  11   5       2083.75       2037.64        46.18 o                         
  -7  11   5        454.36        413.23        22.74 o                         
  -6  11   5        269.61        271.42        18.72 o                         
  -5  11   5       1642.16       1535.95        31.62 o                         
  -4  11   5       5664.51       5547.77        63.99 o                         
  -3  11   5         48.42         52.41        12.52 o                         
  -2  11   5      11219.76      11096.28        97.04 o                         
  -1  11   5       3608.98       3637.89        40.38 o                         
   0  11   5        551.48        526.48        28.97 o                         
   1  11   5        597.46        576.41        18.12 o                         
   2  11   5       2250.01       2281.26        30.24 o                         
   3  11   5       5393.46       5573.20        50.37 o                         
   4  11   5          3.42         15.00        10.70 o                         
   5  11   5       1449.47       1397.04        36.92 o                         
   6  11   5        138.20        138.90        14.01 o                         
   7  11   5        223.76        225.43        18.80 o                         
   8  11   5        358.02        353.50        31.96 o                         
  -7  12   5       1972.93       1967.57        46.11 o                         
  -6  12   5        225.74        195.96        21.38 o                         
  -5  12   5         99.88         75.46        22.61 o                         
  -4  12   5        448.52        460.36        27.88 o                         
  -3  12   5         13.28         47.56        21.47 o                         
  -2  12   5         73.43         80.26        14.29 o                         
  -1  12   5        237.70        212.14        15.74 o                         
   0  12   5        539.86        517.39        19.75 o                         
   1  12   5        131.10        126.04        12.82 o                         
   2  12   5       3779.55       3710.15        44.84 o                         
   3  12   5       7171.93       7366.71        72.06 o                         
   4  12   5        177.52        210.36        16.62 o                         
   5  12   5        811.31        804.87        25.12 o                         
   6  12   5          9.64         13.75        23.17 o                         
  -5  13   5       2036.37       1970.54        87.97 o                         
  -4  13   5        830.63        797.21        39.10 o                         
  -3  13   5        416.74        374.43        33.59 o                         
  -2  13   5       3058.12       3166.67        54.63 o                         
  -1  13   5       2762.17       2945.06        48.27 o                         
   0  13   5        762.07        761.49        30.12 o                         
   1  13   5        279.95        217.79        18.19 o                         
   2  13   5         12.44         12.97        19.92 o                         
   3  13   5       1192.24       1261.99        37.61 o                         
   4  13   5         54.78         69.09        17.69 o                         
  -5 -16   6       5412.11       5212.33        97.80 o                         
  -4 -16   6       1014.95        963.23        42.56 o                         
  -3 -16   6       1764.37       1690.74        41.99 o                         
  -2 -16   6        103.26         61.69        15.44 o                         
  -1 -16   6        531.63        576.39        27.07 o                         
   0 -16   6        310.93        290.32        18.58 o                         
   1 -16   6        658.98        596.63        24.60 o                         
   2 -16   6       1186.75       1168.86        35.73 o                         
   3 -16   6        360.36        347.47        23.02 o                         
   4 -16   6       2454.05       2591.40        57.82 o                         
   5 -16   6       3810.14       3776.94        71.53 o                         
  -7 -15   6        813.22        726.13        39.78 o                         
  -6 -15   6        789.70        847.59        34.86 o                         
  -5 -15   6         31.93         12.48        19.21 o                         
  -4 -15   6       1615.89       1665.95        35.69 o                         
  -3 -15   6       1236.14       1312.66        30.07 o                         
  -2 -15   6       3104.06       3021.98        49.26 o                         
  -1 -15   6       9549.74       9383.99        96.94 o                         
   0 -15   6        389.70        396.91        16.58 o                         
   1 -15   6        832.39        748.67        30.43 o                         
   2 -15   6        439.83        369.56        16.66 o                         
   3 -15   6       2046.03       2173.32        33.09 o                         
   4 -15   6        373.48        347.73        18.06 o                         
   5 -15   6       2168.11       2157.31        44.74 o                         
   6 -15   6       2152.93       2185.81        53.53 o                         
   7 -15   6          8.87         15.15        23.79 o                         
  -8 -14   6        165.55        141.95        27.24 o                         
  -7 -14   6       1583.56       1561.96        39.83 o                         
  -6 -14   6       2081.48       2001.33        38.75 o                         
  -5 -14   6       1337.59       1344.01        29.59 o                         
  -4 -14   6        861.16        833.87        24.58 o                         
  -3 -14   6         33.36         37.90        12.05 o                         
  -2 -14   6        875.39        862.62        26.91 o                         
  -1 -14   6       6754.79       6612.44        56.51 o                         
   0 -14   6         34.53         20.33         8.03 o                         
   1 -14   6       3284.61       3271.30        35.21 o                         
   2 -14   6         72.69         57.58         9.54 o                         
   3 -14   6      11213.64      11235.78        83.67 o                         
   4 -14   6      10285.19      10480.67        80.93 o                         
   5 -14   6        130.36        166.55        13.26 o                         
   6 -14   6        184.88        181.27        18.88 o                         
   7 -14   6        181.36        161.83        16.83 o                         
   8 -14   6          3.98        -10.09        16.47 o                         
   9 -14   6        702.33        704.85        57.07 o                         
  -9 -13   6       5066.24       5068.14        79.43 o                         
  -8 -13   6       2927.38       2969.57        55.70 o                         
  -7 -13   6        126.45        102.52        13.71 o                         
  -6 -13   6        315.00        282.26        19.94 o                         
  -5 -13   6         66.11         52.84        10.78 o                         
  -4 -13   6         89.69         89.19        11.32 o                         
  -3 -13   6        130.40        108.81        12.27 o                         
  -2 -13   6        774.01        758.29        18.94 o                         
  -1 -13   6        876.83        878.88        19.03 o                         
   0 -13   6       1056.28       1097.44        20.21 o                         
   1 -13   6       5246.63       5289.49        45.92 o                         
   2 -13   6          0.28          3.21         7.69 o                         
   3 -13   6       3769.25       3684.05        40.93 o                         
   4 -13   6       2935.93       3011.24        35.15 o                         
   5 -13   6        162.36        155.96        12.08 o                         
   6 -13   6          5.36          0.13         9.88 o                         
   7 -13   6       1130.59       1091.20        24.83 o                         
   8 -13   6       1781.47       1806.19        33.01 o                         
   9 -13   6          3.24         -4.31        15.60 o                         
  10 -13   6        362.46        365.44        27.15 o                         
 -11 -12   6        531.76        422.90        34.86 o                         
 -10 -12   6        400.85        409.81        27.69 o                         
  -9 -12   6       3901.51       3988.42        59.13 o                         
  -8 -12   6       2151.77       2269.09        39.86 o                         
  -7 -12   6        160.90        187.25        15.96 o                         
  -6 -12   6         41.24         47.08        10.03 o                         
  -5 -12   6       2758.47       2754.74        38.70 o                         
  -4 -12   6       7682.94       7686.54        72.95 o                         
  -3 -12   6         37.79         43.89         8.40 o                         
  -2 -12   6       4419.80       4476.87        40.47 o                         
  -1 -12   6       1410.96       1461.81        20.96 o                         
   0 -12   6         17.49         22.43         6.10 o                         
   1 -12   6        873.36        861.57        15.32 o                         
   2 -12   6       1127.27       1056.09        17.87 o                         
   3 -12   6        524.92        461.70        13.78 o                         
   4 -12   6       3079.03       2982.19        33.05 o                         
   5 -12   6       9115.09       9182.20        88.14 o                         
   6 -12   6        745.98        759.01        20.68 o                         
   7 -12   6        879.23        973.24        23.63 o                         
   8 -12   6       2593.51       2658.79        36.04 o                         
   9 -12   6        220.24        200.87        19.10 o                         
  10 -12   6         26.96         11.31        16.33 o                         
  11 -12   6        115.34         75.01        18.78 o                         
 -11 -11   6        146.18        144.74        24.63 o                         
 -10 -11   6         16.29         10.81        13.86 o                         
  -9 -11   6        349.32        309.59        18.54 o                         
  -8 -11   6       2672.52       2653.39        36.20 o                         
  -7 -11   6       1724.11       1678.31        27.53 o                         
  -6 -11   6        161.36        142.51        12.11 o                         
  -5 -11   6       1116.41       1107.57        23.82 o                         
  -4 -11   6       6855.71       6998.03        59.19 o                         
  -3 -11   6         24.65         23.98         6.92 o                         
  -2 -11   6       1431.30       1526.32        20.22 o                         
  -1 -11   6        296.11        281.14        10.58 o                         
   0 -11   6       6107.32       6118.38        46.25 o                         
   1 -11   6       2597.69       2574.64        25.08 o                         
   2 -11   6         13.18         20.94         5.57 o                         
   3 -11   6        547.21        521.57        12.98 o                         
   4 -11   6       8745.87       8518.66        65.24 o                         
   5 -11   6       3327.59       3308.50        33.70 o                         
   6 -11   6        969.41        979.22        28.18 o                         
   7 -11   6        170.60        181.83        12.50 o                         
   8 -11   6          0.13         11.64        12.77 o                         
   9 -11   6         75.44         64.08        12.68 o                         
  10 -11   6        704.30        696.21        25.25 o                         
  11 -11   6        332.02        329.19        18.77 o                         
  12 -11   6       1794.97       1811.71        72.20 o                         
 -12 -10   6        778.94        774.72        57.28 o                         
 -11 -10   6        426.10        398.54        22.56 o                         
 -10 -10   6        106.64        103.08        12.59 o                         
  -9 -10   6       5269.66       5168.80        47.50 o                         
  -8 -10   6       3510.80       3602.86        40.69 o                         
  -7 -10   6       3330.87       3372.88        41.65 o                         
  -6 -10   6       1412.11       1392.43        21.72 o                         
  -5 -10   6        115.76        102.94         8.22 o                         
  -4 -10   6         40.62         47.43         6.72 o                         
  -3 -10   6        130.94        117.03         7.69 o                         
  -2 -10   6       1969.51       1983.30        24.32 o                         
  -1 -10   6        729.70        741.87        13.44 o                         
   0 -10   6      15529.53      15808.25       102.55 o                         
   1 -10   6       2143.66       2253.17        21.98 o                         
   2 -10   6         28.51         24.62         4.26 o                         
   3 -10   6       1082.95       1092.34        14.35 o                         
   4 -10   6       7542.57       7713.26        58.40 o                         
   5 -10   6      12370.63      12500.70        87.44 o                         
   6 -10   6       1287.41       1306.62        21.32 o                         
   7 -10   6       2254.93       2211.48        28.93 o                         
   8 -10   6       3204.26       3176.67        35.80 o                         
   9 -10   6        414.14        409.07        15.41 o                         
  10 -10   6       2584.80       2466.38        34.81 o                         
  11 -10   6       2111.32       2129.93        37.81 o                         
  12 -10   6         26.51         10.16        19.55 o                         
 -13  -9   6        388.11        304.22        24.65 o                         
 -12  -9   6       2427.73       2439.07        54.54 o                         
 -11  -9   6        343.92        355.81        19.16 o                         
 -10  -9   6        985.55       1036.70        26.05 o                         
  -9  -9   6        103.69         96.61        11.72 o                         
  -8  -9   6       7743.98       7683.27        70.75 o                         
  -7  -9   6       3811.55       3796.78        41.40 o                         
  -6  -9   6       1876.46       1871.21        23.30 o                         
  -5  -9   6       1433.17       1428.22        20.44 o                         
  -4  -9   6       2258.78       2210.25        25.24 o                         
  -3  -9   6        669.17        619.11        13.31 o                         
  -2  -9   6       4008.09       4099.50        36.41 o                         
  -1  -9   6          0.64          6.81         3.97 o                         
   0  -9   6        190.34        201.13         7.50 o                         
   1  -9   6          1.27          7.15         3.51 o                         
   2  -9   6       2369.11       2334.12        20.77 o                         
   3  -9   6          9.38         16.65         3.47 o                         
   4  -9   6      14388.97      14723.76        98.00 o                         
   5  -9   6      23271.67      23398.91       155.88 o                         
   6  -9   6        307.61        273.85        11.79 o                         
   7  -9   6      10325.41      10035.32        77.70 o                         
   8  -9   6       2165.28       2089.70        27.80 o                         
   9  -9   6       3776.81       3816.62        39.97 o                         
  10  -9   6       1201.55       1184.86        22.74 o                         
  11  -9   6        950.19        925.96        29.31 o                         
  12  -9   6        339.61        345.10        19.87 o                         
  13  -9   6         21.30         29.25        16.48 o                         
 -13  -8   6        184.42        195.03        24.73 o                         
 -12  -8   6       1019.80        995.48        36.61 o                         
 -11  -8   6        100.54         97.07        14.16 o                         
 -10  -8   6       1358.95       1330.12        32.15 o                         
  -9  -8   6        204.35        212.03        14.75 o                         
  -8  -8   6      18160.70      17658.99       297.98 o                         
  -7  -8   6      20624.44      20718.36       142.26 o                         
  -6  -8   6        206.96        223.43         9.19 o                         
  -5  -8   6       6211.66       6246.15        47.55 o                         
  -4  -8   6         15.83         44.52         4.58 o                         
  -3  -8   6       3128.93       3400.46        28.15 o                         
  -2  -8   6        148.88        173.17         7.35 o                         
  -1  -8   6      10611.23      11194.98        76.80 o                         
   0  -8   6       2712.58       2732.41        23.56 o                         
   1  -8   6        527.97        544.64         9.10 o                         
   2  -8   6       4935.66       5045.86        36.43 o                         
   3  -8   6      18743.73      19137.44       120.35 o                         
   4  -8   6       1548.51       1553.09        18.98 o                         
   5  -8   6       5045.18       5045.22        43.49 o                         
   6  -8   6        101.97        100.03         7.01 o                         
   7  -8   6      11612.40      11509.30        81.47 o                         
   8  -8   6        723.55        733.83        16.49 o                         
   9  -8   6      15298.54      15415.21       115.31 o                         
  10  -8   6       7500.20       7547.78        66.67 o                         
  11  -8   6        318.37        301.51        14.68 o                         
  12  -8   6        287.06        245.02        15.70 o                         
  13  -8   6        925.32        890.09        31.97 o                         
 -14  -7   6         61.39        108.35        44.09 o                         
 -13  -7   6       1817.62       1780.58        47.33 o                         
 -12  -7   6          2.34        -14.39        14.39 o                         
 -11  -7   6         50.60         48.87        11.49 o                         
 -10  -7   6       3837.17       3586.72        44.54 o                         
  -9  -7   6       4335.24       4260.33        47.55 o                         
  -8  -7   6       3535.99       3565.01        39.74 o                         
  -7  -7   6       2226.85       2250.50        27.29 o                         
  -6  -7   6        653.80        645.51        13.01 o                         
  -5  -7   6       9441.67       9377.86        64.53 o                         
  -4  -7   6       2304.61       2375.35        20.40 o                         
  -3  -7   6      23332.82      23197.88       136.98 o                         
  -2  -7   6       6039.25       6176.26        44.09 o                         
  -1  -7   6      13412.56      14090.19        89.04 o                         
   0  -7   6       6449.52       6384.30        46.42 o                         
   1  -7   6       5943.97       6437.19        39.13 o                         
   2  -7   6       1750.33       1746.77        16.44 o                         
   3  -7   6       6954.31       7227.33        49.88 o                         
   4  -7   6       9988.95      10430.16        72.51 o                         
   5  -7   6        178.81        224.28         8.21 o                         
   6  -7   6        802.78        803.92        13.47 o                         
   7  -7   6       5947.79       5874.43        46.09 o                         
   8  -7   6         31.99         28.55         6.64 o                         
   9  -7   6       5370.77       5466.94        51.05 o                         
  10  -7   6       1090.76       1103.85        25.01 o                         
  11  -7   6       1702.63       1680.69        33.00 o                         
  12  -7   6       1093.22       1024.83        24.91 o                         
  13  -7   6       3726.10       3789.79        49.58 o                         
  14  -7   6       7265.86       7323.59       139.74 o                         
 -14  -6   6         82.02         59.54        19.80 o                         
 -13  -6   6       2352.95       2414.10        40.54 o                         
 -12  -6   6        172.62        188.75        13.26 o                         
 -11  -6   6       1278.74       1242.58        23.33 o                         
 -10  -6   6        101.66        105.83         8.81 o                         
  -9  -6   6       4280.82       4280.07        53.54 o                         
  -8  -6   6       3941.80       4010.01        40.78 o                         
  -7  -6   6       8417.25       8437.84        63.84 o                         
  -6  -6   6       5328.65       5244.12        41.74 o                         
  -5  -6   6       2159.00       2161.11        21.95 o                         
  -4  -6   6        785.14        829.18        11.20 o                         
  -3  -6   6      11252.34      10903.75        68.77 o                         
  -2  -6   6       3703.93       3772.83        26.88 o                         
  -1  -6   6       7674.44       7859.11        48.14 o                         
   0  -6   6       3283.06       3436.84        25.53 o                         
   1  -6   6      26442.21      25574.00       152.79 o                         
   2  -6   6      45255.64      43621.57       246.64 o                         
   3  -6   6       1181.37       1058.79        11.93 o                         
   4  -6   6       3964.00       4084.86        32.03 o                         
   5  -6   6         84.68         83.05         4.71 o                         
   6  -6   6       1106.78       1137.58        14.95 o                         
   7  -6   6        143.31        144.76         6.58 o                         
   8  -6   6        988.37        988.37        16.25 o                         
   9  -6   6        116.30        137.91        10.00 o                         
  10  -6   6       2956.13       2930.71        42.01 o                         
  11  -6   6       4153.23       4112.61        43.68 o                         
  12  -6   6       1472.10       1403.76        27.09 o                         
  13  -6   6        188.40        241.01        16.20 o                         
  14  -6   6       1185.29       1225.74        44.02 o                         
 -14  -5   6         15.09         23.61        24.27 o                         
 -13  -5   6       2815.36       2872.69        41.66 o                         
 -12  -5   6         86.56         79.75        10.56 o                         
 -11  -5   6       6887.35       6953.47        70.92 o                         
 -10  -5   6      12535.88      12669.80        98.40 o                         
  -9  -5   6        190.60        151.02         9.47 o                         
  -8  -5   6       4758.55       4864.24        43.89 o                         
  -7  -5   6          0.44          0.23         5.10 o                         
  -6  -5   6        132.97        141.21         8.28 o                         
  -5  -5   6         23.40         21.20         4.03 o                         
  -4  -5   6       5092.96       4943.91        36.60 o                         
  -3  -5   6        287.91        225.11         6.17 o                         
  -2  -5   6       5255.79       5542.36        37.24 o                         
  -1  -5   6       5968.95       5924.44        36.79 o                         
   0  -5   6       2327.57       2529.92        25.86 o                         
   1  -5   6      15340.39      15424.78       111.07 o                         
   2  -5   6       9829.85       9503.60        61.33 o                         
   3  -5   6       1988.24       2117.67        15.94 o                         
   4  -5   6        295.79        259.55         6.38 o                         
   5  -5   6       6412.52       6827.08        44.92 o                         
   6  -5   6       4628.22       4672.71        34.12 o                         
   7  -5   6       1531.00       1585.45        19.25 o                         
   8  -5   6        299.06        311.59        11.46 o                         
   9  -5   6        616.89        684.01        15.70 o                         
  10  -5   6        133.58        152.31        10.46 o                         
  11  -5   6        160.66        152.57        11.36 o                         
  12  -5   6        404.56        352.82        15.37 o                         
  13  -5   6        732.03        671.37        23.43 o                         
  14  -5   6       2453.46       2400.17        41.46 o                         
 -15  -4   6        225.50        240.70        42.69 o                         
 -14  -4   6       1553.40       1587.56        36.15 o                         
 -13  -4   6       1004.92        896.14        35.68 o                         
 -12  -4   6        444.86        428.10        16.12 o                         
 -11  -4   6       4459.77       4525.64        51.37 o                         
 -10  -4   6       9216.54       9294.24        78.11 o                         
  -9  -4   6       6087.86       5984.32        50.18 o                         
  -8  -4   6        145.55        135.41         8.58 o                         
  -7  -4   6       6095.96       6173.97        54.24 o                         
  -6  -4   6      19667.92      20235.77       129.14 o                         
  -5  -4   6       1348.81       1492.00        17.00 o                         
  -4  -4   6       9237.10       9524.51        59.70 o                         
  -3  -4   6       2740.27       2680.03        22.07 o                         
  -2  -4   6        309.32        357.57         7.01 o                         
  -1  -4   6        644.23        640.31         8.99 o                         
   0  -4   6        100.92         72.76         4.24 o                         
   1  -4   6         59.85         51.33         3.57 o                         
   2  -4   6      19336.77      20219.08       168.68 o                         
   3  -4   6       7770.29       7270.31        43.65 o                         
   4  -4   6      11025.76      11330.37        68.04 o                         
   5  -4   6       1701.33       1870.18        15.58 o                         
   6  -4   6       7294.06       7589.80        48.20 o                         
   7  -4   6        723.04        784.13        11.95 o                         
   8  -4   6        313.84        317.12         9.74 o                         
   9  -4   6        245.43        239.06         9.73 o                         
  10  -4   6       8311.16       8341.77        76.06 o                         
  11  -4   6       4737.22       4858.40        46.74 o                         
  12  -4   6       1130.22       1100.47        24.93 o                         
  13  -4   6        102.04        103.24        11.63 o                         
  14  -4   6        393.36        347.75        19.51 o                         
 -15  -3   6        383.10        310.34        28.93 o                         
 -14  -3   6        156.65        134.95        23.00 o                         
 -13  -3   6        371.90        362.74        26.61 o                         
 -12  -3   6          2.16          3.17         9.46 o                         
 -11  -3   6        798.88        678.24        21.99 o                         
 -10  -3   6       2516.79       2429.71        33.12 o                         
  -9  -3   6        443.24        481.67        13.99 o                         
  -8  -3   6       1889.87       1903.88        24.21 o                         
  -7  -3   6       3573.71       3679.04        31.59 o                         
  -6  -3   6      23832.08      23855.26       155.89 o                         
  -5  -3   6       3510.78       3770.99        33.35 o                         
  -4  -3   6       4603.72       4521.10        34.00 o                         
  -3  -3   6         69.35        102.61         4.64 o                         
  -2  -3   6      12215.17      11908.65        72.37 o                         
  -1  -3   6       1953.80       1710.44        13.35 o                         
   0  -3   6        115.97        173.60         6.07 o                         
   1  -3   6       8045.37       8644.06        62.02 o                         
   2  -3   6      22170.44      22945.59       112.33 o                         
   3  -3   6      10019.06      10240.52        60.95 o                         
   4  -3   6        226.05        352.22         6.12 o                         
   5  -3   6        224.74        189.27         4.89 o                         
   6  -3   6         31.58         25.75         3.40 o                         
   7  -3   6        592.54        610.25        10.66 o                         
   8  -3   6       2678.91       2743.06        25.30 o                         
   9  -3   6        717.20        769.02        13.74 o                         
  10  -3   6       6081.22       5940.93        68.92 o                         
  11  -3   6       6294.42       6516.35        59.93 o                         
  12  -3   6       1007.22       1075.02        20.94 o                         
  13  -3   6          0.89         20.76        10.00 o                         
  14  -3   6       3669.32       3664.24        50.57 o                         
 -15  -2   6        142.44         82.03        29.63 o                         
 -14  -2   6       1771.76       1770.10        44.66 o                         
 -13  -2   6       1575.31       1625.71        34.89 o                         
 -12  -2   6        940.18        835.88        28.55 o                         
 -11  -2   6       5049.59       4757.86        59.07 o                         
 -10  -2   6       4305.08       4222.92        44.80 o                         
  -9  -2   6       3275.44       3223.95        34.37 o                         
  -8  -2   6       3516.94       3577.20        36.82 o                         
  -7  -2   6        662.22        654.52        13.61 o                         
  -6  -2   6          3.99         12.00         4.21 o                         
  -5  -2   6       2386.50       2200.23        22.85 o                         
  -4  -2   6       4123.24       3923.69        31.72 o                         
  -3  -2   6        144.44        190.18         4.90 o                         
  -2  -2   6       7634.84       7584.38        46.95 o                         
  -1  -2   6      11160.06      11212.27        65.58 o                         
   0  -2   6        218.62        195.95         4.27 o                         
   1  -2   6        124.48        211.61         4.37 o                         
   2  -2   6       5291.40       4894.38        30.77 o                         
   3  -2   6      18499.26      17677.15        97.43 o                         
   4  -2   6      13726.42      14183.03        86.72 o                         
   5  -2   6       6872.05       6941.50        45.83 o                         
   6  -2   6       6850.41       6812.57        50.39 o                         
   7  -2   6        404.52        387.29         8.65 o                         
   8  -2   6       1242.67       1205.48        16.00 o                         
   9  -2   6       1514.69       1561.49        19.27 o                         
  10  -2   6         16.44         33.66         6.23 o                         
  11  -2   6        675.88        666.48        17.39 o                         
  12  -2   6       4085.04       3992.51        39.47 o                         
  13  -2   6       2399.26       2359.86        33.18 o                         
  14  -2   6        755.92        822.57        33.28 o                         
 -15  -1   6          1.08         -8.28        23.33 o                         
 -14  -1   6       2011.84       2121.53        41.96 o                         
 -13  -1   6        573.55        558.53        27.40 o                         
 -12  -1   6        330.69        338.02        17.55 o                         
 -11  -1   6        970.69        979.41        30.18 o                         
 -10  -1   6       4999.04       5176.62        70.04 o                         
  -9  -1   6       6815.29       6764.67        63.28 o                         
  -8  -1   6       1871.59       1806.23        21.85 o                         
  -7  -1   6       4940.25       4794.29        37.52 o                         
  -6  -1   6       3777.56       3717.56        30.11 o                         
  -5  -1   6       2621.05       2599.60        24.10 o                         
  -4  -1   6       4366.45       4493.57        34.61 o                         
  -3  -1   6        202.04        201.08         5.29 o                         
  -2  -1   6        867.05        821.64         9.79 o                         
  -1  -1   6        165.82        163.15         4.61 o                         
   0  -1   6       1453.40       1545.16        14.03 o                         
   1  -1   6       4898.81       5383.94        33.55 o                         
   2  -1   6      21115.68      20736.82       117.13 o                         
   3  -1   6      47217.26      44335.61       234.81 o                         
   4  -1   6       1098.38        923.78        11.11 o                         
   5  -1   6      17365.73      17386.54       102.17 o                         
   6  -1   6       2296.86       2334.66        21.29 o                         
   7  -1   6       4558.74       4519.34        37.36 o                         
   8  -1   6       3871.78       3821.76        38.35 o                         
   9  -1   6        258.20        264.24         9.32 o                         
  10  -1   6       1853.58       1888.79        24.73 o                         
  11  -1   6        748.83        761.50        26.18 o                         
  12  -1   6       3163.49       3131.97        34.89 o                         
  13  -1   6       6161.78       6110.32        57.54 o                         
  14  -1   6        412.63        426.35        20.80 o                         
 -15   0   6        738.69        781.93        37.27 o                         
 -14   0   6        168.46        179.01        23.23 o                         
 -13   0   6         41.91         22.72        12.91 o                         
 -12   0   6        661.90        680.20        20.85 o                         
 -11   0   6        200.87        204.92        17.27 o                         
 -10   0   6      18438.64      18172.37       231.65 o                         
  -9   0   6      19733.43      19485.77       121.54 o                         
  -8   0   6       1752.20       1799.45        22.50 o                         
  -7   0   6       8335.75       8437.86        66.72 o                         
  -6   0   6        252.04        239.30         8.42 o                         
  -5   0   6       5740.56       5918.04        41.65 o                         
  -4   0   6       6754.97       7260.46        51.23 o                         
  -3   0   6       1114.31       1059.74        13.13 o                         
  -2   0   6       5529.84       5757.28        39.85 o                         
  -1   0   6        141.68        151.77         4.69 o                         
   0   0   6       3526.67       3806.57        29.28 o                         
   1   0   6      29998.95      29794.42       154.58 o                         
   2   0   6       7367.38       7698.03        50.36 o                         
   3   0   6       5934.37       6071.19        40.41 o                         
   4   0   6         98.88        177.76         6.54 o                         
   5   0   6      23586.25      23153.58       134.11 o                         
   6   0   6         70.40         69.07         6.26 o                         
   7   0   6      22739.48      22561.34       138.84 o                         
   8   0   6       8263.86       8271.84        61.34 o                         
   9   0   6        394.55        372.81        11.62 o                         
  10   0   6        613.65        594.06        14.39 o                         
  11   0   6        335.64        337.75        12.63 o                         
  12   0   6       1596.41       1653.79        26.15 o                         
  13   0   6         26.39         22.48        11.02 o                         
  14   0   6       1560.22       1637.27        37.52 o                         
 -15   1   6       1169.28       1218.59        45.88 o                         
 -14   1   6        478.24        438.47        27.56 o                         
 -13   1   6        473.92        484.80        20.71 o                         
 -12   1   6       2658.99       2488.44        35.87 o                         
 -11   1   6        680.40        685.27        27.33 o                         
 -10   1   6         34.52         36.88         9.24 o                         
  -9   1   6       5104.58       5078.44        45.24 o                         
  -8   1   6        147.41        184.11        10.25 o                         
  -7   1   6       7197.88       7284.70        52.54 o                         
  -6   1   6         97.71        149.33         7.31 o                         
  -5   1   6      28925.83      28825.35       172.16 o                         
  -4   1   6      21533.97      22034.98       133.18 o                         
  -3   1   6       3940.45       3819.17        32.78 o                         
  -2   1   6      14301.49      13895.44        87.08 o                         
  -1   1   6       4960.66       5106.65        37.18 o                         
   0   1   6        368.74        210.81         6.22 o                         
   1   1   6       5480.57       5539.00        37.30 o                         
   2   1   6      19779.15      19163.48       114.86 o                         
   3   1   6         37.72        117.11         6.57 o                         
   4   1   6        268.31        230.28         7.04 o                         
   5   1   6       9952.76       9928.79        67.08 o                         
   6   1   6       1248.56       1182.52        16.56 o                         
   7   1   6       3831.77       3874.42        32.81 o                         
   8   1   6       2019.28       2043.72        23.31 o                         
   9   1   6       3166.38       3150.95        32.24 o                         
  10   1   6       1031.58       1000.31        23.31 o                         
  11   1   6       3465.86       3472.48        34.99 o                         
  12   1   6      14176.57      14397.42       101.84 o                         
  13   1   6       3402.92       3464.47        46.19 o                         
  14   1   6         95.99         93.77        17.76 o                         
 -14   2   6        257.77        234.55        27.28 o                         
 -13   2   6       1193.26       1235.50        30.03 o                         
 -12   2   6         16.32         28.54        10.92 o                         
 -11   2   6       2921.06       2911.07        35.97 o                         
 -10   2   6       5790.69       6010.57        56.15 o                         
  -9   2   6       4091.63       4017.62        42.90 o                         
  -8   2   6       3315.27       3464.18        34.03 o                         
  -7   2   6       3286.75       3422.43        30.98 o                         
  -6   2   6          9.69         16.65         5.39 o                         
  -5   2   6       3359.23       3376.69        29.70 o                         
  -4   2   6       2316.93       2302.35        22.96 o                         
  -3   2   6      16534.28      16803.89       100.81 o                         
  -2   2   6       7316.97       7428.52        52.03 o                         
  -1   2   6      19774.35      19123.30       125.31 o                         
   0   2   6      53088.39      50371.11       287.83 o                         
   1   2   6       2267.36       2179.02        19.05 o                         
   2   2   6        213.56        122.31         5.82 o                         
   3   2   6       1565.83       1580.66        15.69 o                         
   4   2   6         93.97        112.90         5.69 o                         
   5   2   6        199.11        202.75         6.74 o                         
   6   2   6         90.12         99.53         6.84 o                         
   7   2   6        657.97        616.48        12.58 o                         
   8   2   6       1156.77       1219.13        17.84 o                         
   9   2   6       1458.00       1455.73        24.15 o                         
  10   2   6       1199.49       1127.23        23.00 o                         
  11   2   6        373.72        347.02        12.74 o                         
  12   2   6       1948.43       1941.79        30.81 o                         
  13   2   6        642.11        590.54        36.89 o                         
  14   2   6       1284.73       1375.94        50.32 o                         
 -14   3   6        303.99        295.95        23.80 o                         
 -13   3   6       2481.31       2486.26        58.81 o                         
 -12   3   6       4834.86       4975.76        67.42 o                         
 -11   3   6         31.64         36.04         9.49 o                         
 -10   3   6       3009.06       3042.96        37.24 o                         
  -9   3   6       1409.69       1398.71        25.34 o                         
  -8   3   6        695.80        677.50        15.91 o                         
  -7   3   6        156.67        154.57         8.19 o                         
  -6   3   6       3416.86       3382.96        32.09 o                         
  -5   3   6       3097.24       3047.43        29.51 o                         
  -4   3   6       3694.94       3874.57        32.78 o                         
  -3   3   6      10838.32      11051.15        73.91 o                         
  -2   3   6       1154.97       1148.30        14.07 o                         
  -1   3   6       9965.45       9737.90        66.56 o                         
   0   3   6      24084.26      23547.51       141.83 o                         
   1   3   6         23.50         13.76         3.67 o                         
   2   3   6        146.22        106.93         6.52 o                         
   3   3   6       2964.40       3145.84        27.38 o                         
   4   3   6      10938.33      11004.26        70.25 o                         
   5   3   6       1908.96       1822.54        21.27 o                         
   6   3   6          0.33         10.81         4.69 o                         
   7   3   6       1106.41       1075.35        16.80 o                         
   8   3   6        678.54        702.48        15.40 o                         
   9   3   6        203.93        174.48        10.43 o                         
  10   3   6        232.80        221.43        12.54 o                         
  11   3   6       3659.19       3609.23        41.12 o                         
  12   3   6       2263.57       2259.49        36.73 o                         
  13   3   6       2180.52       2238.79        56.80 o                         
  14   3   6       2862.30       2812.97        60.97 o                         
 -14   4   6         18.11         -7.14        21.48 o                         
 -13   4   6       1246.25       1303.44        40.83 o                         
 -12   4   6       5335.37       5655.14        79.86 o                         
 -11   4   6       1306.38       1440.01        26.03 o                         
 -10   4   6         37.62         28.33        10.93 o                         
  -9   4   6       1197.76       1097.92        24.44 o                         
  -8   4   6       7449.41       7366.14        59.44 o                         
  -7   4   6        165.21        168.05         9.71 o                         
  -6   4   6       1725.49       1737.80        22.73 o                         
  -5   4   6       1482.80       1443.70        20.36 o                         
  -4   4   6        289.93        297.57        10.05 o                         
  -3   4   6        159.46        145.03         6.97 o                         
  -2   4   6          1.44          7.93         3.70 o                         
  -1   4   6       1509.20       1640.22        18.45 o                         
   0   4   6       4693.60       4794.02        37.92 o                         
   1   4   6       9926.96       9678.28        65.77 o                         
   2   4   6       4720.21       4804.54        36.78 o                         
   3   4   6        946.20        991.67        15.47 o                         
   4   4   6       6991.69       6798.60        56.55 o                         
   5   4   6       2600.68       2514.11        25.84 o                         
   6   4   6       2366.46       2416.36        26.30 o                         
   7   4   6          1.16          3.40         6.83 o                         
   8   4   6       2394.20       2491.43        29.31 o                         
   9   4   6       4423.07       4486.26        45.78 o                         
  10   4   6        527.81        507.24        16.36 o                         
  11   4   6       1123.85       1092.19        38.65 o                         
  12   4   6        900.16        932.73        41.25 o                         
  13   4   6        685.35        627.96        49.00 o                         
 -13   5   6        448.23        396.01        26.00 o                         
 -12   5   6        209.16        214.62        17.47 o                         
 -11   5   6        105.96         92.71        12.74 o                         
 -10   5   6        596.98        628.63        22.94 o                         
  -9   5   6        856.72        836.93        21.28 o                         
  -8   5   6       7933.41       7914.68        71.34 o                         
  -7   5   6       1702.06       1665.94        25.75 o                         
  -6   5   6        134.41        143.99        10.56 o                         
  -5   5   6        972.26        984.15        17.35 o                         
  -4   5   6       3864.76       3788.59        35.56 o                         
  -3   5   6       3965.11       3836.57        36.23 o                         
  -2   5   6        264.04        249.92         8.63 o                         
  -1   5   6       3594.32       3675.04        33.58 o                         
   0   5   6      19922.84      19926.51       136.13 o                         
   1   5   6       6359.79       6170.43        46.10 o                         
   2   5   6       1118.27       1048.69        16.56 o                         
   3   5   6         26.07         31.75         4.93 o                         
   4   5   6          7.07         14.17         5.09 o                         
   5   5   6         92.28         90.71         6.80 o                         
   6   5   6       3647.17       3774.09        37.00 o                         
   7   5   6        628.45        623.27        16.06 o                         
   8   5   6       4202.74       4330.88        42.80 o                         
   9   5   6       7757.57       7930.56        67.58 o                         
  10   5   6        840.47        858.99        20.76 o                         
  11   5   6         15.43         -3.97        11.89 o                         
  12   5   6        647.28        685.76        31.24 o                         
  13   5   6       3304.13       3209.40        77.26 o                         
 -13   6   6       3053.99       3054.00        64.88 o                         
 -12   6   6       1295.87       1307.41        39.74 o                         
 -11   6   6        531.32        502.71        22.82 o                         
 -10   6   6       1335.91       1345.90        28.44 o                         
  -9   6   6          1.05          9.60         9.63 o                         
  -8   6   6        222.05        187.39        11.70 o                         
  -7   6   6        496.43        466.41        16.47 o                         
  -6   6   6       6411.78       6505.78        55.95 o                         
  -5   6   6          0.96         -1.24         6.54 o                         
  -4   6   6       2038.56       2069.66        26.26 o                         
  -3   6   6       3995.31       4029.56        36.94 o                         
  -2   6   6        366.65        325.80        11.00 o                         
  -1   6   6        498.23        542.71        18.70 o                         
   0   6   6       1697.69       1779.94        22.05 o                         
   1   6   6      11718.74      12269.06        79.77 o                         
   2   6   6       4995.51       5050.93        40.61 o                         
   3   6   6       1549.89       1568.44        20.13 o                         
   4   6   6       5846.35       5857.58        47.66 o                         
   5   6   6        274.05        236.22        10.32 o                         
   6   6   6        479.66        428.36        18.00 o                         
   7   6   6        357.52        337.16        13.62 o                         
   8   6   6        233.46        234.07        13.64 o                         
   9   6   6        567.02        553.39        25.62 o                         
  10   6   6        277.93        261.97        14.62 o                         
  11   6   6        643.18        667.74        23.45 o                         
  12   6   6        331.01        340.59        36.14 o                         
 -12   7   6       1154.65       1043.80        34.08 o                         
 -11   7   6       1669.05       1714.03        37.20 o                         
 -10   7   6        198.55        213.69        21.82 o                         
  -9   7   6       3660.49       3819.17        43.25 o                         
  -8   7   6       2195.55       2160.41        47.85 o                         
  -7   7   6       1050.46       1053.74        25.43 o                         
  -6   7   6       2250.45       2215.15        39.54 o                         
  -5   7   6        167.83        181.37        12.47 o                         
  -4   7   6          6.16          2.20         6.10 o                         
  -3   7   6        337.26        293.10        10.98 o                         
  -2   7   6        213.21        209.93        11.13 o                         
  -1   7   6        653.77        611.37        19.17 o                         
   0   7   6       5742.60       5958.48        49.48 o                         
   1   7   6      20546.07      21059.13       154.20 o                         
   2   7   6       7818.44       7842.52        60.55 o                         
   3   7   6       8003.00       8021.18        72.53 o                         
   4   7   6       1041.29       1069.26        19.24 o                         
   5   7   6       2202.08       2297.70        29.90 o                         
   6   7   6       4487.71       4722.65        46.75 o                         
   7   7   6          0.13          6.45         9.22 o                         
   8   7   6        675.58        740.47        22.73 o                         
   9   7   6        418.02        392.16        16.59 o                         
  10   7   6       1603.05       1638.76        32.17 o                         
  11   7   6       2399.97       2399.09        57.71 o                         
 -11   8   6       8680.93       8978.18       110.47 o                         
 -10   8   6        437.09        429.99        20.19 o                         
  -9   8   6       1565.82       1637.78        30.13 o                         
  -8   8   6        132.79        131.12        11.57 o                         
  -7   8   6       1730.06       1765.61        28.80 o                         
  -6   8   6       2932.59       3006.62        35.32 o                         
  -5   8   6        399.67        366.11        14.54 o                         
  -4   8   6       3300.93       3320.56        38.31 o                         
  -3   8   6          1.57         -1.46         9.43 o                         
  -2   8   6       1156.78       1192.01        26.22 o                         
  -1   8   6       7649.68       7481.57        83.12 o                         
   0   8   6       4789.37       4700.35        46.34 o                         
   1   8   6       6265.53       6460.07        75.02 o                         
   2   8   6        588.46        566.03        15.03 o                         
   3   8   6       4149.74       4173.76        39.90 o                         
   4   8   6       2881.40       2922.44        35.36 o                         
   5   8   6       8549.83       8701.45        70.73 o                         
   6   8   6      10161.01      10318.67       119.44 o                         
   7   8   6         13.90         23.65        11.97 o                         
   8   8   6       1961.12       1947.23        33.35 o                         
   9   8   6         30.09         25.14        13.20 o                         
  10   8   6        518.95        469.82        33.10 o                         
  11   8   6          8.89         14.58        49.30 o                         
 -11   9   6       1809.29       1822.13        47.78 o                         
 -10   9   6        309.52        254.21        22.50 o                         
  -9   9   6       1974.21       2033.74        43.13 o                         
  -8   9   6          1.01        -13.04        13.04 o                         
  -7   9   6       8505.79       8631.54        85.98 o                         
  -6   9   6      10993.88      11343.58        85.93 o                         
  -5   9   6        496.20        437.83        18.91 o                         
  -4   9   6       3814.47       3736.98        44.67 o                         
  -3   9   6        155.72        148.62        14.07 o                         
  -2   9   6       2558.20       2550.98        35.43 o                         
  -1   9   6       4578.90       4396.03        60.53 o                         
   0   9   6       7211.28       7393.61        69.04 o                         
   1   9   6       1366.64       1442.19        24.31 o                         
   2   9   6        570.45        597.20        17.04 o                         
   3   9   6       2713.15       2748.56        30.11 o                         
   4   9   6       1647.46       1668.45        25.10 o
[truncated: 418,771 more chars]
